# Supplementary material for: Plau and Tgfbr3 are YAP-regulated genes that promote keratinocyte proliferation
Source: Cell Death Dis. 2018 Oct 31;9(11):1106. doi: 10.1038/s41419-018-1141-5 (PMC6208416; doi:10.1038/s41419-018-1141-5)
Supplement: Supplementary file 1 — Supplemental Table 1 [file 41419_2018_1141_MOESM1_ESM.xlsx]

## Sheet: DEGs.txt
		Table S1 edgeR differentially expressed genes							Table S1 voom differentially expressed genes
Ensembl	Symbol	Entrez	Gene_type	logFC	logCPM	PValue	FDR		Ensembl	Symbol	Entrez	Gene_type	logFC	AveExpr	P.Value	adj.P.Val
ENSMUSG00000048455	Sprr1b	20754	protein_coding	1.90867	6.46376	2.40217e-25	3.3073e-21		ENSMUSG00000090356	Teddm3	66561	protein_coding	0.879213	5.55803	3.21953e-06	0.0108539
ENSMUSG00000024810	Il33	77125	protein_coding	1.70262	5.70998	8.07599e-25	5.55951e-21		ENSMUSG00000028435	Aqp3	11828	protein_coding	0.844195	7.11453	4.02434e-06	0.0108539
ENSMUSG00000037348	Paqr7	71904	protein_coding	1.67425	5.83109	4.81678e-19	1.97842e-15		ENSMUSG00000038642	Ctss	13040	protein_coding	0.84664	6.18014	4.03808e-06	0.0108539
ENSMUSG00000025473	Adam8	11501	protein_coding	1.265	4.74172	5.74788e-19	1.97842e-15		ENSMUSG00000026615	Eprs	107508	protein_coding	-0.817301	8.08051	5.08097e-06	0.0108539
ENSMUSG00000074433	Lce3e	69514	protein_coding	2.723	1.81157	1.05154e-17	2.89551e-14		ENSMUSG00000025473	Adam8	11501	protein_coding	1.26454	4.59577	5.23025e-06	0.0108539
ENSMUSG00000043472	Lce3d	630994	protein_coding	2.68824	2.74803	1.26611e-16	2.49026e-13		ENSMUSG00000030483	Cyp2b10	13088	protein_coding	1.12467	4.93362	5.48841e-06	0.0108539
ENSMUSG00000053797	Krt16	16666	protein_coding	2.24825	8.21101	1.21463e-16	2.49026e-13		ENSMUSG00000045545	Krt14	16664	protein_coding	0.954767	11.5759	5.51838e-06	0.0108539
ENSMUSG00000030483	Cyp2b10	13088	protein_coding	1.13051	5.0528	1.97165e-16	3.39322e-13		ENSMUSG00000074433	Lce3e	69514	protein_coding	2.69194	1.17057	1.07867e-05	0.0163535
ENSMUSG00000028645	Slc2a1	20525	protein_coding	1.13383	5.79842	1.34902e-15	2.0637e-12		ENSMUSG00000024810	Il33	77125	protein_coding	1.72625	5.45718	1.14027e-05	0.0163535
ENSMUSG00000042031	Lce3b	66344	protein_coding	4.00359	1.3128	1.9876e-15	2.73652e-12		ENSMUSG00000028645	Slc2a1	20525	protein_coding	1.14645	5.68145	1.29753e-05	0.0163535
ENSMUSG00000020123	Avpr1a	54140	protein_coding	1.88944	3.28968	8.21562e-15	1.0283e-11		ENSMUSG00000048455	Sprr1b	20754	protein_coding	1.94687	6.14774	1.30657e-05	0.0163535
ENSMUSG00000059970	Hspa2	15512	protein_coding	-1.29906	5.23147	4.93853e-14	5.66614e-11		ENSMUSG00000032373	Car12	76459	protein_coding	0.510071	6.65611	2.84286e-05	0.032617
ENSMUSG00000096001	2610528A11Rik	70045	protein_coding	2.5012	3.69796	1.0549e-13	1.11722e-10		ENSMUSG00000022488	Nckap1l	105855	protein_coding	0.5914	5.09913	3.50829e-05	0.0371555
ENSMUSG00000023041	Krt6b	16688	protein_coding	2.85464	8.00491	3.18499e-13	3.13221e-10		ENSMUSG00000053797	Krt16	16666	protein_coding	2.31824	7.76986	3.94094e-05	0.0380155
ENSMUSG00000052180	Serpinb6c	97848	protein_coding	1.90798	2.64954	8.61114e-13	7.22156e-10		ENSMUSG00000021591	Glrx	93692	protein_coding	0.646211	6.2029	4.82309e-05	0.0380155
ENSMUSG00000027360	Hdc	15186	protein_coding	1.45107	3.60606	8.9168e-13	7.22156e-10		ENSMUSG00000000290	Itgb2	16414	protein_coding	0.645263	4.49438	5.392e-05	0.0380155
ENSMUSG00000021263	Degs2	70059	protein_coding	1.31543	4.17013	8.21564e-13	7.22156e-10		ENSMUSG00000071714	Csf2rb2	12984	protein_coding	1.0964	3.49336	5.53398e-05	0.0380155
ENSMUSG00000009356	Lpo	76113	protein_coding	1.81277	4.00967	2.15587e-12	1.649e-09		ENSMUSG00000006731	B4galnt1	14421	protein_coding	0.836977	4.70126	5.58868e-05	0.0380155
ENSMUSG00000032487	Ptgs2	19225	protein_coding	2.09208	3.36604	3.13561e-12	2.27216e-09		ENSMUSG00000030208	Emp1	13730	protein_coding	-0.42456	8.69533	6.0476e-05	0.0380155
ENSMUSG00000079025	Gsdmc	83492	protein_coding	1.25317	6.00252	3.85559e-12	2.65419e-09		ENSMUSG00000021998	Lcp1	18826	protein_coding	0.626233	6.4816	6.49019e-05	0.0380155
ENSMUSG00000050578	Mmp13	17386	protein_coding	3.0611	2.0846	4.11869e-12	2.70029e-09		ENSMUSG00000070719	Pla2g4d	78390	protein_coding	2.57761	-0.190399	6.49188e-05	0.0380155
ENSMUSG00000090356	Teddm3	66561	protein_coding	0.882469	5.63143	6.94713e-12	4.34764e-09		ENSMUSG00000037669	Ldah	68832	protein_coding	0.530514	6.11974	6.5846e-05	0.0380155
ENSMUSG00000038642	Ctss	13040	protein_coding	0.849626	6.24638	8.90183e-12	5.32871e-09		ENSMUSG00000034116	Vav1	22324	protein_coding	0.836925	3.35885	6.88918e-05	0.0380155
ENSMUSG00000022899	Slc15a2	57738	protein_coding	2.47118	3.78978	1.66881e-11	9.57339e-09		ENSMUSG00000030220	Arhgdib	11857	protein_coding	0.669318	6.1036	6.99123e-05	0.0380155
ENSMUSG00000071562	Stfa1	20861	protein_coding	1.91958	4.78018	1.90057e-11	1.04668e-08		ENSMUSG00000028581	Laptm5	16792	protein_coding	0.62173	5.34069	7.58369e-05	0.0380155
ENSMUSG00000047884	Klk9	101533	protein_coding	1.14329	5.19165	2.7585e-11	1.46073e-08		ENSMUSG00000020123	Avpr1a	54140	protein_coding	1.9381	2.92427	7.82947e-05	0.0380155
ENSMUSG00000026535	Ifi202b	26388	protein_coding	1.67166	3.5871	2.9342e-11	1.49623e-08		ENSMUSG00000000308	Ckmt1	12716	protein_coding	0.455478	6.90853	7.8975e-05	0.0380155
ENSMUSG00000018920	Cxcl16	66102	protein_coding	1.08621	5.20234	3.32022e-11	1.6326e-08		ENSMUSG00000050737	Ptges	64292	protein_coding	0.87158	6.02339	8.05164e-05	0.0380155
ENSMUSG00000032348	Gsta4	14860	protein_coding	2.00148	3.55371	4.13681e-11	1.96398e-08		ENSMUSG00000039158	Akna	100182	protein_coding	0.590637	4.20301	8.89018e-05	0.0380155
ENSMUSG00000096421	Gm10100	100502953	protein_coding	-2.31075	3.82744	5.60689e-11	2.57319e-08		ENSMUSG00000030579	Tyrobp	22177	protein_coding	0.824515	4.50577	8.91337e-05	0.0380155
ENSMUSG00000073399	Trim40	195359	protein_coding	-2.54884	1.81998	8.08678e-11	3.59158e-08		ENSMUSG00000024640	Psat1	107272	protein_coding	0.685879	6.71129	8.92528e-05	0.0380155
ENSMUSG00000094012	Gm10024	100009614	protein_coding	-2.03384	3.30948	8.70578e-11	3.74566e-08		ENSMUSG00000019997	Ctgf	14219	protein_coding	-0.817877	4.65292	9.93546e-05	0.0380155
ENSMUSG00000060560	Ces4a	234677	protein_coding	1.46451	5.85004	9.12741e-11	3.80806e-08		ENSMUSG00000019809	Pex3	56535	protein_coding	0.551169	5.88208	0.000100168	0.0380155
ENSMUSG00000054905	Stfa3	20863	protein_coding	1.22073	6.92847	1.24553e-10	5.0076e-08		ENSMUSG00000021263	Degs2	70059	protein_coding	1.33158	4.00228	0.000100977	0.0380155
ENSMUSG00000026984	Il1f6	54448	protein_coding	1.19508	4.39668	1.273e-10	5.0076e-08		ENSMUSG00000040565	Btaf1	107182	protein_coding	-0.424568	7.78529	0.000105413	0.0380155
ENSMUSG00000050737	Ptges	64292	protein_coding	0.873654	6.09621	2.14554e-10	8.20548e-08		ENSMUSG00000047139	Cd24a	12484	protein_coding	0.86399	7.44463	0.000111036	0.0380155
ENSMUSG00000034159	2310007B03Rik	71874	protein_coding	-1.11186	5.61051	2.99274e-10	1.11362e-07		ENSMUSG00000059970	Hspa2	15512	protein_coding	-1.32708	5.07272	0.000112963	0.0380155
ENSMUSG00000068885	Lce3f	69520	protein_coding	2.66909	0.971568	3.40098e-10	1.20663e-07		ENSMUSG00000029762	Akr1b8	14187	protein_coding	1.07675	3.55662	0.000112993	0.0380155
ENSMUSG00000040280	Ndufa4l2	407790	protein_coding	1.15008	5.32174	3.41797e-10	1.20663e-07		ENSMUSG00000026395	Ptprc	19264	protein_coding	0.670841	6.03287	0.000113098	0.0380155
ENSMUSG00000032796	Lama1	16772	protein_coding	1.75171	3.1833	6.06655e-10	2.08811e-07		ENSMUSG00000040152	Thbs1	21825	protein_coding	0.512462	7.45223	0.000118418	0.0380155
ENSMUSG00000071561	BC100530	100034684	protein_coding	1.47826	7.90345	6.86112e-10	2.304e-07		ENSMUSG00000037348	Paqr7	71904	protein_coding	1.64393	5.5733	0.000120477	0.0380155
ENSMUSG00000045475	Lce3c	94060	protein_coding	1.25245	3.57988	1.09198e-09	3.57962e-07		ENSMUSG00000026712	Mrc1	17533	protein_coding	0.546598	7.99104	0.000123643	0.0380155
ENSMUSG00000071714	Csf2rb2	12984	protein_coding	1.1113	3.62285	1.16648e-09	3.73491e-07		ENSMUSG00000027360	Hdc	15186	protein_coding	1.41949	3.39466	0.000123681	0.0380155
ENSMUSG00000070719	Pla2g4d	78390	protein_coding	2.75492	0.491057	1.28438e-09	4.01896e-07		ENSMUSG00000025481	Urah	76974	protein_coding	0.733834	6.75473	0.000124189	0.0380155
ENSMUSG00000001131	Timp1	21857	protein_coding	1.39693	3.54153	1.36114e-09	4.16448e-07		ENSMUSG00000004110	Cacna1e	12290	protein_coding	1.04458	2.94346	0.000124252	0.0380155
ENSMUSG00000056885	Gm4559	100043627	protein_coding	-3.46138	1.23243	1.417e-09	4.24114e-07		ENSMUSG00000079419	Ms4a6c	73656	protein_coding	0.803233	3.98061	0.000129834	0.0388598
ENSMUSG00000027761	Aadac	67758	protein_coding	1.12843	5.28842	2.11744e-09	6.20275e-07		ENSMUSG00000052384	Nrros	224109	protein_coding	0.482285	4.81102	0.000137565	0.0397078
ENSMUSG00000028179	Cth	107869	protein_coding	-1.51387	3.87566	2.27924e-09	6.53762e-07		ENSMUSG00000020142	Slc1a4	55963	protein_coding	-0.835724	4.51244	0.000139559	0.0397078
ENSMUSG00000034774	Dsg1c	211924	protein_coding	1.52776	3.77593	2.75513e-09	7.69307e-07		ENSMUSG00000021123	Rdh12	77974	protein_coding	0.441108	6.12575	0.000142515	0.0397078
ENSMUSG00000031757	Mt4	17752	protein_coding	-1.52029	5.76672	2.79382e-09	7.69307e-07		ENSMUSG00000025931	Paqr8	74229	protein_coding	-0.461327	5.58246	0.000144203	0.0397078
ENSMUSG00000003545	Fosb	14282	protein_coding	2.02215	1.76005	3.58051e-09	9.65312e-07		ENSMUSG00000025492	Ifitm3	66141	protein_coding	0.496238	6.06671	0.00015174	0.0398235
ENSMUSG00000006731	B4galnt1	14421	protein_coding	0.827955	4.76993	3.68737e-09	9.65312e-07		ENSMUSG00000026985	Il1f8	69677	protein_coding	0.847951	4.92612	0.00015239	0.0398235
ENSMUSG00000094146	Gm10142	100502921	protein_coding	-1.92838	2.13466	3.71597e-09	9.65312e-07		ENSMUSG00000019122	Ccl9	20308	protein_coding	0.78268	4.89077	0.000153301	0.0398235
ENSMUSG00000048373	Fgfbp1	14181	protein_coding	0.982801	6.48348	3.91293e-09	9.92973e-07		ENSMUSG00000040747	Cd53	12508	protein_coding	0.717528	4.73173	0.000165229	0.0414255
ENSMUSG00000026985	Il1f8	69677	protein_coding	0.856653	5.00134	3.9667e-09	9.92973e-07		ENSMUSG00000026923	Notch1	18128	protein_coding	-0.430879	8.54662	0.000169073	0.0414255
ENSMUSG00000024727	Trpm6	225997	protein_coding	-1.64676	3.3849	4.26333e-09	1.04817e-06		ENSMUSG00000038608	Dock10	210293	protein_coding	0.437376	5.40919	0.00017022	0.0414255
ENSMUSG00000029762	Akr1b8	14187	protein_coding	1.08802	3.68008	4.80986e-09	1.16179e-06		ENSMUSG00000028864	Hgf	15234	protein_coding	0.837288	2.81721	0.000171503	0.0414255
ENSMUSG00000074445	Sprr2a3	100042514	protein_coding	2.36693	3.75551	5.16955e-09	1.22714e-06		ENSMUSG00000030707	Coro1a	12721	protein_coding	0.638026	4.38859	0.000180091	0.0415118
ENSMUSG00000044309	Apol7c	108956	protein_coding	1.91602	1.6803	7.70914e-09	1.79897e-06		ENSMUSG00000048163	Selplg	20345	protein_coding	0.716646	3.62846	0.000181749	0.0415118
ENSMUSG00000020553	Pctp	18559	protein_coding	1.2406	5.23069	8.63078e-09	1.98048e-06		ENSMUSG00000021728	Emb	13723	protein_coding	0.794821	6.38501	0.000183775	0.0415118
ENSMUSG00000019997	Ctgf	14219	protein_coding	-0.816116	4.71634	9.17662e-09	2.07121e-06		ENSMUSG00000026180	Cxcr2	12765	protein_coding	1.10566	3.58886	0.000183921	0.0415118
ENSMUSG00000024261	Syt4	20983	protein_coding	-1.04982	4.46387	9.55771e-09	2.12243e-06		ENSMUSG00000020250	Txnrd1	50493	protein_coding	-0.406288	7.81449	0.000189988	0.0417674
ENSMUSG00000005994	Tyrp1	22178	protein_coding	-1.15532	6.93146	1.01797e-08	2.22467e-06		ENSMUSG00000087141	Plcxd2	433022	protein_coding	-0.751833	6.34055	0.00019112	0.0417674
ENSMUSG00000020120	Plek	56193	protein_coding	0.922763	4.88356	1.07127e-08	2.26911e-06		ENSMUSG00000052180	Serpinb6c	97848	protein_coding	1.89341	2.2712	0.000198473	0.0426965
ENSMUSG00000036745	Ttll7	70892	protein_coding	-1.16818	5.53598	1.06643e-08	2.26911e-06		ENSMUSG00000026288	Inpp5d	16331	protein_coding	0.70454	4.81176	0.000203555	0.0431161
ENSMUSG00000027398	Il1b	16176	protein_coding	2.87768	3.29162	1.10616e-08	2.30456e-06		ENSMUSG00000066800	Rnasel	24014	protein_coding	0.591646	5.24885	0.000212443	0.043183
ENSMUSG00000025938	Slco5a1	240726	protein_coding	-1.6379	5.63108	1.12148e-08	2.30456e-06		ENSMUSG00000020181	Nav3	260315	protein_coding	0.648924	5.15148	0.000214731	0.043183
ENSMUSG00000028435	Aqp3	11828	protein_coding	0.847871	7.17925	1.15566e-08	2.33987e-06		ENSMUSG00000029098	Acox3	80911	protein_coding	0.6189	6.17737	0.000217202	0.043183
ENSMUSG00000055030	Sprr2e	20759	protein_coding	2.42103	1.33042	1.1975e-08	2.38944e-06		ENSMUSG00000000876	Pxmp4	59038	protein_coding	0.768081	6.00728	0.000220975	0.043183
ENSMUSG00000059606	Rnase2b	54159	protein_coding	1.11608	5.11349	1.2588e-08	2.47588e-06		ENSMUSG00000071713	Csf2rb	12983	protein_coding	0.804193	4.79478	0.000224046	0.043183
ENSMUSG00000058427	Cxcl2	20310	protein_coding	3.30767	1.25792	1.32127e-08	2.49194e-06		ENSMUSG00000026104	Stat1	20846	protein_coding	0.376693	6.50918	0.000225115	0.043183
ENSMUSG00000035020	Epgn	71920	protein_coding	1.51246	4.60002	1.30671e-08	2.49194e-06		ENSMUSG00000058022	Adtrp	109254	protein_coding	0.494896	5.74144	0.000225826	0.043183
ENSMUSG00000039092	Sptlc3	228677	protein_coding	1.0134	5.91287	1.3183e-08	2.49194e-06		ENSMUSG00000020573	Pik3cg	30955	protein_coding	0.65022	4.23231	0.000238504	0.0449825
ENSMUSG00000037151	Lrrc20	216011	protein_coding	-1.11325	4.85083	1.53322e-08	2.85261e-06		ENSMUSG00000020143	Dock2	94176	protein_coding	0.523358	5.23456	0.000243266	0.0452606
ENSMUSG00000050211	Pla2g4e	329502	protein_coding	0.844521	5.72369	1.56326e-08	2.86972e-06		ENSMUSG00000017057	Il13ra1	16164	protein_coding	0.672113	7.2321	0.000249895	0.045618
ENSMUSG00000030579	Tyrobp	22177	protein_coding	0.819996	4.57547	1.68737e-08	3.0323e-06		ENSMUSG00000026989	Dapl1	76747	protein_coding	-0.845478	6.96966	0.000253211	0.045618
ENSMUSG00000000296	Tpd52l1	21987	protein_coding	-1.66028	3.85846	1.69587e-08	3.0323e-06		ENSMUSG00000026984	Il1f6	54448	protein_coding	1.21735	4.25352	0.000255127	0.045618
ENSMUSG00000026070	Il18r1	16182	protein_coding	1.89262	2.38481	1.75221e-08	3.05372e-06		ENSMUSG00000018008	Cyth4	72318	protein_coding	0.651966	4.16917	0.000260341	0.0459534
ENSMUSG00000078255	Krtap9-5	435286	protein_coding	-4.85219	4.45372	1.73551e-08	3.05372e-06		ENSMUSG00000054905	Stfa3	20863	protein_coding	1.25399	6.78124	0.000274887	0.0464388
ENSMUSG00000031372	Trex2	24102	protein_coding	0.820021	6.0152	2.00162e-08	3.44479e-06		ENSMUSG00000052942	Glis3	226075	protein_coding	0.675294	3.2445	0.000276375	0.0464388
ENSMUSG00000027800	Tm4sf1	17112	protein_coding	-1.39226	6.01801	2.21482e-08	3.76465e-06		ENSMUSG00000038623	Tm6sf1	107769	protein_coding	0.541469	4.42618	0.000276988	0.0464388
ENSMUSG00000070609	Gm13177	435815	protein_coding	1.36833	4.78501	2.36858e-08	3.9769e-06		ENSMUSG00000045475	Lce3c	94060	protein_coding	1.25468	3.42201	0.00027932	0.0464388
ENSMUSG00000041737	Tmem45b	235135	protein_coding	0.992468	4.58775	2.44931e-08	4.0629e-06		ENSMUSG00000026068	Il18rap	16174	protein_coding	1.47554	1.84259	0.000282626	0.0464388
ENSMUSG00000020142	Slc1a4	55963	protein_coding	-0.830123	4.58099	2.6894e-08	4.40805e-06		ENSMUSG00000022500	Litaf	56722	protein_coding	0.463843	6.70479	0.000284147	0.0464388
ENSMUSG00000026180	Cxcr2	12765	protein_coding	1.06664	3.70892	2.81656e-08	4.50912e-06		ENSMUSG00000028683	Eif2b3	108067	protein_coding	-0.751756	5.32479	0.000301058	0.0464388
ENSMUSG00000047963	Stbd1	52331	protein_coding	-1.77906	3.50346	2.80551e-08	4.50912e-06		ENSMUSG00000022433	Csnk1e	27373	protein_coding	-0.561112	7.1125	0.000302243	0.0464388
ENSMUSG00000017737	Mmp9	17395	protein_coding	1.3269	2.96982	2.92473e-08	4.62848e-06		ENSMUSG00000002111	Spi1	20375	protein_coding	0.898818	3.45476	0.000303171	0.0464388
ENSMUSG00000030409	Dmpk	13400	protein_coding	-0.842619	6.04404	3.12163e-08	4.88393e-06		ENSMUSG00000050854	Tmem125	230678	protein_coding	0.940644	3.38579	0.000307545	0.0464388
ENSMUSG00000049382	Krt8	16691	protein_coding	-1.90901	1.54583	3.23223e-08	5.00014e-06		ENSMUSG00000033765	Calm4	80796	protein_coding	0.797845	9.76928	0.000310894	0.0464388
ENSMUSG00000022449	Adamts20	223838	protein_coding	-1.07139	5.19693	3.59495e-08	5.49947e-06		ENSMUSG00000020865	Abcc3	76408	protein_coding	0.694855	2.96059	0.000321415	0.0464388
ENSMUSG00000071713	Csf2rb	12983	protein_coding	0.80459	4.86162	3.89743e-08	5.89669e-06		ENSMUSG00000071561	BC100530	100034684	protein_coding	1.50947	7.69188	0.000321687	0.0464388
ENSMUSG00000069248	Serpinb6e	435350	protein_coding	1.77095	2.76186	4.11281e-08	6.1549e-06		ENSMUSG00000046845	Il1f10	215274	protein_coding	-1.25223	2.81506	0.000321816	0.0464388
ENSMUSG00000089960	Ugt1a1	394436	protein_coding	0.898715	4.57005	4.35544e-08	6.44793e-06		ENSMUSG00000005360	Slc1a3	20512	protein_coding	-0.606576	5.94324	0.000324075	0.0464388
ENSMUSG00000028238	Atp6v0d2	242341	protein_coding	-1.51224	2.20042	4.46222e-08	6.53573e-06		ENSMUSG00000009687	Fxyd5	18301	protein_coding	0.614811	4.73574	0.000328448	0.0464388
ENSMUSG00000000876	Pxmp4	59038	protein_coding	0.768206	6.06866	4.83638e-08	7.00919e-06		ENSMUSG00000068885	Lce3f	69520	protein_coding	2.51042	0.322854	0.000328756	0.0464388
ENSMUSG00000038871	Bpgm	12183	protein_coding	-0.866177	5.11902	4.96894e-08	7.12629e-06		ENSMUSG00000015340	Cybb	13058	protein_coding	0.624729	4.58324	0.000338511	0.0464388
ENSMUSG00000027801	Tm4sf4	229302	protein_coding	-2.48321	1.27272	5.2326e-08	7.42705e-06		ENSMUSG00000028238	Atp6v0d2	242341	protein_coding	-1.53609	1.96786	0.000342533	0.0464388
ENSMUSG00000028859	Csf3r	12986	protein_coding	1.5391	3.40312	5.35877e-08	7.52704e-06		ENSMUSG00000028803	Nipal3	74552	protein_coding	-0.493935	4.95057	0.000352321	0.0464388
ENSMUSG00000021728	Emb	13723	protein_coding	0.795297	6.4479	5.46705e-08	7.52704e-06		ENSMUSG00000003955	Fam162a	70186	protein_coding	0.643206	5.01637	0.000354869	0.0464388
ENSMUSG00000036867	Smad6	17130	protein_coding	-1.0849	4.3978	5.44112e-08	7.52704e-06		ENSMUSG00000021303	Gng4	14706	protein_coding	-0.822414	3.84629	0.000355698	0.0464388
ENSMUSG00000025804	Ccr1	12768	protein_coding	1.88411	2.88391	5.60004e-08	7.56935e-06		ENSMUSG00000026480	Ncf2	17970	protein_coding	0.69965	3.82184	0.000355707	0.0464388
ENSMUSG00000035376	Hacd2	70757	protein_coding	0.89013	6.37968	5.60774e-08	7.56935e-06		ENSMUSG00000004709	Cd244	18106	protein_coding	0.95231	2.52108	0.00035611	0.0464388
ENSMUSG00000021090	Lrrc9	78257	protein_coding	1.54041	2.68119	5.94731e-08	7.86668e-06		ENSMUSG00000027955	Fam198b	68659	protein_coding	-0.419037	5.55238	0.000359301	0.0464388
ENSMUSG00000089672	Lilr4b	14727	protein_coding	1.16052	4.24798	5.99943e-08	7.86668e-06		ENSMUSG00000009281	Rarres2	71660	protein_coding	0.44679	5.69659	0.000362291	0.0464388
ENSMUSG00000046845	Il1f10	215274	protein_coding	-1.23138	2.96922	5.93521e-08	7.86668e-06		ENSMUSG00000022754	Tmem45a	56277	protein_coding	0.682018	7.70625	0.000365947	0.0464388
ENSMUSG00000022229	Atp12a	192113	protein_coding	-0.95235	6.16584	6.41738e-08	8.33533e-06		ENSMUSG00000031527	Eri1	67276	protein_coding	-0.575702	6.20372	0.000366005	0.0464388
ENSMUSG00000044103	Il1f9	215257	protein_coding	0.958044	6.18486	6.75228e-08	8.68835e-06		ENSMUSG00000009356	Lpo	76113	protein_coding	1.91565	3.68905	0.000369304	0.0464388
ENSMUSG00000059668	Krt4	16682	protein_coding	2.04332	1.00161	7.98676e-08	1.01816e-05		ENSMUSG00000047884	Klk9	101533	protein_coding	1.14013	5.06149	0.000371118	0.0464388
ENSMUSG00000021094	Dhrs7	66375	protein_coding	0.848016	6.1163	8.34069e-08	1.04395e-05		ENSMUSG00000023832	Acat2	110460	protein_coding	0.591016	5.80124	0.000372079	0.0464388
ENSMUSG00000026989	Dapl1	76747	protein_coding	-0.854523	7.03968	8.32492e-08	1.04395e-05		ENSMUSG00000050211	Pla2g4e	329502	protein_coding	0.826676	5.65049	0.000372832	0.0464388
ENSMUSG00000019122	Ccl9	20308	protein_coding	0.764478	4.95088	9.54281e-08	1.18365e-05		ENSMUSG00000018920	Cxcl16	66102	protein_coding	1.06066	5.08232	0.000374398	0.0464388
ENSMUSG00000022180	Slc7a8	50934	protein_coding	-1.29734	5.66031	1.01769e-07	1.25103e-05		ENSMUSG00000036594	H2-Aa	14960	protein_coding	0.636725	6.89642	0.000381859	0.0465981
ENSMUSG00000026068	Il18rap	16174	protein_coding	1.47342	2.07703	1.09493e-07	1.33407e-05		ENSMUSG00000032902	Slc16a1	20501	protein_coding	0.607607	6.352	0.000386559	0.0465981
ENSMUSG00000042244	Pglyrp3	242100	protein_coding	1.17179	3.30095	1.14779e-07	1.37415e-05		ENSMUSG00000089960	Ugt1a1	394436	protein_coding	0.912126	4.47824	0.000387492	0.0465981
ENSMUSG00000087141	Plcxd2	433022	protein_coding	-0.754961	6.39483	1.1424e-07	1.37415e-05		ENSMUSG00000024981	Acsl5	433256	protein_coding	0.591352	8.06759	0.000389636	0.0465981
ENSMUSG00000053765	Oas1f	243262	protein_coding	0.856147	5.66728	1.18114e-07	1.40189e-05		ENSMUSG00000019843	Fyn	14360	protein_coding	-0.343849	5.93611	0.000407581	0.0465981
ENSMUSG00000089789	Rdh1	107605	protein_coding	0.889078	5.42382	1.30512e-07	1.5358e-05		ENSMUSG00000034159	2310007B03Rik	71874	protein_coding	-1.13204	5.4878	0.000408423	0.0465981
ENSMUSG00000032091	Tmprss4	214523	protein_coding	0.858042	6.93218	1.50944e-07	1.76118e-05		ENSMUSG00000036931	Nfkbid	243910	protein_coding	1.32225	1.80938	0.000417806	0.0465981
ENSMUSG00000051481	Krtap31-2	432602	protein_coding	-4.38644	4.03529	1.59353e-07	1.84367e-05		ENSMUSG00000032316	Clk3	102414	protein_coding	-0.652741	6.36549	0.000423638	0.0465981
ENSMUSG00000027347	Rasgrp1	19419	protein_coding	0.84556	5.48005	1.65638e-07	1.90042e-05		ENSMUSG00000033697	Arhgap39	223666	protein_coding	-0.607019	5.35292	0.000426374	0.0465981
ENSMUSG00000011118	Panx3	208098	protein_coding	1.3629	4.40157	1.69719e-07	1.90484e-05		ENSMUSG00000031372	Trex2	24102	protein_coding	0.816789	5.94691	0.00043494	0.0465981
ENSMUSG00000044037	Als2cl	235633	protein_coding	0.934208	5.36512	1.69241e-07	1.90484e-05		ENSMUSG00000023041	Krt6b	16688	protein_coding	2.95516	7.26685	0.000438234	0.0465981
ENSMUSG00000007682	Dio2	13371	protein_coding	0.851853	4.51875	1.70174e-07	1.90484e-05		ENSMUSG00000079025	Gsdmc	83492	protein_coding	1.2477	5.84734	0.000439446	0.0465981
ENSMUSG00000043613	Mmp3	17392	protein_coding	0.898842	4.59123	1.71634e-07	1.90569e-05		ENSMUSG00000032091	Tmprss4	214523	protein_coding	0.843745	6.85802	0.00044168	0.0465981
ENSMUSG00000046490	Rnf222	320040	protein_coding	-0.900357	5.45391	1.79206e-07	1.97385e-05		ENSMUSG00000020941	Map3k14	53859	protein_coding	0.648185	4.12354	0.000444373	0.0465981
ENSMUSG00000031220	Awat2	245532	protein_coding	1.21141	3.81022	1.87422e-07	2.04796e-05		ENSMUSG00000043613	Mmp3	17392	protein_coding	0.957591	4.50339	0.000444656	0.0465981
ENSMUSG00000030220	Arhgdib	11857	protein_coding	0.667772	6.14732	2.14572e-07	2.32616e-05		ENSMUSG00000025068	Gsto1	14873	protein_coding	0.508007	5.7669	0.000445193	0.0465981
ENSMUSG00000018648	Dusp14	56405	protein_coding	-1.12539	6.95371	2.283e-07	2.45565e-05		ENSMUSG00000041220	Elovl6	170439	protein_coding	1.33988	9.83509	0.00045517	0.0465981
ENSMUSG00000028683	Eif2b3	108067	protein_coding	-0.74428	5.38	2.30525e-07	2.46036e-05		ENSMUSG00000029373	Pf4	56744	protein_coding	0.57502	4.10105	0.000462352	0.0465981
ENSMUSG00000021587	Pcsk1	18548	protein_coding	-2.25072	0.656354	2.35891e-07	2.49827e-05		ENSMUSG00000032281	Acsbg1	94180	protein_coding	0.873063	7.22325	0.000463388	0.0465981
ENSMUSG00000024679	Ms4a6d	68774	protein_coding	0.954169	3.977	2.72265e-07	2.84659e-05		ENSMUSG00000024261	Syt4	20983	protein_coding	-1.07882	4.34957	0.000463537	0.0465981
ENSMUSG00000019256	Ahr	11622	protein_coding	0.808815	6.55766	2.79118e-07	2.84659e-05		ENSMUSG00000021696	Elovl7	74559	protein_coding	0.498494	7.50193	0.000468171	0.0465981
ENSMUSG00000040747	Cd53	12508	protein_coding	0.7237	4.78923	2.74435e-07	2.84659e-05		ENSMUSG00000047793	Sned1	208777	protein_coding	0.739673	6.78518	0.000476826	0.0465981
ENSMUSG00000002057	Foxn1	15218	protein_coding	-1.10501	5.15063	2.77005e-07	2.84659e-05		ENSMUSG00000044309	Apol7c	108956	protein_coding	1.9013	1.31026	0.000483561	0.0465981
ENSMUSG00000044243	Bhlha9	320522	protein_coding	-2.07525	2.82265	2.77507e-07	2.84659e-05		ENSMUSG00000039936	Pik3cd	18707	protein_coding	0.569254	4.25222	0.000486258	0.0465981
ENSMUSG00000028555	Ttc39a	230603	protein_coding	0.965912	4.13425	2.84394e-07	2.87907e-05		ENSMUSG00000017737	Mmp9	17395	protein_coding	1.3519	2.78363	0.000486492	0.0465981
ENSMUSG00000056293	Gsdmc2	331063	protein_coding	2.20724	2.35502	2.91354e-07	2.928e-05		ENSMUSG00000030077	Chl1	12661	protein_coding	0.718689	7.96833	0.000498965	0.0465981
ENSMUSG00000015665	Awat1	245533	protein_coding	1.17587	5.46195	2.93597e-07	2.92916e-05		ENSMUSG00000026069	Il1rl1	17082	protein_coding	0.866844	3.11331	0.00050042	0.0465981
ENSMUSG00000052539	Magi3	99470	protein_coding	-0.887764	6.19575	2.95971e-07	2.9316e-05		ENSMUSG00000004266	Ptpn6	15170	protein_coding	0.487806	4.80089	0.000500727	0.0465981
ENSMUSG00000035105	Egln3	112407	protein_coding	1.03203	5.68309	3.00277e-07	2.93868e-05		ENSMUSG00000026600	Soat1	20652	protein_coding	0.958238	8.2057	0.000502131	0.0465981
ENSMUSG00000064181	Rab3ip	216363	protein_coding	-1.06834	5.33015	3.00954e-07	2.93868e-05		ENSMUSG00000000901	Mmp11	17385	protein_coding	0.728984	3.23932	0.000502132	0.0465981
ENSMUSG00000070780	Rbm47	245945	protein_coding	0.777628	4.85273	3.22333e-07	3.12527e-05		ENSMUSG00000030789	Itgax	16411	protein_coding	0.827713	2.8723	0.000502133	0.0465981
ENSMUSG00000004110	Cacna1e	12290	protein_coding	1.03802	3.06284	3.2517e-07	3.13072e-05		ENSMUSG00000024610	Cd74	16149	protein_coding	0.632436	7.84476	0.000503608	0.0465981
ENSMUSG00000032327	Stra6	20897	protein_coding	-1.65109	3.98512	3.51682e-07	3.36247e-05		ENSMUSG00000048373	Fgfbp1	14181	protein_coding	0.96358	6.38488	0.000506045	0.0465981
ENSMUSG00000037656	Slc20a2	20516	protein_coding	-0.92013	6.29162	3.67465e-07	3.48914e-05		ENSMUSG00000021285	Ppp1r13b	21981	protein_coding	-0.503973	5.96842	0.000514543	0.0465981
ENSMUSG00000021591	Glrx	93692	protein_coding	0.645535	6.24362	3.7071e-07	3.49585e-05		ENSMUSG00000048865	Arhgap30	226652	protein_coding	0.66782	4.66616	0.000515534	0.0465981
ENSMUSG00000055926	Gm14137	623781	protein_coding	-0.794978	6.11772	4.15582e-07	3.89233e-05		ENSMUSG00000024338	Psmb8	16913	protein_coding	0.601791	4.26983	0.000518725	0.0465981
ENSMUSG00000033579	Fa2h	338521	protein_coding	1.27612	7.35061	4.19869e-07	3.90592e-05		ENSMUSG00000038679	Trps1	83925	protein_coding	-0.640226	7.87702	0.000524253	0.0465981
ENSMUSG00000015090	Ptgds	19215	protein_coding	-1.38926	4.29855	4.2952e-07	3.96888e-05		ENSMUSG00000037946	Fgd3	30938	protein_coding	0.829382	2.73438	0.000525514	0.0465981
ENSMUSG00000038298	Pdzk1	59020	protein_coding	1.51561	2.1746	4.40718e-07	4.0452e-05		ENSMUSG00000016496	Cd274	60533	protein_coding	0.719246	3.26858	0.000526509	0.0465981
ENSMUSG00000026395	Ptprc	19264	protein_coding	0.664363	6.07629	4.62431e-07	4.21639e-05		ENSMUSG00000038781	Stap2	106766	protein_coding	0.825549	4.2517	0.000529793	0.0465981
ENSMUSG00000018868	Pnpla5	75772	protein_coding	1.11161	5.06327	4.87032e-07	4.37496e-05		ENSMUSG00000022451	Twf1	19230	protein_coding	0.509773	6.9075	0.000532482	0.0465981
ENSMUSG00000047139	Cd24a	12484	protein_coding	0.872908	7.51653	4.85655e-07	4.37496e-05		ENSMUSG00000035376	Hacd2	70757	protein_coding	0.895449	6.29562	0.000532527	0.0465981
ENSMUSG00000006574	Slc4a1	20533	protein_coding	-1.86304	2.49259	4.89355e-07	4.37496e-05		ENSMUSG00000022148	Fyb	23880	protein_coding	0.676988	4.18358	0.000537191	0.0465981
ENSMUSG00000055874	Foxi3	232077	protein_coding	2.49013	1.07399	4.9556e-07	4.40185e-05		ENSMUSG00000031827	Cotl1	72042	protein_coding	0.578001	4.7519	0.000538252	0.0465981
ENSMUSG00000042638	Gucy2c	14917	protein_coding	-1.88466	1.44353	5.12826e-07	4.52602e-05		ENSMUSG00000019256	Ahr	11622	protein_coding	0.810739	6.48937	0.000540529	0.0465981
ENSMUSG00000059113	Gm10061	102637192	protein_coding	-2.35026	0.811371	5.30887e-07	4.65557e-05		ENSMUSG00000051351	Zfp46	22704	protein_coding	-0.361839	5.58573	0.000543279	0.0465981
ENSMUSG00000046259	Sprr2h	20762	protein_coding	1.18531	3.1855	5.38763e-07	4.69474e-05		ENSMUSG00000032244	Fem1b	14155	protein_coding	-0.41059	7.81512	0.000545209	0.0465981
ENSMUSG00000025359	Pmel	20431	protein_coding	-1.12425	6.75502	5.50551e-07	4.76729e-05		ENSMUSG00000024621	Csf1r	12978	protein_coding	0.558717	6.88707	0.000547617	0.0465981
ENSMUSG00000025481	Urah	76974	protein_coding	0.730364	6.80621	5.58791e-07	4.8084e-05		ENSMUSG00000059316	Slc27a4	26569	protein_coding	0.513956	7.57912	0.000547833	0.0465981
ENSMUSG00000050854	Tmem125	230678	protein_coding	0.962344	3.49342	5.72467e-07	4.87283e-05		ENSMUSG00000038560	Sp6	83395	protein_coding	-0.761322	6.84064	0.000553488	0.0465981
ENSMUSG00000026288	Inpp5d	16331	protein_coding	0.700598	4.86498	5.76896e-07	4.87283e-05		ENSMUSG00000042031	Lce3b	66344	protein_coding	3.93633	0.0627892	0.00056343	0.0465981
ENSMUSG00000022243	Slc45a2	22293	protein_coding	-1.15317	3.25406	5.75456e-07	4.87283e-05		ENSMUSG00000030409	Dmpk	13400	protein_coding	-0.845888	5.97227	0.000564568	0.0465981
ENSMUSG00000051439	Cd14	12475	protein_coding	1.52899	2.37858	6.92864e-07	5.81668e-05		ENSMUSG00000025044	Msr1	20288	protein_coding	0.763065	3.43015	0.000581498	0.0465981
ENSMUSG00000067597	Dgat2l6	668257	protein_coding	1.0676	4.44317	7.1751e-07	5.98708e-05		ENSMUSG00000038143	Stox2	71069	protein_coding	-0.315998	6.52419	0.000582843	0.0465981
ENSMUSG00000021751	Acox2	93732	protein_coding	1.02859	4.64851	7.289e-07	6.0304e-05		ENSMUSG00000007682	Dio2	13371	protein_coding	0.836478	4.43903	0.000583492	0.0465981
ENSMUSG00000038781	Stap2	106766	protein_coding	0.835768	4.33427	7.31462e-07	6.0304e-05		ENSMUSG00000022899	Slc15a2	57738	protein_coding	2.65632	3.14422	0.000583848	0.0465981
ENSMUSG00000024640	Psat1	107272	protein_coding	0.692768	6.75802	7.60237e-07	6.23032e-05		ENSMUSG00000032420	Nt5e	23959	protein_coding	-0.400791	5.8702	0.000584013	0.0465981
ENSMUSG00000094724	Rnaset2b	68195	protein_coding	-1.5971	3.93427	7.75012e-07	6.31382e-05		ENSMUSG00000027761	Aadac	67758	protein_coding	1.1384	5.14526	0.000588963	0.0465981
ENSMUSG00000024737	Slc15a3	65221	protein_coding	1.40626	2.36285	8.02047e-07	6.49563e-05		ENSMUSG00000038871	Bpgm	12183	protein_coding	-0.8742	5.04288	0.000591295	0.0465981
ENSMUSG00000060201	Spink7	408198	protein_coding	2.00289	0.882286	8.27285e-07	6.58385e-05		ENSMUSG00000034659	Tmem109	68539	protein_coding	0.592632	6.33306	0.000594045	0.0465981
ENSMUSG00000022382	Wnt7b	22422	protein_coding	1.15242	5.21897	8.23627e-07	6.58385e-05		ENSMUSG00000042377	Fam83g	69640	protein_coding	-0.294793	7.67388	0.000594398	0.0465981
ENSMUSG00000028972	Car6	12353	protein_coding	-1.81882	6.03796	8.21626e-07	6.58385e-05		ENSMUSG00000038633	Degs1	13244	protein_coding	0.398141	6.88681	0.000595542	0.0465981
ENSMUSG00000006587	Snai3	30927	protein_coding	-1.62847	1.8878	8.46598e-07	6.69883e-05		ENSMUSG00000021676	Iqgap2	544963	protein_coding	0.456464	4.82695	0.000604631	0.0465981
ENSMUSG00000053175	Bcl3	12051	protein_coding	1.39705	3.58675	8.66923e-07	6.82045e-05		ENSMUSG00000029474	Rnf34	80751	protein_coding	-0.610631	5.42781	0.000606588	0.0465981
ENSMUSG00000039519	Cyp7b1	13123	protein_coding	1.3635	2.85077	8.83657e-07	6.87356e-05		ENSMUSG00000015405	Ace2	70008	protein_coding	-0.730422	6.75375	0.000610936	0.0465981
ENSMUSG00000032281	Acsbg1	94180	protein_coding	0.880095	7.30204	8.83208e-07	6.87356e-05		ENSMUSG00000027859	Ngf	18049	protein_coding	1.01025	1.55581	0.000616959	0.0465981
ENSMUSG00000079227	Ccr5	12774	protein_coding	1.05275	3.22139	8.97941e-07	6.94542e-05		ENSMUSG00000079227	Ccr5	12774	protein_coding	1.08339	3.09773	0.000617111	0.0465981
ENSMUSG00000070334	Krtap31-1	70831	protein_coding	-4.43391	4.81735	9.625e-07	7.40318e-05		ENSMUSG00000002699	Lcp2	16822	protein_coding	0.669517	3.74899	0.000621439	0.0465981
ENSMUSG00000027412	Lpin3	64899	protein_coding	-0.80973	6.22004	9.77132e-07	7.47397e-05		ENSMUSG00000028874	Fgr	14191	protein_coding	1.10263	2.58378	0.000626215	0.0465981
ENSMUSG00000022902	Stfa2	20862	protein_coding	1.34428	3.56834	1.03369e-06	7.8629e-05		ENSMUSG00000022372	Sla	20491	protein_coding	0.556165	3.41889	0.000631727	0.0465981
ENSMUSG00000036931	Nfkbid	243910	protein_coding	1.34007	2.02731	1.05247e-06	7.95161e-05		ENSMUSG00000026342	Slc35f5	74150	protein_coding	0.465975	5.49448	0.000632579	0.0465981
ENSMUSG00000028751	Pla2g2e	26970	protein_coding	-1.19007	3.48883	1.0569e-06	7.95161e-05		ENSMUSG00000070780	Rbm47	245945	protein_coding	0.766476	4.78516	0.000634782	0.0465981
ENSMUSG00000033538	Casp4	12363	protein_coding	1.01203	3.51034	1.10644e-06	8.27903e-05		ENSMUSG00000028494	Plin2	11520	protein_coding	0.681668	7.39226	0.000636004	0.0465981
ENSMUSG00000035776	Cd99l2	171486	protein_coding	-0.77842	6.00277	1.131e-06	8.37187e-05		ENSMUSG00000035093	Secisbp2l	70354	protein_coding	0.708892	8.42477	0.000638188	0.0465981
ENSMUSG00000057674	Gm11938	100041412	protein_coding	-2.43402	5.72072	1.12961e-06	8.37187e-05		ENSMUSG00000043782	Ccdc64b	212733	protein_coding	-0.702087	5.31955	0.000639557	0.0465981
ENSMUSG00000079419	Ms4a6c	73656	protein_coding	0.80075	4.05073	1.20615e-06	8.8713e-05		ENSMUSG00000072620	Slfn2	20556	protein_coding	0.680267	3.8494	0.000641399	0.0465981
ENSMUSG00000024039	Cbs	12411	protein_coding	-0.833553	5.57957	1.21136e-06	8.8713e-05		ENSMUSG00000020120	Plek	56193	protein_coding	0.905054	4.79123	0.000642789	0.0465981
ENSMUSG00000095721	Gm7137	634504	protein_coding	-2.08317	1.31117	1.22929e-06	8.95493e-05		ENSMUSG00000028262	Clca3a2	80797	protein_coding	1.19855	9.05906	0.000643696	0.0465981
ENSMUSG00000046694	Fam46b	100342	protein_coding	-1.32934	6.43692	1.30396e-06	9.4489e-05		ENSMUSG00000061126	Cyp4f39	320997	protein_coding	0.625587	5.86626	0.000645308	0.0465981
ENSMUSG00000078256	Gm11565	670550	protein_coding	-4.12621	5.24365	1.33775e-06	9.64298e-05		ENSMUSG00000043472	Lce3d	630994	protein_coding	2.62605	2.13441	0.000646443	0.0465981
ENSMUSG00000020839	Tmigd1	66601	protein_coding	1.52318	2.41378	1.34658e-06	9.65609e-05		ENSMUSG00000059668	Krt4	16682	protein_coding	1.9467	0.569888	0.000649861	0.0466005
ENSMUSG00000004633	Chn2	69993	protein_coding	-1.04156	4.28976	1.39001e-06	9.91588e-05		ENSMUSG00000051048	P4ha3	320452	protein_coding	1.42777	0.353926	0.00066087	0.046963
ENSMUSG00000069583	Krtap12-1	16694	protein_coding	-1.74412	3.43872	1.40566e-06	9.92466e-05		ENSMUSG00000013523	Bcas1	76960	protein_coding	-1.26529	2.23253	0.000662022	0.046963
ENSMUSG00000048294	Krtap4-13	69464	protein_coding	-1.76826	1.93176	1.40041e-06	9.92466e-05		ENSMUSG00000058818	Pirb	18733	protein_coding	0.67178	4.94373	0.000667053	0.046963
ENSMUSG00000031075	Ano1	101772	protein_coding	0.761426	5.8999	1.417e-06	9.9537e-05		ENSMUSG00000021275	Tecpr2	104859	protein_coding	-0.3575	5.32889	0.00067187	0.046963
ENSMUSG00000062345	Serpinb2	18788	protein_coding	0.966319	7.31969	1.43834e-06	0.000100523		ENSMUSG00000032724	Abtb2	99382	protein_coding	-0.443761	5.58586	0.000674789	0.046963
ENSMUSG00000021509	Slc25a48	328258	protein_coding	1.1019	3.5335	1.54843e-06	0.000107671		ENSMUSG00000029765	Plxna4	243743	protein_coding	0.984615	2.81977	0.000675384	0.046963
ENSMUSG00000030494	Rhpn2	52428	protein_coding	-1.327	3.86328	1.60379e-06	0.00011096		ENSMUSG00000034362	Csta1	209294	protein_coding	0.497617	6.41841	0.000687886	0.0471619
ENSMUSG00000024190	Dusp1	19252	protein_coding	0.711313	5.40434	1.61589e-06	0.000111238		ENSMUSG00000040713	Creg1	433375	protein_coding	0.44254	5.7368	0.000691334	0.0471619
ENSMUSG00000022876	Samsn1	67742	protein_coding	1.36516	2.03677	1.63831e-06	0.000111859		ENSMUSG00000048120	Entpd1	12495	protein_coding	0.611962	5.31058	0.000697082	0.0471619
ENSMUSG00000004651	Tyr	22173	protein_coding	-1.00029	5.42394	1.64116e-06	0.000111859		ENSMUSG00000043088	Il17re	57890	protein_coding	0.635937	4.21657	0.000701431	0.0471619
ENSMUSG00000048706	Lurap1l	52829	protein_coding	-1.03313	4.66868	1.66013e-06	0.000112595		ENSMUSG00000024679	Ms4a6d	68774	protein_coding	0.938423	3.87124	0.000704611	0.0471619
ENSMUSG00000032860	P2ry2	18442	protein_coding	-1.35456	3.43601	1.66912e-06	0.000112649		ENSMUSG00000049502	Dtx3l	209200	protein_coding	0.408997	5.11908	0.000708003	0.0471619
ENSMUSG00000025991	Cps1	227231	protein_coding	-1.0391	3.61445	1.68376e-06	0.000113083		ENSMUSG00000047414	Flrt2	399558	protein_coding	-0.392702	7.25255	0.000708866	0.0471619
ENSMUSG00000046805	Mpeg1	17476	protein_coding	0.729358	5.15785	1.73447e-06	0.000115363		ENSMUSG00000021094	Dhrs7	66375	protein_coding	0.84775	6.03611	0.000711441	0.0471619
ENSMUSG00000026241	Nppc	18159	protein_coding	-1.77672	2.30569	1.72999e-06	0.000115363		ENSMUSG00000003545	Fosb	14282	protein_coding	1.95348	1.33165	0.000714593	0.0471619
ENSMUSG00000039385	Cdh6	12563	protein_coding	-1.31972	4.97305	1.743e-06	0.000115373		ENSMUSG00000034361	Cpne2	234577	protein_coding	0.592041	4.02789	0.00071816	0.0471619
ENSMUSG00000043782	Ccdc64b	212733	protein_coding	-0.700027	5.37018	1.75503e-06	0.000115614		ENSMUSG00000026535	Ifi202b	26388	protein_coding	1.64226	3.28879	0.000718597	0.0471619
ENSMUSG00000049670	Morn4	226123	protein_coding	-1.43113	1.94027	1.80682e-06	0.000118459		ENSMUSG00000027536	Chmp4c	66371	protein_coding	-0.499336	5.09466	0.000719349	0.0471619
ENSMUSG00000028581	Laptm5	16792	protein_coding	0.618755	5.37981	1.93134e-06	0.000125691		ENSMUSG00000002797	Ggct	110175	protein_coding	0.756047	7.35003	0.000727234	0.0474529
ENSMUSG00000054256	Msi1	17690	protein_coding	-1.1323	3.66952	1.9354e-06	0.000125691		ENSMUSG00000039942	Ptger4	19219	protein_coding	-0.528372	4.9664	0.000740512	0.0476377
ENSMUSG00000026656	Fcgr2b	14130	protein_coding	0.721421	5.49597	2.00573e-06	0.000129647		ENSMUSG00000019866	Aim1	11630	protein_coding	-0.30689	8.98148	0.000742561	0.0476377
ENSMUSG00000066100	Krtap5-1	50774	protein_coding	-2.72421	2.23524	2.05836e-06	0.000132427		ENSMUSG00000005994	Tyrp1	22178	protein_coding	-1.20245	6.79341	0.000745491	0.0476377
ENSMUSG00000020435	Osbp2	74309	protein_coding	-1.55041	2.69814	2.12239e-06	0.000135912		ENSMUSG00000027639	Samhd1	56045	protein_coding	0.525254	6.47574	0.000760088	0.0476377
ENSMUSG00000027869	Hsd3b6	15497	protein_coding	1.00026	3.99241	2.17111e-06	0.000138388		ENSMUSG00000073542	Cep76	225659	protein_coding	-0.502974	3.88285	0.000761733	0.0476377
ENSMUSG00000021303	Gng4	14706	protein_coding	-0.825218	3.91586	2.229e-06	0.000141424		ENSMUSG00000022876	Samsn1	67742	protein_coding	1.37306	1.8238	0.000763336	0.0476377
ENSMUSG00000028145	Them4	75778	protein_coding	-0.973301	4.3065	2.27622e-06	0.000143757		ENSMUSG00000026655	Fam107b	66540	protein_coding	-0.508053	6.82875	0.000763519	0.0476377
ENSMUSG00000029098	Acox3	80911	protein_coding	0.620016	6.218	2.36006e-06	0.000148371		ENSMUSG00000061928	Dsg1b	225256	protein_coding	0.431301	8.42916	0.00076382	0.0476377
ENSMUSG00000026255	Efhd1	98363	protein_coding	-1.33285	4.08855	2.42005e-06	0.000151451		ENSMUSG00000020327	Fgf22	67112	protein_coding	-0.877269	2.67804	0.000765069	0.0476377
ENSMUSG00000047793	Sned1	208777	protein_coding	0.731444	6.8401	2.43547e-06	0.000151726		ENSMUSG00000035126	Wdr78	242584	protein_coding	-0.744793	3.33445	0.000765874	0.0476377
ENSMUSG00000022488	Nckap1l	105855	protein_coding	0.594148	5.13705	2.54523e-06	0.00015785		ENSMUSG00000042228	Lyn	17096	protein_coding	0.513523	4.69399	0.000768126	0.0476377
ENSMUSG00000030303	Far2	330450	protein_coding	1.29863	8.53633	2.58685e-06	0.000158292		ENSMUSG00000098112	Bin2	668218	protein_coding	0.814547	2.22246	0.000771878	0.0476557
ENSMUSG00000060487	Samd5	320825	protein_coding	-1.00035	5.59596	2.58157e-06	0.000158292		ENSMUSG00000030306	Tmtc1	387314	protein_coding	-0.635812	5.56318	0.000788274	0.0481053
ENSMUSG00000022416	Cacna1i	239556	protein_coding	-1.93618	2.82338	2.57964e-06	0.000158292		ENSMUSG00000046805	Mpeg1	17476	protein_coding	0.756658	5.09861	0.000789126	0.0481053
ENSMUSG00000003955	Fam162a	70186	protein_coding	0.649996	5.06235	2.69201e-06	0.000163998		ENSMUSG00000001131	Timp1	21857	protein_coding	1.40667	3.34167	0.000790485	0.0481053
ENSMUSG00000031289	Il13ra2	16165	protein_coding	1.48899	1.91062	2.72384e-06	0.000165206		ENSMUSG00000026656	Fcgr2b	14130	protein_coding	0.748263	5.43923	0.000793629	0.0481053
ENSMUSG00000006345	Ggt1	14598	protein_coding	-1.4928	4.68459	2.76508e-06	0.000166972		ENSMUSG00000069792	Wfdc17	100034251	protein_coding	0.805074	4.01865	0.000796631	0.0481053
ENSMUSG00000017002	Slpi	20568	protein_coding	1.89187	1.93422	2.82967e-06	0.000168653		ENSMUSG00000041737	Tmem45b	235135	protein_coding	0.977567	4.46538	0.000805815	0.0482425
ENSMUSG00000031089	Slc6a14	56774	protein_coding	0.904396	5.67045	2.81921e-06	0.000168653		ENSMUSG00000007989	Fzd3	14365	protein_coding	-0.699177	4.89128	0.000805911	0.0482425
ENSMUSG00000096481	Gm3250	100041281	protein_coding	-2.2374	2.55596	2.80809e-06	0.000168653		ENSMUSG00000064061	Dzip3	224170	protein_coding	-0.354459	5.16771	0.000818774	0.0488003
ENSMUSG00000000290	Itgb2	16414	protein_coding	0.646774	4.54114	2.85355e-06	0.000169343		ENSMUSG00000016024	Lbp	16803	protein_coding	0.543363	4.66648	0.000823766	0.0488862
ENSMUSG00000026688	Mgst3	66447	protein_coding	-0.741911	6.05417	2.88785e-06	0.000170644		ENSMUSG00000021091	Serpina3n	20716	protein_coding	0.528787	7.62028	0.000827418	0.0488922
ENSMUSG00000013523	Bcas1	76960	protein_coding	-1.22087	2.40374	2.91783e-06	0.000171678		ENSMUSG00000027298	Tyro3	22174	protein_coding	0.540709	5.86917	0.000835154	0.0491226
ENSMUSG00000045349	Sh2d5	230863	protein_coding	1.69158	1.38224	2.94009e-06	0.000172252		ENSMUSG00000031995	St14	19143	protein_coding	-0.519919	7.10491	0.000842006	0.0491226
ENSMUSG00000027186	Elf5	13711	protein_coding	-1.42227	4.59051	3.00272e-06	0.000175176		ENSMUSG00000060560	Ces4a	234677	protein_coding	1.45588	5.62109	0.000843576	0.0491226
ENSMUSG00000034116	Vav1	22324	protein_coding	0.846868	3.44541	3.12637e-06	0.000180205		ENSMUSG00000052310	Slc39a1	30791	protein_coding	0.294997	6.89856	0.000845588	0.0491226
ENSMUSG00000028236	Sdr16c5	242285	protein_coding	0.695238	5.92943	3.11403e-06	0.000180205		ENSMUSG00000025584	Pde8a	18584	protein_coding	0.480874	4.79861	0.00085322	0.0492324
ENSMUSG00000023043	Krt18	16668	protein_coding	-2.12375	1.87109	3.1282e-06	0.000180205		ENSMUSG00000040274	Cdk6	12571	protein_coding	0.533346	5.68265	0.00085894	0.0492324
ENSMUSG00000038560	Sp6	83395	protein_coding	-0.747746	6.89733	3.1577e-06	0.000181147		ENSMUSG00000024339	Tap2	21355	protein_coding	0.482813	4.58861	0.000862906	0.0492324
ENSMUSG00000010064	Slc38a3	76257	protein_coding	-1.18697	4.36268	3.18087e-06	0.000181719		ENSMUSG00000022129	Dct	13190	protein_coding	-0.79969	7.18482	0.0008705	0.0492324
ENSMUSG00000021998	Lcp1	18826	protein_coding	0.62603	6.51933	3.21769e-06	0.000183062		ENSMUSG00000037731	Themis2	230787	protein_coding	0.644467	3.65416	0.00087076	0.0492324
ENSMUSG00000021792	Fam213a	70564	protein_coding	0.779674	5.96731	3.25958e-06	0.000184682		ENSMUSG00000032020	Ubash3b	72828	protein_coding	0.587713	4.17595	0.000872313	0.0492324
ENSMUSG00000048865	Arhgap30	226652	protein_coding	0.670076	4.71708	3.35916e-06	0.000189545		ENSMUSG00000053765	Oas1f	243262	protein_coding	0.837197	5.5888	0.000873363	0.0492324
ENSMUSG00000037370	Enpp1	18605	protein_coding	-0.818315	5.05333	3.44235e-06	0.000193446		ENSMUSG00000042250	Pglyrp4	384997	protein_coding	0.695457	4.16603	0.000878353	0.0492324
ENSMUSG00000020181	Nav3	260315	protein_coding	0.633819	5.19376	3.45908e-06	0.000193596		ENSMUSG00000073987	Ggh	14590	protein_coding	0.347667	6.63324	0.000882537	0.0492324
ENSMUSG00000070803	Cited4	56222	protein_coding	-0.756441	4.69274	3.47685e-06	0.000193803		ENSMUSG00000036867	Smad6	17130	protein_coding	-1.12112	4.27308	0.000883237	0.0492324
ENSMUSG00000078954	Arhgap8	73167	protein_coding	1.68733	1.92427	3.60807e-06	0.000199778		ENSMUSG00000030465	Psd3	234353	protein_coding	-0.427051	7.07513	0.000901164	0.0495468
ENSMUSG00000031779	Ccl22	20299	protein_coding	1.3265	2.82751	3.64355e-06	0.000199778		ENSMUSG00000005958	Ephb3	13845	protein_coding	-0.472071	6.44522	0.000904143	0.0495468
ENSMUSG00000028874	Fgr	14191	protein_coding	1.09074	2.72091	3.64325e-06	0.000199778		ENSMUSG00000022865	Cxadr	13052	protein_coding	0.479066	8.3513	0.000905577	0.0495468
ENSMUSG00000015405	Ace2	70008	protein_coding	-0.726687	6.80712	3.64605e-06	0.000199778		ENSMUSG00000027907	S100a11	20195	protein_coding	0.574837	7.17407	0.000909131	0.0495468
ENSMUSG00000035183	Slc24a5	317750	protein_coding	-1.15903	4.25402	3.6566e-06	0.000199778		ENSMUSG00000028555	Ttc39a	230603	protein_coding	0.969274	4.03136	0.000910029	0.0495468
ENSMUSG00000069792	Wfdc17	100034251	protein_coding	0.81643	4.09494	3.76453e-06	0.000204862		ENSMUSG00000034112	Atp2c2	69047	protein_coding	-0.550743	4.32444	0.000911206	0.0495468
ENSMUSG00000026166	Ccl20	20297	protein_coding	1.71016	1.75863	3.81396e-06	0.000205924		ENSMUSG00000034235	Usp54	78787	protein_coding	-0.401361	6.56747	0.000914067	0.0495468
ENSMUSG00000005360	Slc1a3	20512	protein_coding	-0.604868	5.9793	3.81386e-06	0.000205924		ENSMUSG00000071369	Map3k5	26408	protein_coding	-0.427858	6.17384	0.000932395	0.0499024
ENSMUSG00000062593	Lilrb4a	14728	protein_coding	0.877205	4.38452	3.8854e-06	0.000208961		ENSMUSG00000025991	Cps1	227231	protein_coding	-1.08233	3.48825	0.000933594	0.0499024
ENSMUSG00000037977	6430571L13Rik	235599	protein_coding	-1.16822	2.69474	3.99831e-06	0.000214197		ENSMUSG00000021662	Arhgef28	110596	protein_coding	-0.528976	5.26441	0.000935807	0.0499024
ENSMUSG00000090515	Krtap27-1	239933	protein_coding	-2.21366	3.02506	4.06811e-06	0.000217092		ENSMUSG00000073411	H2-D1	14964	protein_coding	0.506462	8.79266	0.000935826	0.0499024
ENSMUSG00000034825	Nrip3	78593	protein_coding	1.00789	4.18326	4.09336e-06	0.000217461		ENSMUSG00000030729	Pgm2l1	70974	protein_coding	-0.715121	4.78158	0.000938751	0.0499024
ENSMUSG00000091618	H60c	670558	protein_coding	0.839396	5.46296	4.10662e-06	0.000217461		ENSMUSG00000032000	Birc3	11796	protein_coding	0.617671	5.41506	0.000944207	0.0499994
ENSMUSG00000007989	Fzd3	14365	protein_coding	-0.689464	4.94441	4.23609e-06	0.000223458
ENSMUSG00000025997	Ikzf2	22779	protein_coding	0.815755	6.33408	4.3163e-06	0.00022682
ENSMUSG00000038580	Sct	20287	protein_coding	-1.84958	1.50448	4.36532e-06	0.000228524
ENSMUSG00000058818	Pirb	18733	protein_coding	0.66992	4.99605	4.55469e-06	0.000237534
ENSMUSG00000018341	Il12rb2	16162	protein_coding	1.16361	4.23518	4.71271e-06	0.000242107
ENSMUSG00000090958	Lrrc32	434215	protein_coding	0.948573	3.73116	4.68867e-06	0.000242107
ENSMUSG00000056025	Clca3a1	12722	protein_coding	0.795734	4.37646	4.70887e-06	0.000242107
ENSMUSG00000029868	Trpv6	64177	protein_coding	-1.16429	3.21187	4.69373e-06	0.000242107
ENSMUSG00000066441	Rdh11	17252	protein_coding	0.728393	6.59779	4.73121e-06	0.000242154
ENSMUSG00000033981	Gria2	14800	protein_coding	-1.83882	1.42361	4.85192e-06	0.000247412
ENSMUSG00000032316	Clk3	102414	protein_coding	-0.651687	6.40757	4.96713e-06	0.000252352
ENSMUSG00000061126	Cyp4f39	320997	protein_coding	0.631564	5.91139	5.0687e-06	0.000256566
ENSMUSG00000026009	Icos	54167	protein_coding	1.55188	1.43173	5.09522e-06	0.000256963
ENSMUSG00000027401	Tgm3	21818	protein_coding	-1.38512	6.51926	5.1596e-06	0.000259261
ENSMUSG00000035158	Mitf	17342	protein_coding	-0.79241	6.44943	5.20801e-06	0.000260742
ENSMUSG00000028698	Pik3r3	18710	protein_coding	-0.772696	5.49568	5.24008e-06	0.000261397
ENSMUSG00000031825	Crispld2	78892	protein_coding	0.685284	5.13084	5.29935e-06	0.000263399
ENSMUSG00000074802	Gas2l3	237436	protein_coding	-0.674339	5.99828	5.48089e-06	0.000270469
ENSMUSG00000049690	Nckap5	210356	protein_coding	-0.829143	5.5726	5.47012e-06	0.000270469
ENSMUSG00000023021	Cers5	71949	protein_coding	0.766107	6.21418	5.50432e-06	0.000270655
ENSMUSG00000055717	Slain1	105439	protein_coding	-1.25725	3.81306	5.62773e-06	0.000274763
ENSMUSG00000042109	Csdc2	105859	protein_coding	-1.82285	4.70303	5.62776e-06	0.000274763
ENSMUSG00000021469	Msx2	17702	protein_coding	-1.11992	5.91421	5.79629e-06	0.00028199
ENSMUSG00000034226	Rhov	228543	protein_coding	-0.720465	4.68569	5.97174e-06	0.000289503
ENSMUSG00000029765	Plxna4	243743	protein_coding	0.994373	2.94319	6.08039e-06	0.000293736
ENSMUSG00000026615	Eprs	107508	protein_coding	-0.818467	8.13941	6.15656e-06	0.000296376
ENSMUSG00000073888	Ccl27a	20301	protein_coding	0.710111	4.53864	6.23155e-06	0.000298941
ENSMUSG00000050063	Klk6	19144	protein_coding	0.799502	6.24295	6.33953e-06	0.000303065
ENSMUSG00000002111	Spi1	20375	protein_coding	0.866999	3.53889	6.70259e-06	0.000319312
ENSMUSG00000027015	Cybrd1	73649	protein_coding	-1.13281	4.96418	6.8104e-06	0.00032333
ENSMUSG00000020589	Fam49a	76820	protein_coding	-1.18303	7.05012	6.96504e-06	0.000329535
ENSMUSG00000033697	Arhgap39	223666	protein_coding	-0.61336	5.39014	7.07204e-06	0.000333451
ENSMUSG00000006269	Atp6v1b1	110935	protein_coding	1.82309	2.73657	7.22721e-06	0.000339605
ENSMUSG00000049404	Rarres1	109222	protein_coding	0.929146	5.90958	7.26994e-06	0.00034031
ENSMUSG00000030729	Pgm2l1	70974	protein_coding	-0.695765	4.83502	7.29165e-06	0.00034031
ENSMUSG00000059493	Nhs	195727	protein_coding	-0.713217	5.44785	7.34573e-06	0.000341676
ENSMUSG00000032902	Slc16a1	20501	protein_coding	0.617968	6.39157	7.64289e-06	0.000354301
ENSMUSG00000021702	Thbs4	21828	protein_coding	-0.885484	4.58867	7.72064e-06	0.000356704
ENSMUSG00000050762	Prss27	213171	protein_coding	0.90989	3.65548	7.7706e-06	0.000357812
ENSMUSG00000025279	Dnase1l3	13421	protein_coding	0.88207	5.19692	7.81173e-06	0.000358506
ENSMUSG00000027070	Lrp2	14725	protein_coding	-1.75535	1.47279	7.91395e-06	0.000361991
ENSMUSG00000023832	Acat2	110460	protein_coding	0.598504	5.84117	8.16434e-06	0.000372208
ENSMUSG00000079293	Clec7a	56644	polymorphic_pseudogene	1.08048	3.17389	8.21665e-06	0.000373356
ENSMUSG00000040272	Accs	329470	protein_coding	-1.01618	3.98759	8.2711e-06	0.000374594
ENSMUSG00000019809	Pex3	56535	protein_coding	0.554826	5.91425	8.41551e-06	0.000378643
ENSMUSG00000067279	Ppp1r3c	53412	protein_coding	-1.08659	4.82624	8.40322e-06	0.000378643
ENSMUSG00000027313	Chac1	69065	protein_coding	-1.51848	6.12168	8.61147e-06	0.000386198
ENSMUSG00000060550	H2-Q7	15018	protein_coding	1.04621	4.65226	8.68099e-06	0.000388052
ENSMUSG00000022129	Dct	13190	protein_coding	-0.789454	7.24944	8.74191e-06	0.00038951
ENSMUSG00000007872	Id3	15903	protein_coding	-0.66473	5.86894	8.94307e-06	0.000397188
ENSMUSG00000026069	Il1rl1	17082	protein_coding	0.874102	3.20611	9.02796e-06	0.000399669
ENSMUSG00000024806	Mlana	77836	protein_coding	-1.29614	4.29144	9.12185e-06	0.000402531
ENSMUSG00000030306	Tmtc1	387314	protein_coding	-0.640749	5.60552	9.62086e-06	0.000423195
ENSMUSG00000024331	Dsc2	13506	protein_coding	-1.69565	6.74175	9.72244e-06	0.000426301
ENSMUSG00000020891	Alox8	11688	protein_coding	-1.76041	5.38856	1.01196e-05	0.000442308
ENSMUSG00000024743	Syt7	54525	protein_coding	-1.68762	3.60502	1.01766e-05	0.00044339
ENSMUSG00000079470	Utp14b	195434	protein_coding	-0.816252	6.1824	1.02362e-05	0.000444582
ENSMUSG00000066800	Rnasel	24014	protein_coding	0.586945	5.28562	1.0438e-05	0.000451922
ENSMUSG00000028528	Dnajc6	72685	protein_coding	-0.951182	4.87663	1.16299e-05	0.000500375
ENSMUSG00000052302	Tbc1d30	74694	protein_coding	-1.23447	4.07988	1.16097e-05	0.000500375
ENSMUSG00000026600	Soat1	20652	protein_coding	0.943113	8.29682	1.17564e-05	0.000504243
ENSMUSG00000032883	Acsl3	74205	protein_coding	-0.792864	6.31939	1.18342e-05	0.000506005
ENSMUSG00000048120	Entpd1	12495	protein_coding	0.614219	5.35509	1.20992e-05	0.000515734
ENSMUSG00000032009	Sesn3	75747	protein_coding	-0.672039	5.37327	1.23459e-05	0.000523011
ENSMUSG00000005949	Ctns	83429	protein_coding	-0.76164	5.79626	1.23189e-05	0.000523011
ENSMUSG00000032908	Sgpp2	433323	protein_coding	1.02928	4.54648	1.27916e-05	0.00054023
ENSMUSG00000029474	Rnf34	80751	protein_coding	-0.600102	5.46629	1.29887e-05	0.000546099
ENSMUSG00000044164	Rnf182	328234	protein_coding	-1.68253	2.4604	1.30496e-05	0.000546099
ENSMUSG00000044294	Krt84	16680	protein_coding	-2.25571	5.32852	1.30318e-05	0.000546099
ENSMUSG00000078258	Gm11564	670496	protein_coding	-1.90098	2.24949	1.31546e-05	0.000548824
ENSMUSG00000078506	Gm13124	627085	protein_coding	1.54867	3.44202	1.33414e-05	0.000554939
ENSMUSG00000042010	Acacb	100705	protein_coding	0.879456	7.03061	1.36224e-05	0.000564918
ENSMUSG00000091376	Aadacl2	639634	protein_coding	0.758121	4.51487	1.38835e-05	0.000574018
ENSMUSG00000000682	Cd52	23833	protein_coding	0.935172	3.30379	1.40179e-05	0.000577154
ENSMUSG00000024770	Lipn	70166	protein_coding	0.871317	4.55553	1.40432e-05	0.000577154
ENSMUSG00000034248	Slc25a37	67712	protein_coding	-1.14865	6.76304	1.42408e-05	0.000583532
ENSMUSG00000002797	Ggct	110175	protein_coding	0.76713	7.41065	1.45107e-05	0.00059283
ENSMUSG00000068614	Actc1	11464	protein_coding	-3.81225	2.6146	1.48082e-05	0.000603195
ENSMUSG00000006403	Adamts4	240913	protein_coding	0.967525	3.35619	1.50897e-05	0.000612848
ENSMUSG00000037669	Ldah	68832	protein_coding	0.53383	6.1487	1.53517e-05	0.000621652
ENSMUSG00000050704	2310061N02Rik	69661	protein_coding	-2.61199	1.63319	1.55294e-05	0.000627007
ENSMUSG00000058725	Gm11937	100041488	protein_coding	-2.28183	5.06837	1.57996e-05	0.000636051
ENSMUSG00000033610	Pank1	75735	protein_coding	0.751438	6.0998	1.62343e-05	0.000649748
ENSMUSG00000044408	Sptssa	104725	protein_coding	0.690758	7.01226	1.62104e-05	0.000649748
ENSMUSG00000031527	Eri1	67276	protein_coding	-0.570746	6.23643	1.64276e-05	0.000655582
ENSMUSG00000026784	Pdss1	56075	protein_coding	0.754497	4.40692	1.68251e-05	0.000669503
ENSMUSG00000046727	Cystm1	66060	protein_coding	-1.1137	3.89226	1.73317e-05	0.000687672
ENSMUSG00000026582	Sele	20339	protein_coding	1.44192	1.62646	1.75312e-05	0.000693591
ENSMUSG00000037411	Serpine1	18787	protein_coding	1.32729	3.1981	1.79099e-05	0.000706541
ENSMUSG00000019368	Sec14l4	103655	protein_coding	0.943491	6.41389	1.80021e-05	0.00070815
ENSMUSG00000042250	Pglyrp4	384997	protein_coding	0.706946	4.23006	1.8353e-05	0.000715005
ENSMUSG00000015340	Cybb	13058	protein_coding	0.609967	4.62514	1.83841e-05	0.000715005
ENSMUSG00000037846	Rtkn2	170799	protein_coding	-1.26214	4.29449	1.83051e-05	0.000715005
ENSMUSG00000020159	Gabrp	216643	protein_coding	-1.34432	6.36363	1.83216e-05	0.000715005
ENSMUSG00000009687	Fxyd5	18301	protein_coding	0.599544	4.77605	1.88114e-05	0.000727719
ENSMUSG00000038415	Foxq1	15220	protein_coding	-0.889612	4.81138	1.88167e-05	0.000727719
ENSMUSG00000028262	Clca3a2	80797	protein_coding	1.18611	9.20096	1.89728e-05	0.000731703
ENSMUSG00000021203	Otub2	68149	protein_coding	-0.683678	6.09805	1.95802e-05	0.000753016
ENSMUSG00000042532	Golga7b	71146	protein_coding	-0.843171	5.63754	1.97598e-05	0.000757807
ENSMUSG00000033857	Engase	217364	protein_coding	-0.89531	4.0147	1.98698e-05	0.00075991
ENSMUSG00000030110	Ret	19713	protein_coding	-1.01152	4.12798	1.99476e-05	0.00076077
ENSMUSG00000032000	Birc3	11796	protein_coding	0.605323	5.45605	2.0118e-05	0.000763633
ENSMUSG00000022225	Cma1	17228	protein_coding	0.602078	5.79212	2.01594e-05	0.000763633
ENSMUSG00000021294	Kif26a	668303	protein_coding	-0.767574	5.47932	2.0189e-05	0.000763633
ENSMUSG00000036594	H2-Aa	14960	protein_coding	0.635023	6.93763	2.05984e-05	0.000776984
ENSMUSG00000034308	Sdr42e1	74032	protein_coding	0.638085	6.71371	2.12995e-05	0.000801234
ENSMUSG00000032315	Cyp1a1	13076	protein_coding	1.01322	4.02051	2.13587e-05	0.00080127
ENSMUSG00000032374	Plod2	26432	protein_coding	-0.735047	4.27637	2.14759e-05	0.000803479
ENSMUSG00000041440	Gk5	235533	protein_coding	0.689629	5.60448	2.16783e-05	0.000807028
ENSMUSG00000030707	Coro1a	12721	protein_coding	0.632964	4.43471	2.1688e-05	0.000807028
ENSMUSG00000039982	Dtx4	207521	protein_coding	0.706588	4.77357	2.18675e-05	0.000811515
ENSMUSG00000004709	Cd244	18106	protein_coding	0.95523	2.64518	2.22782e-05	0.000824532
ENSMUSG00000020573	Pik3cg	30955	protein_coding	0.646719	4.28143	2.25233e-05	0.000829145
ENSMUSG00000067377	Tspan6	56496	protein_coding	-0.870577	4.94396	2.25021e-05	0.000829145
ENSMUSG00000028633	Ctps	51797	protein_coding	-1.00551	7.16294	2.27039e-05	0.000833567
ENSMUSG00000017057	Il13ra1	16164	protein_coding	0.679932	7.27773	2.30873e-05	0.000845389
ENSMUSG00000060586	H2-Eb1	14969	protein_coding	0.624126	6.34569	2.33905e-05	0.00085422
ENSMUSG00000037012	Hk1	15275	protein_coding	0.660818	6.39562	2.38789e-05	0.000869746
ENSMUSG00000082932	Cyp2j8	665095	protein_coding	1.29083	2.02751	2.43339e-05	0.000883981
ENSMUSG00000015653	Steap2	74051	protein_coding	-0.804419	4.18578	2.49694e-05	0.00090468
ENSMUSG00000048163	Selplg	20345	protein_coding	0.723786	3.69486	2.5478e-05	0.000920685
ENSMUSG00000030523	Trpm1	17364	protein_coding	-1.16611	5.80755	2.55572e-05	0.000921128
ENSMUSG00000034659	Tmem109	68539	protein_coding	0.593472	6.37172	2.5922e-05	0.00093184
ENSMUSG00000027380	Acoxl	74121	protein_coding	1.1672	4.23174	2.61052e-05	0.00093598
ENSMUSG00000021062	Rab15	104886	protein_coding	-0.671385	5.0396	2.69977e-05	0.000965464
ENSMUSG00000046997	Spsb4	211949	protein_coding	-1.26708	2.16272	2.71336e-05	0.000967812
ENSMUSG00000030281	Il17rc	171095	protein_coding	0.648123	5.87252	2.72342e-05	0.000968891
ENSMUSG00000049103	Ccr2	12772	protein_coding	0.648676	5.80042	2.74438e-05	0.000971327
ENSMUSG00000026675	Hsd17b7	15490	protein_coding	0.620746	6.4758	2.74064e-05	0.000971327
ENSMUSG00000018907	Alox12e	11685	protein_coding	0.819661	6.25345	2.75607e-05	0.000972962
ENSMUSG00000031827	Cotl1	72042	protein_coding	0.583092	4.79229	2.82252e-05	0.000993875
ENSMUSG00000028358	Zfp618	72701	protein_coding	-1.04279	4.67015	2.84481e-05	0.000999169
ENSMUSG00000008206	Cers4	67260	protein_coding	0.91468	7.6575	2.87678e-05	0.0010056
ENSMUSG00000028194	Ddah1	69219	protein_coding	0.764169	3.97931	2.87985e-05	0.0010056
ENSMUSG00000025165	Sectm1a	209588	protein_coding	0.763292	4.31947	2.88505e-05	0.0010056
ENSMUSG00000090527	Gm5538	433597	protein_coding	0.999414	5.20708	3.09261e-05	0.00107174
ENSMUSG00000029919	Hpgds	54486	protein_coding	0.897563	5.77243	3.09605e-05	0.00107174
ENSMUSG00000063564	Col23a1	237759	protein_coding	0.795912	4.86029	3.09813e-05	0.00107174
ENSMUSG00000021508	Cxcl14	57266	protein_coding	-0.713301	6.39869	3.12985e-05	0.00108
ENSMUSG00000061068	Mcpt4	17227	protein_coding	0.66009	5.89776	3.25445e-05	0.00111739
ENSMUSG00000025316	Banp	53325	protein_coding	-0.627429	5.03049	3.25335e-05	0.00111739
ENSMUSG00000006642	Tcf23	69852	protein_coding	1.53263	0.792651	3.28575e-05	0.00111976
ENSMUSG00000040552	C3ar1	12267	protein_coding	0.730205	4.45545	3.28548e-05	0.00111976
ENSMUSG00000020941	Map3k14	53859	protein_coding	0.659128	4.17697	3.2743e-05	0.00111976
ENSMUSG00000030450	Oca2	18431	protein_coding	-1.49672	3.99623	3.32134e-05	0.00112909
ENSMUSG00000032015	Pou2f3	18988	protein_coding	0.648818	5.93419	3.39213e-05	0.00115032
ENSMUSG00000035314	Gdpd5	233552	protein_coding	-0.989673	3.83932	3.42466e-05	0.00115849
ENSMUSG00000060733	Ipmk	69718	protein_coding	0.674995	6.26351	3.4335e-05	0.00115864
ENSMUSG00000026480	Ncf2	17970	protein_coding	0.698069	3.88343	3.5315e-05	0.00118711
ENSMUSG00000056174	Col8a2	329941	protein_coding	-0.922593	3.86675	3.53512e-05	0.00118711
ENSMUSG00000047730	Fcgbp	215384	protein_coding	1.37943	9.11498	3.56331e-05	0.00119366
ENSMUSG00000035673	Sbno2	216161	protein_coding	0.680414	6.61749	3.72934e-05	0.00124625
ENSMUSG00000024672	Ms4a7	109225	protein_coding	0.818043	3.75055	3.74843e-05	0.00124658
ENSMUSG00000024409	Psors1c2	57390	protein_coding	-1.76944	8.22168	3.74531e-05	0.00124658
ENSMUSG00000040809	Chil3	12655	protein_coding	1.50773	1.52098	3.8222e-05	0.001265
ENSMUSG00000091345	Col6a5	665033	protein_coding	1.28917	2.17579	3.81364e-05	0.001265
ENSMUSG00000032193	Ldlr	16835	protein_coding	0.77528	6.79654	3.85951e-05	0.00127429
ENSMUSG00000022148	Fyb	23880	protein_coding	0.663036	4.23451	3.92298e-05	0.00129214
ENSMUSG00000045502	Hcar2	80885	protein_coding	0.684289	4.46744	3.93927e-05	0.00129441
ENSMUSG00000040693	Slco4c1	227394	protein_coding	-1.44182	1.78389	4.0308e-05	0.00132134
ENSMUSG00000049709	Nlrp10	244202	protein_coding	0.692023	6.33873	4.11584e-05	0.00134601
ENSMUSG00000028864	Hgf	15234	protein_coding	0.834287	2.90406	4.18756e-05	0.00136621
ENSMUSG00000078261	Gm11596	670464	protein_coding	-1.89825	3.27201	4.25264e-05	0.00138417
ENSMUSG00000030786	Itgam	16409	protein_coding	0.645055	4.90863	4.29263e-05	0.00139389
ENSMUSG00000025491	Ifitm1	68713	protein_coding	1.18608	2.22646	4.30475e-05	0.00139454
ENSMUSG00000041220	Elovl6	170439	protein_coding	1.30283	10.0032	4.32141e-05	0.00139665
ENSMUSG00000047712	Ust	338362	protein_coding	0.585356	4.84932	4.33631e-05	0.00139818
ENSMUSG00000018008	Cyth4	72318	protein_coding	0.636982	4.21622	4.41157e-05	0.00141582
ENSMUSG00000038292	Ccdc155	384619	protein_coding	-1.49712	2.09998	4.40319e-05	0.00141582
ENSMUSG00000086564	Cd101	630146	protein_coding	1.61119	0.804009	4.4556e-05	0.00142662
ENSMUSG00000027932	Slc27a3	26568	protein_coding	0.76149	5.43275	4.48311e-05	0.0014321
ENSMUSG00000034641	Cd300ld	217305	protein_coding	0.933371	2.77811	4.54597e-05	0.00144882
ENSMUSG00000027298	Tyro3	22174	protein_coding	0.542669	5.90175	4.5685e-05	0.00145264
ENSMUSG00000006378	Gcat	14429	protein_coding	-0.56451	6.23329	4.61712e-05	0.00146471
ENSMUSG00000022602	Arc	11838	protein_coding	1.29838	2.95468	4.66349e-05	0.00147264
ENSMUSG00000056880	Gadl1	73748	protein_coding	0.690039	5.48226	4.66117e-05	0.00147264
ENSMUSG00000026832	Cytip	227929	protein_coding	0.870861	3.4541	4.67908e-05	0.00147418
ENSMUSG00000002475	Abhd3	106861	protein_coding	0.845226	3.14132	4.73971e-05	0.00148844
ENSMUSG00000028669	Pithd1	66193	protein_coding	-0.642817	5.41613	4.74597e-05	0.00148844
ENSMUSG00000021194	Chga	12652	protein_coding	1.17974	2.30031	4.81562e-05	0.00150685
ENSMUSG00000042212	Sprr2d	20758	protein_coding	1.89797	2.59146	4.90157e-05	0.00151993
ENSMUSG00000025880	Smad7	17131	protein_coding	-0.677282	4.80922	4.88034e-05	0.00151993
ENSMUSG00000054083	Capn12	60594	protein_coding	-1.30922	4.68186	4.89024e-05	0.00151993
ENSMUSG00000049436	Upk1b	22268	protein_coding	-1.68856	0.334541	4.89698e-05	0.00151993
ENSMUSG00000035373	Ccl7	20306	protein_coding	1.18921	2.04019	4.93243e-05	0.00152606
ENSMUSG00000078507	Aadacl3	230883	protein_coding	0.817267	5.21876	4.95314e-05	0.00152903
ENSMUSG00000030616	Sytl2	83671	protein_coding	-1.07374	6.5589	4.97618e-05	0.00153271
ENSMUSG00000044827	Tlr1	21897	protein_coding	1.21948	2.02127	5.00012e-05	0.00153664
ENSMUSG00000006014	Prg4	96875	protein_coding	1.30982	2.6606	5.02407e-05	0.00154056
ENSMUSG00000001657	Hoxc8	15426	protein_coding	-1.20111	2.31274	5.06326e-05	0.00154913
ENSMUSG00000001655	Hoxc13	15422	protein_coding	-1.08081	5.43476	5.16517e-05	0.00157332
ENSMUSG00000069805	Fbp1	14121	protein_coding	-1.42029	6.14155	5.16012e-05	0.00157332
ENSMUSG00000030748	Il4ra	16190	protein_coding	0.619336	6.58819	5.20226e-05	0.00157764
ENSMUSG00000030471	Zdhhc13	243983	protein_coding	-0.731723	6.04732	5.19229e-05	0.00157764
ENSMUSG00000032584	Mst1r	19882	protein_coding	0.746569	4.6426	5.23205e-05	0.00158318
ENSMUSG00000032849	Abcc4	239273	protein_coding	0.661481	5.27152	5.24657e-05	0.0015841
ENSMUSG00000032352	Lrrc1	214345	protein_coding	0.593268	6.41008	5.26029e-05	0.00158476
ENSMUSG00000050721	Plekho2	102595	protein_coding	0.575125	5.13754	5.2933e-05	0.00159123
ENSMUSG00000031872	Bean1	65115	protein_coding	-1.33927	2.60635	5.3132e-05	0.00159373
ENSMUSG00000036422	Pcdh8	18530	protein_coding	-1.91554	0.218557	5.35892e-05	0.00160395
ENSMUSG00000039578	Ccser1	232035	protein_coding	-0.875131	5.56864	5.39447e-05	0.00161109
ENSMUSG00000078504	Gm438	329993	protein_coding	1.08286	3.69858	5.51666e-05	0.00163341
ENSMUSG00000030789	Itgax	16411	protein_coding	0.833659	2.9606	5.51589e-05	0.00163341
ENSMUSG00000020077	Srgn	19073	protein_coding	0.738989	4.46428	5.48162e-05	0.00163341
ENSMUSG00000021285	Ppp1r13b	21981	protein_coding	-0.514055	5.99456	5.50027e-05	0.00163341
ENSMUSG00000043088	Il17re	57890	protein_coding	0.640975	4.2707	5.53411e-05	0.00163506
ENSMUSG00000069873	4930438A08Rik	73988	protein_coding	-0.649039	6.24677	5.55942e-05	0.00163902
ENSMUSG00000027016	Zfp385b	241494	protein_coding	0.953013	2.89301	5.60138e-05	0.00164489
ENSMUSG00000071019	Sdr16c6	242286	protein_coding	0.876256	7.6359	5.60325e-05	0.00164489
ENSMUSG00000052512	Nav2	78286	protein_coding	-0.727233	7.14417	5.6699e-05	0.00166092
ENSMUSG00000054537	Tmprss11e	243084	protein_coding	-1.31543	5.62531	5.77385e-05	0.00168778
ENSMUSG00000068874	Selenbp1	20341	protein_coding	-0.999127	6.27264	5.86829e-05	0.00171175
ENSMUSG00000025044	Msr1	20288	protein_coding	0.753993	3.50088	5.89567e-05	0.0017161
ENSMUSG00000024912	Fosl1	14283	protein_coding	1.18872	2.05982	5.94513e-05	0.00172685
ENSMUSG00000026327	Serpinb11	66957	protein_coding	-0.6772	4.28355	5.99165e-05	0.0017367
ENSMUSG00000003235	Eif2b5	224045	protein_coding	-0.613472	6.75022	6.02707e-05	0.00174329
ENSMUSG00000028494	Plin2	11520	protein_coding	0.689857	7.44203	6.04588e-05	0.00174507
ENSMUSG00000025492	Ifitm3	66141	protein_coding	0.495526	6.09189	6.09441e-05	0.00175516
ENSMUSG00000043639	Rbm20	73713	protein_coding	-1.0827	3.2695	6.10634e-05	0.00175516
ENSMUSG00000027985	Lef1	16842	protein_coding	-0.933717	6.50492	6.20758e-05	0.00178054
ENSMUSG00000040631	Dok4	114255	protein_coding	-0.673387	5.44795	6.33576e-05	0.00181353
ENSMUSG00000020399	Havcr2	171285	protein_coding	1.24928	1.76752	6.38715e-05	0.00182067
ENSMUSG00000028730	Cfap57	68625	protein_coding	0.886378	3.48638	6.38258e-05	0.00182067
ENSMUSG00000079014	Serpina3i	628900	protein_coding	0.981941	2.62897	6.42367e-05	0.0018273
ENSMUSG00000023979	Guca1b	107477	protein_coding	-1.44526	1.00261	6.50222e-05	0.00184433
ENSMUSG00000046248	Krtap5-3	77215	protein_coding	-2.11261	4.48845	6.51036e-05	0.00184433
ENSMUSG00000054753	AU018091	245128	protein_coding	-1.3222	3.28216	6.55546e-05	0.0018533
ENSMUSG00000059169	Krt40	406221	protein_coding	-1.96497	5.08446	6.61739e-05	0.00186697
ENSMUSG00000028255	Clca1	23844	protein_coding	1.49108	1.59382	6.63413e-05	0.00186787
ENSMUSG00000039158	Akna	100182	protein_coding	0.590128	4.24462	6.6576e-05	0.00187065
ENSMUSG00000023232	Serinc2	230779	protein_coding	-0.786965	5.96195	6.73814e-05	0.00188942
ENSMUSG00000002699	Lcp2	16822	protein_coding	0.682401	3.81399	6.80624e-05	0.00190079
ENSMUSG00000038599	Capn8	170725	protein_coding	-1.57312	5.66621	6.8063e-05	0.00190079
ENSMUSG00000070942	Il1rl2	107527	protein_coding	0.564482	6.31676	6.85583e-05	0.00191075
ENSMUSG00000036158	Prickle1	106042	protein_coding	-0.596633	4.9991	6.95367e-05	0.0019341
ENSMUSG00000042251	Pm20d1	212933	protein_coding	-1.2408	4.06458	6.98146e-05	0.00193792
ENSMUSG00000049988	Lrrc25	211228	protein_coding	1.09621	1.90375	7.23535e-05	0.00200435
ENSMUSG00000023800	Tiam2	24001	protein_coding	-0.618547	5.51213	7.27086e-05	0.00201014
ENSMUSG00000051048	P4ha3	320452	protein_coding	1.4776	0.648273	7.30584e-05	0.00201173
ENSMUSG00000038217	Tlcd2	380712	protein_coding	0.620459	5.08831	7.3018e-05	0.00201173
ENSMUSG00000053475	Tnfaip6	21930	protein_coding	1.07417	4.20774	7.38652e-05	0.00202182
ENSMUSG00000020143	Dock2	94176	protein_coding	0.518209	5.26442	7.3731e-05	0.00202182
ENSMUSG00000039639	Kcne1	16509	protein_coding	-1.84847	2.6525	7.36089e-05	0.00202182
ENSMUSG00000021214	Akr1c18	105349	protein_coding	0.828744	4.38308	7.52578e-05	0.00205585
ENSMUSG00000024526	Cidea	12683	protein_coding	1.11013	5.05198	7.58115e-05	0.00206688
ENSMUSG00000024896	Minpp1	17330	protein_coding	-0.577705	6.37924	7.62585e-05	0.00207495
ENSMUSG00000016283	H2-M2	14990	protein_coding	1.09857	2.69369	7.6627e-05	0.00208087
ENSMUSG00000016756	Cmah	12763	protein_coding	-0.768396	6.75853	7.78159e-05	0.00210899
ENSMUSG00000022887	Masp1	17174	protein_coding	0.90569	4.25478	7.87643e-05	0.00212633
ENSMUSG00000001020	S100a4	20198	protein_coding	0.707392	5.95436	7.86835e-05	0.00212633
ENSMUSG00000073409	H2-Q6	15019	protein_coding	0.837562	3.78305	7.91432e-05	0.00213237
ENSMUSG00000025347	Mettl7b	71664	protein_coding	1.52251	1.08986	7.93037e-05	0.00213253
ENSMUSG00000033502	Cdc14a	229776	protein_coding	-0.866581	5.48731	8.02028e-05	0.0021525
ENSMUSG00000024338	Psmb8	16913	protein_coding	0.606797	4.31479	8.09606e-05	0.00216861
ENSMUSG00000033530	Ttc7b	104718	protein_coding	-0.745927	5.33909	8.12791e-05	0.00217292
ENSMUSG00000042249	Adrbk2	320129	protein_coding	0.674377	4.18348	8.18869e-05	0.00218465
ENSMUSG00000043252	Tmem64	100201	protein_coding	-0.778873	6.97041	8.20356e-05	0.00218465
ENSMUSG00000032454	Rbp2	19660	protein_coding	0.739843	4.18403	8.3897e-05	0.00222892
ENSMUSG00000028713	Cyp4b1	13120	protein_coding	0.57459	4.91081	8.40216e-05	0.00222892
ENSMUSG00000002769	Gnmt	14711	protein_coding	-1.47181	4.96093	8.44234e-05	0.00223527
ENSMUSG00000038242	Aox4	71872	protein_coding	0.691903	6.87652	8.49998e-05	0.00224621
ENSMUSG00000072620	Slfn2	20556	protein_coding	0.670012	3.9033	8.54434e-05	0.00225361
ENSMUSG00000023349	Clec4n	56620	protein_coding	1.12917	2.5831	8.59406e-05	0.00226143
ENSMUSG00000020019	Ntn4	57764	protein_coding	-0.798483	4.95407	8.61994e-05	0.00226143
ENSMUSG00000045236	Krtap5-4	50775	protein_coding	-2.71197	4.24146	8.62327e-05	0.00226143
ENSMUSG00000027315	Spint1	20732	protein_coding	-0.642206	6.77781	8.66814e-05	0.00226569
ENSMUSG00000032500	Dclk3	245038	protein_coding	-1.17035	4.64175	8.67243e-05	0.00226569
ENSMUSG00000025993	Slc40a1	53945	protein_coding	-0.973106	7.4177	8.76294e-05	0.00228068
ENSMUSG00000078252	Krtap17-1	77914	protein_coding	-1.939	6.15913	8.76184e-05	0.00228068
ENSMUSG00000002668	Dennd1c	70785	protein_coding	0.967057	2.38119	8.81234e-05	0.00228921
ENSMUSG00000020327	Fgf22	67112	protein_coding	-0.865903	2.77114	8.86012e-05	0.00229729
ENSMUSG00000000901	Mmp11	17385	protein_coding	0.726938	3.30912	9.06193e-05	0.0023452
ENSMUSG00000041771	Slc24a4	238384	protein_coding	-1.21099	2.94115	9.09328e-05	0.0023489
ENSMUSG00000054046	Klk13	626834	protein_coding	0.757368	3.92409	9.41444e-05	0.0024273
ENSMUSG00000029832	Nfe2l3	18025	protein_coding	-0.636227	6.33265	9.47894e-05	0.00243937
ENSMUSG00000044165	Bcl2l15	229672	protein_coding	1.51252	1.099	9.56683e-05	0.00245739
ENSMUSG00000002565	Scin	20259	protein_coding	0.720931	5.47756	9.64156e-05	0.00247197
ENSMUSG00000058022	Adtrp	109254	protein_coding	0.497369	5.76882	9.73075e-05	0.0024902
ENSMUSG00000019564	Arid3a	13496	protein_coding	-0.786107	5.10547	9.78549e-05	0.00249957
ENSMUSG00000037946	Fgd3	30938	protein_coding	0.830204	2.82412	9.8511e-05	0.00250426
ENSMUSG00000000628	Hk2	15277	protein_coding	0.574903	6.33495	9.89431e-05	0.00250426
ENSMUSG00000025068	Gsto1	14873	protein_coding	0.509111	5.79493	9.89481e-05	0.00250426
ENSMUSG00000030935	Acsm3	20216	protein_coding	-0.948214	4.85297	9.86046e-05	0.00250426
ENSMUSG00000027737	Slc7a11	26570	protein_coding	-1.17842	5.2216	9.88909e-05	0.00250426
ENSMUSG00000064023	Klk8	259277	protein_coding	0.532296	5.9549	9.94843e-05	0.00251321
ENSMUSG00000001630	Stk38l	232533	protein_coding	0.594662	4.93049	0.000100174	0.002526
ENSMUSG00000028843	Sh3bgrl3	73723	protein_coding	0.552259	6.09105	0.000100544	0.00252608
ENSMUSG00000036306	Lzts1	211134	protein_coding	-0.81061	5.44749	0.000100411	0.00252608
ENSMUSG00000016496	Cd274	60533	protein_coding	0.729012	3.34454	0.000100963	0.00252973
ENSMUSG00000028544	Slc5a9	230612	protein_coding	0.672669	4.5892	0.000101057	0.00252973
ENSMUSG00000001865	Cpa3	12873	protein_coding	0.565481	6.37566	0.000101277	0.00253064
ENSMUSG00000058354	Krt6a	16687	protein_coding	1.27527	8.83936	0.000101687	0.00253628
ENSMUSG00000094120	Gm3233	622629	protein_coding	-1.9612	3.83081	0.000101901	0.00253702
ENSMUSG00000096380	Gm19668	100503388	protein_coding	-1.95096	3.06759	0.000102484	0.00254693
ENSMUSG00000029171	Pgm1	66681	protein_coding	-0.775411	5.56594	0.000102997	0.0025549
ENSMUSG00000034295	Fhod3	225288	protein_coding	-1.27993	6.90763	0.000103176	0.0025549
ENSMUSG00000079049	Serpinb1c	380839	protein_coding	1.6443	0.952889	0.000105073	0.00259485
ENSMUSG00000078131	Krtap1-3	435273	protein_coding	-1.91643	5.81992	0.000105166	0.00259485
ENSMUSG00000032373	Car12	76459	protein_coding	0.510664	6.68122	0.000105942	0.00260466
ENSMUSG00000033177	Tmprss7	208171	protein_coding	-1.19029	2.15752	0.000105942	0.00260466
ENSMUSG00000033491	Prss35	244954	protein_coding	0.935112	2.92839	0.000107105	0.00262855
ENSMUSG00000030946	Lhpp	76429	protein_coding	0.660203	4.80196	0.000107907	0.00264352
ENSMUSG00000035126	Wdr78	242584	protein_coding	-0.740974	3.39946	0.000108383	0.00265048
ENSMUSG00000031824	6430548M08Rik	234797	protein_coding	0.6956	6.20939	0.000108773	0.00265341
ENSMUSG00000037169	Mycn	18109	protein_coding	-0.603407	4.67336	0.000108889	0.00265341
ENSMUSG00000022754	Tmem45a	56277	protein_coding	0.692592	7.754	0.000109699	0.00266844
ENSMUSG00000040274	Cdk6	12571	protein_coding	0.529072	5.7139	0.00011056	0.00268463
ENSMUSG00000089773	Skint1	639781	protein_coding	0.60734	5.79756	0.000111773	0.00270933
ENSMUSG00000079594	BC117090	100038854	protein_coding	1.59373	0.880631	0.000113474	0.0027457
ENSMUSG00000031877	Ces2g	72361	protein_coding	0.611464	4.38775	0.000114069	0.00275052
ENSMUSG00000076436	Oxct2a	64059	protein_coding	-1.53238	0.821122	0.000114072	0.00275052
ENSMUSG00000026435	Slc45a3	212980	protein_coding	-0.682551	4.82136	0.000115977	0.00279155
ENSMUSG00000021565	Slc6a19	74338	protein_coding	-0.612051	5.07495	0.00011675	0.00280527
ENSMUSG00000058248	Kcnh1	16510	protein_coding	-1.1758	4.54051	0.00011774	0.00282413
ENSMUSG00000028341	Nr4a3	18124	protein_coding	1.15105	2.77887	0.00011878	0.00283987
ENSMUSG00000025333	Gpr143	18241	protein_coding	-1.51029	1.64564	0.000118809	0.00283987
ENSMUSG00000036390	Gadd45a	13197	protein_coding	-0.728817	3.91894	0.000119079	0.0028414
ENSMUSG00000021662	Arhgef28	110596	protein_coding	-0.526572	5.29456	0.000119994	0.00285827
ENSMUSG00000024677	Ms4a6b	69774	protein_coding	0.67667	4.1691	0.000120321	0.0028611
ENSMUSG00000036960	Clca2	229933	protein_coding	0.757738	6.66215	0.000121251	0.00287825
ENSMUSG00000061751	Kalrn	545156	protein_coding	-0.782554	6.21511	0.000122091	0.00289319
ENSMUSG00000021720	Rnf180	71816	protein_coding	-0.903142	3.93604	0.000123731	0.00292703
ENSMUSG00000042331	Specc1	432572	protein_coding	-0.693001	5.7321	0.00012481	0.0029374
ENSMUSG00000043587	Pxylp1	235534	protein_coding	-0.701293	3.83149	0.000124414	0.0029374
ENSMUSG00000054759	Krtap5-2	71623	protein_coding	-2.00655	6.2873	0.000124714	0.0029374
ENSMUSG00000046095	Krt32	16670	protein_coding	-1.60847	6.43004	0.000126033	0.00296112
ENSMUSG00000029541	Cyp2w1	545817	protein_coding	1.22368	2.09062	0.000128004	0.00299722
ENSMUSG00000029377	Ereg	13874	protein_coding	0.898916	6.64027	0.00012792	0.00299722
ENSMUSG00000026725	Tnn	329278	protein_coding	1.00951	2.66525	0.000129183	0.00301457
ENSMUSG00000034171	Faah	14073	protein_coding	0.688802	5.97407	0.000129057	0.00301457
ENSMUSG00000025270	Alas2	11656	protein_coding	-0.94614	2.57958	0.000129565	0.00301836
ENSMUSG00000039942	Ptger4	19219	protein_coding	-0.523708	4.99652	0.000130827	0.00304208
ENSMUSG00000036356	Csgalnact1	234356	protein_coding	-0.671524	5.68798	0.000131025	0.00304208
ENSMUSG00000049685	Cyp2g1	13108	protein_coding	1.03807	6.76183	0.000131343	0.00304433
ENSMUSG00000031604	Msmo1	66234	protein_coding	0.792184	7.99131	0.000131639	0.00304605
ENSMUSG00000029816	Gpnmb	93695	protein_coding	-1.07178	7.43564	0.000132497	0.00306076
ENSMUSG00000004270	Lpcat3	14792	protein_coding	0.570289	6.69796	0.000132776	0.00306207
ENSMUSG00000050965	Prkca	18750	protein_coding	-0.54332	5.65136	0.000134177	0.0030892
ENSMUSG00000021379	Id4	15904	protein_coding	-0.586425	5.84356	0.000135056	0.00309909
ENSMUSG00000022037	Clu	12759	protein_coding	-0.591861	6.83099	0.000134886	0.00309909
ENSMUSG00000036492	Rnf39	386454	protein_coding	-0.537836	6.05177	0.00013589	0.00310787
ENSMUSG00000024600	Slc27a6	225579	protein_coding	-0.678878	5.79533	0.000135687	0.00310787
ENSMUSG00000032224	Fam81a	76886	protein_coding	0.752444	4.40178	0.000136528	0.00311212
ENSMUSG00000000392	Fap	14089	protein_coding	-0.57372	5.27599	0.000136494	0.00311212
ENSMUSG00000027068	Dhrs9	241452	protein_coding	-0.604166	5.69362	0.000136791	0.00311296
ENSMUSG00000043029	Trpv3	246788	protein_coding	-0.577702	6.6317	0.000137085	0.00311449
ENSMUSG00000073421	H2-Ab1	14961	protein_coding	0.610625	6.73541	0.0001382	0.00313146
ENSMUSG00000026765	Lypd6b	71897	protein_coding	-0.547255	5.20358	0.000138286	0.00313146
ENSMUSG00000035697	Hmha1	70719	protein_coding	0.560351	4.69325	0.000139458	0.00315279
ENSMUSG00000009185	Ccl8	20307	protein_coding	0.765209	5.74058	0.00014021	0.00316053
ENSMUSG00000058715	Fcer1g	14127	protein_coding	0.638365	4.31765	0.000140259	0.00316053
ENSMUSG00000048251	Bcl11b	58208	protein_coding	0.71039	7.06804	0.000145744	0.00327536
ENSMUSG00000042808	Gpx2	14776	protein_coding	-0.954744	2.53469	0.00014602	0.00327536
ENSMUSG00000027611	Procr	19124	protein_coding	-1.37246	5.34116	0.000146068	0.00327536
ENSMUSG00000016024	Lbp	16803	protein_coding	0.532381	4.70016	0.0001473	0.00329759
ENSMUSG00000071471	Krtap26-1	69533	protein_coding	-1.98764	5.2768	0.000149018	0.00333065
ENSMUSG00000041954	Tnfrsf18	21936	protein_coding	0.704548	3.86176	0.000153652	0.00342866
ENSMUSG00000032020	Ubash3b	72828	protein_coding	0.597985	4.22294	0.000155278	0.00345933
ENSMUSG00000074151	Nlrc5	434341	protein_coding	0.663417	6.60641	0.000156975	0.00349148
ENSMUSG00000001985	Grik3	14807	protein_coding	-0.977994	2.50536	0.000158207	0.00351321
ENSMUSG00000034959	5031414D18Rik	271221	protein_coding	1.37505	1.0353	0.000159004	0.00352522
ENSMUSG00000030246	Ldhb	16832	protein_coding	0.658849	5.02218	0.000159277	0.0035256
ENSMUSG00000078262	Krtap4-9	665998	protein_coding	-1.54755	4.24868	0.000161105	0.00356035
ENSMUSG00000024664	Fads3	60527	protein_coding	-0.825328	6.38278	0.000162239	0.00357965
ENSMUSG00000022433	Csnk1e	27373	protein_coding	-0.567211	7.14349	0.000162658	0.00358317
ENSMUSG00000038936	Sccpdh	109232	protein_coding	-0.75814	4.87642	0.000163878	0.00360427
ENSMUSG00000022986	Krt75	109052	protein_coding	-1.34342	8.71206	0.000166854	0.00365803
ENSMUSG00000075567	Krtap1-4	629873	protein_coding	-1.57419	4.80912	0.000166741	0.00365803
ENSMUSG00000030077	Chl1	12661	protein_coding	0.728374	8.02177	0.000168112	0.00367391
ENSMUSG00000045005	Fzd5	14367	protein_coding	-0.70916	5.77691	0.00016808	0.00367391
ENSMUSG00000024064	Galnt14	71685	protein_coding	-0.941879	2.31326	0.00016862	0.00367919
ENSMUSG00000039004	Bmp6	12161	protein_coding	-0.896598	2.51234	0.000169401	0.00369038
ENSMUSG00000022996	Wnt10b	22410	protein_coding	-0.771078	3.5849	0.000169826	0.00369378
ENSMUSG00000072941	Sod3	20657	protein_coding	0.603599	4.79553	0.000171003	0.00371352
ENSMUSG00000052942	Glis3	226075	protein_coding	0.675763	3.30649	0.000174024	0.00375661
ENSMUSG00000021994	Wnt5a	22418	protein_coding	-0.525108	6.24739	0.000174079	0.00375661
ENSMUSG00000009614	Sardh	192166	protein_coding	-0.61738	4.53003	0.000173882	0.00375661
ENSMUSG00000069721	Krtap3-2	66708	protein_coding	-1.95503	6.79988	0.000173778	0.00375661
ENSMUSG00000042228	Lyn	17096	protein_coding	0.511194	4.72572	0.000176768	0.00380272
ENSMUSG00000026110	Mgat4a	269181	protein_coding	-0.674301	5.65777	0.000176758	0.00380272
ENSMUSG00000032726	Bmp8a	12163	protein_coding	-1.32658	3.37895	0.000177079	0.00380348
ENSMUSG00000021193	Pitrm1	69617	protein_coding	-0.815923	7.71877	0.000180424	0.00386929
ENSMUSG00000028717	Tal1	21349	protein_coding	1.15673	1.6763	0.000181186	0.00387958
ENSMUSG00000052384	Nrros	224109	protein_coding	0.483917	4.83934	0.000182056	0.00389216
ENSMUSG00000027577	Chrna4	11438	protein_coding	-1.34151	1.6479	0.000183228	0.00391113
ENSMUSG00000048058	Ldlrad3	241576	protein_coding	-0.574318	5.083	0.000183598	0.00391296
ENSMUSG00000041984	Rptn	20129	protein_coding	0.864382	7.56595	0.000183925	0.00391387
ENSMUSG00000022658	Tagln3	56370	protein_coding	-1.39729	3.54538	0.000184659	0.00392343
ENSMUSG00000057977	Skint11	230623	protein_coding	0.82679	4.8341	0.000186818	0.00394794
ENSMUSG00000047045	Tmem164	209497	protein_coding	0.705129	7.12838	0.000187773	0.00394794
ENSMUSG00000040187	Arntl2	272322	protein_coding	0.701259	3.87687	0.000186755	0.00394794
ENSMUSG00000034201	Gas2l1	78926	protein_coding	0.613698	6.08651	0.000188106	0.00394794
ENSMUSG00000033016	Nfatc1	18018	protein_coding	0.591697	5.55614	0.000188095	0.00394794
ENSMUSG00000039936	Pik3cd	18707	protein_coding	0.570883	4.29513	0.000187643	0.00394794
ENSMUSG00000029134	Plb1	665270	protein_coding	-0.599145	4.72497	0.00018625	0.00394794
ENSMUSG00000005220	Corin	53419	protein_coding	-0.914392	4.03981	0.000187162	0.00394794
ENSMUSG00000060756	Krtap2-4	71453	protein_coding	-2.03241	5.97896	0.000188496	0.00395009
ENSMUSG00000027859	Ngf	18049	protein_coding	1.02234	1.71946	0.000191193	0.00400052
ENSMUSG00000003762	Adck4	76889	protein_coding	0.534081	4.77421	0.000192776	0.00402142
ENSMUSG00000028803	Nipal3	74552	protein_coding	-0.490188	4.97667	0.00019259	0.00402142
ENSMUSG00000076441	Ass1	11898	protein_coding	-0.98265	6.00983	0.000195905	0.00408052
ENSMUSG00000028965	Tnfrsf9	21942	protein_coding	1.26524	1.0284	0.000196907	0.004089
ENSMUSG00000044139	Prss53	330657	protein_coding	-0.96528	3.29563	0.000196784	0.004089
ENSMUSG00000021567	Nkd2	72293	protein_coding	-0.872921	6.53466	0.000198785	0.0041218
ENSMUSG00000022504	Ciita	12265	protein_coding	0.629594	4.12193	0.0002	0.00414076
ENSMUSG00000023048	Prr13	66151	protein_coding	0.536265	5.54157	0.000200883	0.00415279
ENSMUSG00000036395	Glb1l2	244757	protein_coding	-0.528136	5.53679	0.000201666	0.00416273
ENSMUSG00000035299	Mid1	17318	protein_coding	0.737314	5.05563	0.000203802	0.00418797
ENSMUSG00000039217	Il18	16173	protein_coding	0.599054	5.46413	0.000203685	0.00418797
ENSMUSG00000029333	Rasgef1b	320292	protein_coding	-0.634247	6.47374	0.000203371	0.00418797
ENSMUSG00000027536	Chmp4c	66371	protein_coding	-0.495723	5.12166	0.000204824	0.00419646
ENSMUSG00000058254	Tspan7	21912	protein_coding	-0.648391	5.77451	0.00020468	0.00419646
ENSMUSG00000063651	Cnfn	72383	protein_coding	0.601933	5.64002	0.00020742	0.00423638
ENSMUSG00000032035	Ets1	23871	protein_coding	0.576387	5.33254	0.000207696	0.00423638
ENSMUSG00000004043	Stat5a	20850	protein_coding	0.539822	5.1276	0.000207591	0.00423638
ENSMUSG00000020007	Il20ra	237313	protein_coding	0.747151	4.05146	0.000208814	0.00425289
ENSMUSG00000001804	Dsg4	16769	protein_coding	-1.54912	7.23633	0.000210081	0.00427238
ENSMUSG00000038623	Tm6sf1	107769	protein_coding	0.538939	4.46212	0.000211176	0.0042883
ENSMUSG00000027456	Sdcbp2	228765	protein_coding	0.714381	5.21527	0.00021455	0.00434898
ENSMUSG00000048489	8430408G22Rik	213393	protein_coding	-1.16349	1.8648	0.000214795	0.00434898
ENSMUSG00000029304	Spp1	20750	protein_coding	1.56126	2.21767	0.000216629	0.00436239
ENSMUSG00000022534	Mefv	54483	protein_coding	1.40588	2.04404	0.000216385	0.00436239
ENSMUSG00000050463	Krt78	332131	protein_coding	0.811843	7.10634	0.000216638	0.00436239
ENSMUSG00000049409	Prokr1	58182	protein_coding	-1.12837	1.70051	0.000216725	0.00436239
ENSMUSG00000064165	Krt39	237934	protein_coding	-1.88158	5.37381	0.000217264	0.00436685
ENSMUSG00000040389	Wdr47	99512	protein_coding	-0.566225	6.66192	0.000219477	0.0044049
ENSMUSG00000040751	Lat2	56743	protein_coding	0.792783	2.96381	0.000220372	0.00441641
ENSMUSG00000027639	Samhd1	56045	protein_coding	0.520291	6.50472	0.000221897	0.00444053
ENSMUSG00000078668	Gm11595	100040276	protein_coding	-1.73796	4.77523	0.000223491	0.00446593
ENSMUSG00000029373	Pf4	56744	protein_coding	0.575878	4.14496	0.00022431	0.00447579
ENSMUSG00000055639	Dach1	13134	protein_coding	-0.666665	4.36745	0.000225035	0.00448377
ENSMUSG00000033777	Tlr13	279572	protein_coding	0.965616	2.58726	0.000226579	0.00450151
ENSMUSG00000032591	Mst1	15235	protein_coding	0.747015	3.19728	0.000226576	0.00450151
ENSMUSG00000066583	Scgb1b27	11354	protein_coding	1.41735	0.712404	0.000229054	0.00453757
ENSMUSG00000045319	Proser2	227545	protein_coding	-0.917291	3.96376	0.000228854	0.00453757
ENSMUSG00000053675	Tgm5	74176	protein_coding	0.605443	5.63374	0.000231924	0.0045747
ENSMUSG00000018899	Irf1	16362	protein_coding	0.513538	4.89415	0.000231925	0.0045747
ENSMUSG00000034362	Csta1	209294	protein_coding	0.502508	6.44583	0.000231382	0.0045747
ENSMUSG00000034783	Cd207	246278	protein_coding	0.824175	3.05662	0.000232843	0.00458624
ENSMUSG00000024556	Me2	107029	protein_coding	-0.541169	5.07693	0.000235027	0.00460948
ENSMUSG00000033446	Lpar6	67168	protein_coding	-0.739726	5.48289	0.000234643	0.00460948
ENSMUSG00000037440	Vnn1	22361	protein_coding	-1.13684	1.78069	0.000234756	0.00460948
ENSMUSG00000039682	Lap3	66988	protein_coding	-0.90075	8.04015	0.000236574	0.00463321
ENSMUSG00000034112	Atp2c2	69047	protein_coding	-0.564255	4.35791	0.000241344	0.00471992
ENSMUSG00000052316	Lrrc15	74488	protein_coding	-1.1095	8.40005	0.000242201	0.00472931
ENSMUSG00000039691	Tspan10	208634	protein_coding	-1.26718	1.66017	0.000242511	0.00472931
ENSMUSG00000090121	Abhd12b	100504285	protein_coding	0.69131	4.47042	0.000243825	0.00474187
ENSMUSG00000038344	Txlng	353170	protein_coding	-0.514054	5.88081	0.000243844	0.00474187
ENSMUSG00000009585	Apobec3	80287	protein_coding	0.670325	3.64607	0.000246158	0.00474664
ENSMUSG00000024621	Csf1r	12978	protein_coding	0.544781	6.918	0.000245845	0.00474664
ENSMUSG00000019647	Sema6a	20358	protein_coding	-0.575952	6.11118	0.000245191	0.00474664
ENSMUSG00000039384	Dusp10	63953	protein_coding	-0.787896	4.08392	0.000246012	0.00474664
ENSMUSG00000024232	Bambi	68010	protein_coding	-1.30337	5.96548	0.000245381	0.00474664
ENSMUSG00000056350	Krtap13-1	268905	protein_coding	-1.89545	6.207	0.000245984	0.00474664
ENSMUSG00000034330	Plcg2	234779	protein_coding	0.509649	5.2481	0.000249584	0.00480202
ENSMUSG00000025330	Padi4	18602	protein_coding	-1.00572	5.1399	0.000249728	0.00480202
ENSMUSG00000025931	Paqr8	74229	protein_coding	-0.464678	5.60347	0.000250432	0.00480215
ENSMUSG00000004988	Fxyd4	108017	protein_coding	-1.37407	1.68665	0.000250384	0.00480215
ENSMUSG00000026980	Ly75	17076	protein_coding	0.825692	3.15021	0.000252622	0.00483456
ENSMUSG00000044734	Serpinb1a	66222	protein_coding	0.541188	4.83013	0.000253175	0.00483456
ENSMUSG00000037405	Icam1	15894	protein_coding	0.523319	5.05327	0.000253152	0.00483456
ENSMUSG00000042677	Zc3h12a	230738	protein_coding	0.601481	4.71543	0.000255235	0.0048604
ENSMUSG00000020099	Unc5b	107449	protein_coding	-0.740415	6.61067	0.000255191	0.0048604
ENSMUSG00000022122	Ednrb	13618	protein_coding	-0.773937	7.2159	0.00025737	0.00489429
ENSMUSG00000031661	Nkd1	93960	protein_coding	-0.59275	4.54556	0.000259159	0.00492152
ENSMUSG00000022863	Btg3	12228	protein_coding	-0.622446	4.60608	0.000260002	0.00493073
ENSMUSG00000021118	Plek2	27260	protein_coding	0.560026	5.06787	0.000260441	0.00493227
ENSMUSG00000029095	Ablim2	231148	protein_coding	-0.834367	4.203	0.000264848	0.00500882
ENSMUSG00000049598	Vsig8	240916	protein_coding	-1.76998	7.09067	0.000265836	0.00502062
ENSMUSG00000024044	Epb41l3	13823	protein_coding	0.558472	5.29373	0.000271566	0.00512181
ENSMUSG00000073940	Hbb-bt	15129	protein_coding	-0.870056	3.61114	0.000272008	0.00512312
ENSMUSG00000028100	Nudt17	78373	protein_coding	0.688222	4.19294	0.000273586	0.00514581
ENSMUSG00000028111	Ctsk	13038	protein_coding	0.511445	6.4617	0.000275686	0.00517823
ENSMUSG00000020916	Krt36	16673	protein_coding	-1.55635	4.71777	0.000276551	0.0051874
ENSMUSG00000024986	Hhex	15242	protein_coding	1.14445	1.20994	0.000277262	0.00519367
ENSMUSG00000031889	D230025D16Rik	234678	protein_coding	-0.574925	5.76706	0.000278375	0.00520743
ENSMUSG00000046157	Tmem229b	268567	protein_coding	-0.670672	6.90607	0.000279972	0.0052302
ENSMUSG00000042807	Hecw2	329152	protein_coding	-0.515531	4.96407	0.000281565	0.00525283
ENSMUSG00000027907	S100a11	20195	protein_coding	0.583421	7.20994	0.000284654	0.00530326
ENSMUSG00000024300	Myo1f	17916	protein_coding	0.570225	4.39013	0.000286784	0.00532313
ENSMUSG00000032085	Tagln	21345	protein_coding	-0.59579	5.81339	0.000286692	0.00532313
ENSMUSG00000049548	Krt82	114566	protein_coding	-1.6488	6.29661	0.00028688	0.00532313
ENSMUSG00000074677	Sirpb1c	100038947	protein_coding	1.26296	1.32539	0.000287636	0.00532997
ENSMUSG00000004266	Ptpn6	15170	protein_coding	0.486044	4.83064	0.000292471	0.00541229
ENSMUSG00000035004	Igsf6	80719	protein_coding	0.837306	2.71596	0.000293864	0.00543076
ENSMUSG00000064065	Ipcef1	320495	protein_coding	1.12969	1.247	0.000295156	0.00544003
ENSMUSG00000045566	Sprr4	229562	protein_coding	-0.980947	5.10692	0.000295081	0.00544003
ENSMUSG00000011008	Mcoln2	68279	protein_coding	0.931996	2.86335	0.000299266	0.00550841
ENSMUSG00000059498	Fcgr3	14131	protein_coding	0.499649	5.02823	0.000301414	0.00554055
ENSMUSG00000030108	Slc6a13	14412	protein_coding	-1.13351	3.85925	0.000301822	0.00554065
ENSMUSG00000070419	Cyp3a57	622127	protein_coding	0.977936	3.3196	0.000305095	0.00556528
ENSMUSG00000035493	Tgfbi	21810	protein_coding	0.728944	7.90486	0.000303755	0.00556528
ENSMUSG00000000248	Clec2g	70809	protein_coding	0.675951	4.1827	0.00030599	0.00556528
ENSMUSG00000022146	Osmr	18414	protein_coding	0.545058	6.61453	0.000305993	0.00556528
ENSMUSG00000033825	Tpsb2	17229	protein_coding	0.522788	4.61885	0.000305937	0.00556528
ENSMUSG00000053113	Socs3	12702	protein_coding	0.52081	4.99937	0.000304896	0.00556528
ENSMUSG00000062380	Tubb3	22152	protein_coding	-1.06239	4.86408	0.000305575	0.00556528
ENSMUSG00000031453	Rasa3	19414	protein_coding	0.54655	6.36698	0.000311036	0.00564953
ENSMUSG00000052105	Mtcl1	68617	protein_coding	-0.838123	4.2099	0.000316192	0.00573561
ENSMUSG00000027399	Il1a	16175	protein_coding	0.61205	4.68539	0.000316861	0.00573976
ENSMUSG00000057723	Krt33b	16671	protein_coding	-2.27435	8.38607	0.000317254	0.00573976
ENSMUSG00000066975	Cryba4	12959	protein_coding	-1.5111	4.38801	0.000319391	0.00577083
ENSMUSG00000029368	Alb	11657	protein_coding	1.64672	2.11765	0.000326739	0.00589586
ENSMUSG00000052087	Rgs14	51791	protein_coding	0.902896	2.24633	0.000330222	0.00591222
ENSMUSG00000037731	Themis2	230787	protein_coding	0.63329	3.70618	0.000329129	0.00591222
ENSMUSG00000021340	Gpld1	14756	protein_coding	0.528345	5.37316	0.000329876	0.00591222
ENSMUSG00000021123	Rdh12	77974	protein_coding	0.438799	6.14569	0.000330169	0.00591222
ENSMUSG00000050271	D8Ertd82e	244418	protein_coding	-0.51085	5.24598	0.000329537	0.00591222
ENSMUSG00000062278	Gm11562	100502803	protein_coding	-2.17129	6.75605	0.000329477	0.00591222
ENSMUSG00000020865	Abcc3	76408	protein_coding	0.695549	3.02833	0.000333312	0.00595979
ENSMUSG00000036814	Slc6a20a	102680	protein_coding	0.625612	4.12803	0.000335881	0.00599017
ENSMUSG00000020577	Tspan13	66109	protein_coding	-0.789419	4.53168	0.000335478	0.00599017
ENSMUSG00000025584	Pde8a	18584	protein_coding	0.488012	4.83038	0.000337235	0.00600654
ENSMUSG00000054484	Tmem62	96957	protein_coding	-0.587771	5.56271	0.000338152	0.00601508
ENSMUSG00000022217	Emc9	85308	protein_coding	0.727239	3.68235	0.000339095	0.00602408
ENSMUSG00000025932	Eya1	14048	protein_coding	-0.85859	2.50315	0.000342684	0.00607999
ENSMUSG00000050520	Cldn8	54420	protein_coding	-0.839226	4.6735	0.000347678	0.00616067
ENSMUSG00000063415	Cyp26b1	232174	protein_coding	0.95329	6.66224	0.00034935	0.00618233
ENSMUSG00000026814	Eng	13805	protein_coding	0.51923	4.54111	0.000351526	0.00621285
ENSMUSG00000028487	Bnc2	242509	protein_coding	-0.636514	7.10774	0.000356671	0.00629571
ENSMUSG00000029120	Ppp2r2c	269643	protein_coding	0.860698	5.0862	0.000361183	0.00636718
ENSMUSG00000022451	Twf1	19230	protein_coding	0.51261	6.93491	0.000362466	0.00637347
ENSMUSG00000027368	Dusp2	13537	protein_coding	-1.11376	3.50273	0.000362275	0.00637347
ENSMUSG00000001021	S100a3	20197	protein_coding	-1.71805	8.71946	0.000364126	0.0063945
ENSMUSG00000038295	Atg9b	213948	protein_coding	-0.543619	6.61337	0.000369143	0.00647435
ENSMUSG00000008153	Clstn3	232370	protein_coding	0.862861	4.08206	0.000370528	0.00649036
ENSMUSG00000074155	Klk5	68668	protein_coding	0.592053	6.69673	0.000372249	0.00651223
ENSMUSG00000042759	Apobr	171504	protein_coding	0.829971	2.70786	0.00037411	0.00653315
ENSMUSG00000047501	Cldn4	12740	protein_coding	-0.501809	6.38399	0.000374394	0.00653315
ENSMUSG00000024771	Lipk	240633	protein_coding	0.550116	4.81718	0.000375968	0.00655231
ENSMUSG00000003418	St8sia6	241230	protein_coding	-1.00598	4.57302	0.000378311	0.00658481
ENSMUSG00000030905	Crym	12971	protein_coding	-1.53111	7.0717	0.00037921	0.00659212
ENSMUSG00000026342	Slc35f5	74150	protein_coding	0.465406	5.51983	0.000381952	0.00662569
ENSMUSG00000024665	Fads2	56473	protein_coding	-0.725198	4.32396	0.000382103	0.00662569
ENSMUSG00000031750	Il34	76527	protein_coding	0.719251	3.83897	0.000385629	0.00667842
ENSMUSG00000045322	Tlr9	81897	protein_coding	1.01934	2.10078	0.000388329	0.00671202
ENSMUSG00000023032	Slc4a8	59033	protein_coding	0.845193	3.26142	0.000388545	0.00671202
ENSMUSG00000057191	AB124611	382062	protein_coding	1.02479	1.5729	0.000389043	0.00671221
ENSMUSG00000038692	Hoxb4	15412	protein_coding	-0.731789	4.17866	0.000392615	0.00676536
ENSMUSG00000056749	Nfil3	18030	protein_coding	-0.693344	4.63639	0.000400431	0.00689142
ENSMUSG00000073413	Ly6g6d	114654	protein_coding	-1.35849	4.78139	0.000401507	0.00690131
ENSMUSG00000074818	Pdzd7	100503041	protein_coding	-1.03905	1.69385	0.000402492	0.00690962
ENSMUSG00000021250	Fos	14281	protein_coding	1.02456	4.53043	0.000405007	0.00694413
ENSMUSG00000048582	Gja3	14611	protein_coding	-1.58903	2.88501	0.000413877	0.00708739
ENSMUSG00000018927	Ccl6	20305	protein_coding	0.628739	5.35677	0.000416042	0.00709797
ENSMUSG00000056116	H2-T22	15039	protein_coding	0.575393	5.69403	0.00041553	0.00709797
ENSMUSG00000027579	Srms	20811	protein_coding	-1.04253	4.35289	0.000415255	0.00709797
ENSMUSG00000074604	Mgst2	211666	protein_coding	0.689328	3.56046	0.000421252	0.0071691
ENSMUSG00000059845	Gm11567	670533	protein_coding	-2.02771	5.94609	0.000420841	0.0071691
ENSMUSG00000074403	Hist2h3b	319154	protein_coding	-1.13924	4.07411	0.000422768	0.00718602
ENSMUSG00000059089	Fcgr4	246256	protein_coding	1.55643	0.88755	0.000423645	0.00719204
ENSMUSG00000000204	Slfn4	20558	protein_coding	1.72088	3.25904	0.000424873	0.00719515
ENSMUSG00000001473	Tubb6	67951	protein_coding	-0.631972	6.22698	0.000424527	0.00719515
ENSMUSG00000034361	Cpne2	234577	protein_coding	0.574898	4.06942	0.000426802	0.00721172
ENSMUSG00000025185	Loxl4	67573	protein_coding	0.566438	4.29136	0.000426899	0.00721172
ENSMUSG00000047945	Marcksl1	17357	protein_coding	-0.590902	5.98793	0.000428275	0.0072261
ENSMUSG00000037887	Dusp8	18218	protein_coding	-0.677696	4.05804	0.000430159	0.00724013
ENSMUSG00000047109	Cldn14	56173	protein_coding	-1.59138	1.25488	0.000429995	0.00724013
ENSMUSG00000034855	Cxcl10	15945	protein_coding	1.35905	1.54805	0.000431649	0.00725456
ENSMUSG00000038608	Dock10	210293	protein_coding	0.434335	5.4303	0.00043207	0.00725456
ENSMUSG00000074121	Ntf5	78405	protein_coding	-1.0391	1.89512	0.000432847	0.00725876
ENSMUSG00000023206	Il15ra	16169	protein_coding	0.545162	4.69703	0.000437231	0.00730559
ENSMUSG00000026655	Fam107b	66540	protein_coding	-0.505808	6.85495	0.000436788	0.00730559
ENSMUSG00000043664	Tmem221	434325	protein_coding	-1.507	0.676937	0.000436515	0.00730559
ENSMUSG00000006517	Mvd	192156	protein_coding	0.501896	5.16612	0.000441581	0.00736933
ENSMUSG00000048234	Rnf149	67702	protein_coding	-0.697144	6.51728	0.000443034	0.00738461
ENSMUSG00000020256	Aldh1l2	216188	protein_coding	0.62828	3.67124	0.000450227	0.00749544
ENSMUSG00000022562	Oplah	75475	protein_coding	-0.497121	6.47022	0.000451147	0.00750169
ENSMUSG00000047898	Ccr4	12773	protein_coding	0.817156	3.04611	0.000455422	0.00756363
ENSMUSG00000022603	Mroh4	69439	protein_coding	-1.30049	2.02187	0.000461612	0.00765719
ENSMUSG00000042564	Fam227a	75729	protein_coding	-0.809656	2.64092	0.000465754	0.00771661
ENSMUSG00000028364	Tnc	21923	protein_coding	0.819427	7.98127	0.000466937	0.00772692
ENSMUSG00000041660	Bbox1	170442	protein_coding	0.5616	6.28557	0.000470307	0.00777334
ENSMUSG00000025355	Mmp19	58223	protein_coding	0.560314	4.80333	0.000473512	0.00781692
ENSMUSG00000033170	Card10	105844	protein_coding	0.845808	4.32319	0.000476366	0.00783584
ENSMUSG00000037872	Ackr1	13349	protein_coding	0.802786	2.5697	0.000476102	0.00783584
ENSMUSG00000046731	Kctd11	216858	protein_coding	0.560673	6.5737	0.000475296	0.00783584
ENSMUSG00000005225	Plekha8	231999	protein_coding	-0.495059	5.77665	0.000481596	0.007903
ENSMUSG00000060716	Plekhh1	211945	protein_coding	-0.774026	3.85887	0.000481414	0.007903
ENSMUSG00000071715	Ncf4	17972	protein_coding	0.929842	2.01041	0.000483879	0.00793101
ENSMUSG00000025431	Crisp1	11571	protein_coding	-2.76042	4.359	0.000484948	0.00793908
ENSMUSG00000053414	Hunk	26559	protein_coding	-0.810604	4.21384	0.00048601	0.00794701
ENSMUSG00000054793	Cadm4	260299	protein_coding	-0.870701	3.46302	0.000486738	0.00794947
ENSMUSG00000098112	Bin2	668218	protein_coding	0.826639	2.33007	0.000487656	0.00795503
ENSMUSG00000030717	Nupr1	56312	protein_coding	0.49464	5.89288	0.000490314	0.00798893
ENSMUSG00000074417	Gm14548	18724	protein_coding	1.06861	1.31363	0.000493246	0.00800934
ENSMUSG00000022508	Bcl6	12053	protein_coding	0.545529	6.06805	0.000492276	0.00800934
ENSMUSG00000049872	Fam26e	103511	protein_coding	-0.903828	4.98177	0.000493312	0.00800934
ENSMUSG00000049809	Krtap9-3	75586	protein_coding	-2.28646	7.6172	0.000494456	0.00801845
ENSMUSG00000089953	Rnf224	329360	protein_coding	1.16206	1.32948	0.000496917	0.00804888
ENSMUSG00000025647	Shisa5	66940	protein_coding	0.475383	5.90903	0.00049946	0.00808057
ENSMUSG00000024479	Mal2	105853	protein_coding	0.464118	6.15089	0.000503868	0.00814232
ENSMUSG00000021890	Eaf1	74427	protein_coding	-0.543379	6.45954	0.000504803	0.00814786
ENSMUSG00000029145	Eif2b4	13667	protein_coding	-0.499249	5.81546	0.000510388	0.00822837
ENSMUSG00000020871	Dlx4	13394	protein_coding	-1.27933	3.37477	0.000512734	0.00825652
ENSMUSG00000031112	Stk26	70415	protein_coding	-0.599478	5.1753	0.000514215	0.0082707
ENSMUSG00000024339	Tap2	21355	protein_coding	0.481578	4.61802	0.000517014	0.00830601
ENSMUSG00000050239	Krtap24-1	239932	protein_coding	-1.7897	5.76936	0.000518421	0.00831891
ENSMUSG00000021676	Iqgap2	544963	protein_coding	0.45785	4.85386	0.000521651	0.00836099
ENSMUSG00000034333	Zbed4	223773	protein_coding	-0.512241	5.03371	0.00052955	0.00847773
ENSMUSG00000027403	Tgm6	241636	protein_coding	-1.66454	6.06919	0.000530463	0.00848247
ENSMUSG00000040713	Creg1	433375	protein_coding	0.449304	5.76105	0.000541235	0.00864468
ENSMUSG00000014599	Csf1	12977	protein_coding	0.505676	5.57251	0.000543794	0.00866799
ENSMUSG00000021493	Pdlim7	67399	protein_coding	-0.57746	5.56369	0.000543953	0.00866799
ENSMUSG00000019102	Aldh3a1	11670	protein_coding	0.640874	5.22709	0.0005472	0.00870966
ENSMUSG00000022500	Litaf	56722	protein_coding	0.46398	6.72673	0.000551536	0.00876854
ENSMUSG00000029337	Fgf5	14176	protein_coding	-1.3313	1.85766	0.000552943	0.00878076
ENSMUSG00000037788	Vopp1	232023	protein_coding	0.55989	4.69595	0.000556988	0.0088348
ENSMUSG00000009281	Rarres2	71660	protein_coding	0.441708	5.71816	0.000559245	0.00886039
ENSMUSG00000031342	Gpm6b	14758	protein_coding	0.52234	5.51409	0.000569065	0.00900562
ENSMUSG00000021253	Tgfb3	21809	protein_coding	0.63721	4.46052	0.000569806	0.00900585
ENSMUSG00000020828	Pld2	18806	protein_coding	0.551625	5.73842	0.000570388	0.00900585
ENSMUSG00000045838	A430105I19Rik	214239	protein_coding	0.490945	5.0521	0.000571588	0.00901446
ENSMUSG00000031596	Slc7a2	11988	protein_coding	0.728434	5.81307	0.000574544	0.00905071
ENSMUSG00000032841	Prr5l	72446	protein_coding	-1.02742	3.79909	0.00057738	0.00908499
ENSMUSG00000042157	Sprr2i	20763	protein_coding	1.66481	0.746294	0.000581034	0.00913206
ENSMUSG00000025227	Tmem180	75146	protein_coding	-0.850727	2.32255	0.000583827	0.00916549
ENSMUSG00000089724	Krtap4-8	665992	protein_coding	-1.64042	5.24452	0.000587118	0.00920665
ENSMUSG00000061878	Sphk1	20698	protein_coding	0.582663	5.35994	0.00059162	0.0092667
ENSMUSG00000029446	Psph	100678	protein_coding	0.496498	4.97393	0.000596281	0.00932909
ENSMUSG00000020437	Myo1g	246177	protein_coding	0.580624	4.20054	0.000605202	0.00945791
ENSMUSG00000017929	B4galt5	56336	protein_coding	0.582228	3.81427	0.00061525	0.00959316
ENSMUSG00000095593	Gm7138	675294	protein_coding	-1.96608	1.88178	0.000614744	0.00959316
ENSMUSG00000078945	Naip2	17948	protein_coding	0.695716	2.99927	0.000619978	0.00964504
ENSMUSG00000038147	Cd84	12523	protein_coding	0.553145	4.22509	0.000619974	0.00964504
ENSMUSG00000032807	Alox12b	11686	protein_coding	0.726413	6.56531	0.000621918	0.00966027
ENSMUSG00000033965	Slc16a2	20502	protein_coding	0.570226	4.19807	0.000623062	0.00966027
ENSMUSG00000039508	Fam26d	270711	protein_coding	-1.74266	7.93885	0.000623059	0.00966027
ENSMUSG00000043485	Krt34	16672	protein_coding	-2.20296	8.56785	0.000626666	0.00970522
ENSMUSG00000073785	Krtap5-5	114666	protein_coding	-2.04866	5.70805	0.000628324	0.00971996
ENSMUSG00000049744	Arhgap15	76117	protein_coding	0.691027	3.1818	0.000629483	0.00972696
ENSMUSG00000042834	Nrep	27528	protein_coding	-0.539256	5.66921	0.000630391	0.00973007
ENSMUSG00000069609	Gm11710	100043123	protein_coding	1.33801	0.444797	0.000634171	0.00976652
ENSMUSG00000069582	Krtap10-4	544710	protein_coding	-1.82431	4.18817	0.000633974	0.00976652
ENSMUSG00000042453	Reln	19699	protein_coding	0.580362	4.7388	0.000638135	0.00981658
ENSMUSG00000055805	Fmnl1	57778	protein_coding	0.610246	3.7084	0.000639286	0.00982331
ENSMUSG00000032735	Ablim3	319713	protein_coding	-0.529397	4.30516	0.000640828	0.00983603
ENSMUSG00000038679	Trps1	83925	protein_coding	-0.632084	7.91723	0.000644735	0.00988499
ENSMUSG00000021553	Slc28a3	114304	protein_coding	0.617251	4.56368	0.000648982	0.00993902
ENSMUSG00000024610	Cd74	16149	protein_coding	0.629001	7.8849	0.000650632	0.00995322
ENSMUSG00000023992	Trem2	83433	protein_coding	1.33191	0.995505	0.000651987	0.00996288
ENSMUSG00000021690	Jmy	57748	protein_coding	-0.663206	7.74879	0.000657787	0.0100404
ENSMUSG00000005958	Ephb3	13845	protein_coding	-0.465454	6.46818	0.000662563	0.010089
ENSMUSG00000032350	Gclc	14629	protein_coding	-0.684698	6.71377	0.000663168	0.010089
ENSMUSG00000035357	Pdzrn3	55983	protein_coding	-0.688559	7.42972	0.000662832	0.010089
ENSMUSG00000030148	Clec4a2	26888	protein_coding	0.7879	2.93789	0.00066652	0.0100972
ENSMUSG00000022667	Cd200r1	57781	protein_coding	0.77819	2.67214	0.000665039	0.0100972
ENSMUSG00000032724	Abtb2	99382	protein_coding	-0.446905	5.60679	0.000665566	0.0100972
ENSMUSG00000026556	Vangl2	93840	protein_coding	-0.456379	6.00414	0.000666646	0.0100972
ENSMUSG00000056706	Krtap7-1	71363	protein_coding	-2.34343	9.31988	0.000671786	0.0101639
ENSMUSG00000031278	Acsl4	50790	protein_coding	0.482089	6.2427	0.000675313	0.010206
ENSMUSG00000061601	Pclo	26875	protein_coding	-0.687771	3.10944	0.000676778	0.010217
ENSMUSG00000031608	Galnt7	108150	protein_coding	0.571193	4.57479	0.000678924	0.0102333
ENSMUSG00000071369	Map3k5	26408	protein_coding	-0.431186	6.19334	0.000679346	0.0102333
ENSMUSG00000047641	Krt83	406219	protein_coding	-1.73526	8.62615	0.000680385	0.0102378
ENSMUSG00000063767	S100a7a	381493	protein_coding	-1.53671	4.96713	0.000683213	0.0102691
ENSMUSG00000090225	Gm11559	100415785	protein_coding	-1.89933	7.27718	0.00068854	0.0103379
ENSMUSG00000032262	Elovl4	83603	protein_coding	1.10086	10.1243	0.000691742	0.0103682
ENSMUSG00000030205	Gprc5d	93746	protein_coding	-2.01435	7.49223	0.000692068	0.0103682
ENSMUSG00000067614	Krt86	16679	protein_coding	-2.22502	9.03546	0.000695648	0.0104105
ENSMUSG00000039196	Orm1	18405	protein_coding	0.529737	6.31041	0.000698867	0.0104473
ENSMUSG00000003484	Cyp4f18	72054	protein_coding	1.0156	1.44919	0.000713184	0.0106498
ENSMUSG00000045441	Gprin3	243385	protein_coding	-0.750272	3.52131	0.000717188	0.010698
ENSMUSG00000046474	Krtap4-16	435285	protein_coding	-1.77913	6.12994	0.00072111	0.0107449
ENSMUSG00000020682	Mmp28	118453	protein_coding	0.746494	4.05485	0.000729251	0.0108427
ENSMUSG00000032291	Crabp1	12903	protein_coding	0.684189	3.4539	0.000728804	0.0108427
ENSMUSG00000028036	Ptgfr	19220	protein_coding	0.573158	5.19357	0.000731084	0.0108582
ENSMUSG00000026442	Nfasc	269116	protein_coding	0.96358	2.07684	0.000734321	0.0108945
ENSMUSG00000032058	Ppp2r1b	73699	protein_coding	-0.560603	6.67941	0.000735792	0.0109046
ENSMUSG00000042684	Npl	74091	protein_coding	0.483101	5.79959	0.0007373	0.0109152
ENSMUSG00000045095	Magi1	14924	protein_coding	-0.448259	6.05005	0.000738708	0.0109243
ENSMUSG00000031995	St14	19143	protein_coding	-0.513711	7.13232	0.000741109	0.0109481
ENSMUSG00000022436	Sh3bp1	20401	protein_coding	0.548122	5.59475	0.000743803	0.0109709
ENSMUSG00000029641	Rasl11a	68895	protein_coding	-0.712643	3.20071	0.000744249	0.0109709
ENSMUSG00000024887	Asah2	54447	protein_coding	0.609726	6.93427	0.000747371	0.0109816
ENSMUSG00000008845	Cd163	93671	protein_coding	0.536005	6.32049	0.000746955	0.0109816
ENSMUSG00000022885	St6gal1	20440	protein_coding	-0.497386	5.06675	0.000746202	0.0109816
ENSMUSG00000040127	Sdr9c7	70061	protein_coding	0.603635	6.64133	0.000751793	0.0110349
ENSMUSG00000048450	Msx1	17701	protein_coding	-0.954469	4.25822	0.000758945	0.011128
ENSMUSG00000001583	Tnk1	83813	protein_coding	0.579013	4.18038	0.000763381	0.0111811
ENSMUSG00000027195	Hsd17b12	56348	protein_coding	0.612215	7.47825	0.000765738	0.0112037
ENSMUSG00000003623	Crot	74114	protein_coding	-0.593604	6.92788	0.000777995	0.0113709
ENSMUSG00000022014	Epsti1	108670	protein_coding	0.647425	3.18652	0.000789344	0.0115175
ENSMUSG00000022415	Syngr1	20972	protein_coding	-0.59134	4.3089	0.000789697	0.0115175
ENSMUSG00000032024	Clmp	71566	protein_coding	0.477427	5.88646	0.00079126	0.0115281
ENSMUSG00000015053	Gata2	14461	protein_coding	0.840574	2.5334	0.0007967	0.0115855
ENSMUSG00000011632	Pinlyp	641361	protein_coding	-1.19926	7.00682	0.000798565	0.0115855
ENSMUSG00000048981	Krt31	16660	protein_coding	-1.89143	8.3687	0.000798109	0.0115855
ENSMUSG00000067615	Krt81	64818	protein_coding	-2.21058	9.12136	0.000797615	0.0115855
ENSMUSG00000055937	Krt28	70843	protein_coding	-1.37753	8.91917	0.000802841	0.0116353
ENSMUSG00000044080	S100a1	20193	protein_coding	-0.594252	5.56491	0.000806934	0.0116823
ENSMUSG00000038156	Spon1	233744	protein_coding	-0.610787	5.42886	0.000812748	0.0117541
ENSMUSG00000028186	Uox	22262	protein_coding	-1.3665	2.70047	0.000814362	0.0117651
ENSMUSG00000040026	Saa3	20210	protein_coding	1.40921	2.64938	0.00082133	0.0118533
ENSMUSG00000000308	Ckmt1	12716	protein_coding	0.454836	6.92861	0.000824107	0.011881
ENSMUSG00000023009	Nckap5l	380969	protein_coding	-0.577455	4.36363	0.000825807	0.011893
ENSMUSG00000015947	Fcgr1	14129	protein_coding	0.986587	2.5598	0.000835539	0.0119977
ENSMUSG00000041515	Irf8	15900	protein_coding	0.69605	3.23512	0.000835689	0.0119977
ENSMUSG00000015094	Npdc1	18146	protein_coding	0.565772	4.29393	0.000834273	0.0119977
ENSMUSG00000036533	Cdc42ep3	260409	protein_coding	-0.478839	5.03094	0.000837121	0.0120057
ENSMUSG00000026097	Ormdl1	227102	protein_coding	-0.462437	4.81906	0.000843711	0.0120876
ENSMUSG00000057614	Gnai1	14677	protein_coding	0.577419	6.44228	0.000848036	0.012137
ENSMUSG00000005089	Slc1a2	20511	protein_coding	1.17513	0.937468	0.000856354	0.0122306
ENSMUSG00000025915	Sgk3	170755	protein_coding	-0.519723	6.68388	0.000855621	0.0122306
ENSMUSG00000029126	Nsg1	18196	protein_coding	0.699031	3.39655	0.000857811	0.0122387
ENSMUSG00000075566	Krtap4-6	68768	protein_coding	-1.97337	6.01277	0.000868809	0.0123828
ENSMUSG00000047250	Ptgs1	19224	protein_coding	0.725881	7.05368	0.000875217	0.0124612
ENSMUSG00000020901	Pik3r5	320207	protein_coding	0.745977	3.36409	0.000878144	0.01249
ENSMUSG00000022686	B3gnt5	108105	protein_coding	-1.07636	2.52684	0.000881008	0.0125178
ENSMUSG00000002413	Braf	109880	protein_coding	-0.647557	7.79649	0.000892151	0.012663
ENSMUSG00000028583	Pdpn	14726	protein_coding	0.454604	5.45237	0.000897912	0.0127186
ENSMUSG00000044461	Shisa2	219134	protein_coding	-0.512919	5.24123	0.000897314	0.0127186
ENSMUSG00000035592	Krt33a	71888	protein_coding	-2.08376	9.5719	0.000900713	0.0127451
ENSMUSG00000058258	Idi1	319554	protein_coding	0.596748	7.26076	0.000904259	0.0127822
ENSMUSG00000035093	Secisbp2l	70354	protein_coding	0.701652	8.47573	0.000912928	0.0128915
ENSMUSG00000026620	Mark1	226778	protein_coding	-0.520809	4.80128	0.000914343	0.0128982
ENSMUSG00000037661	Gpr160	71862	protein_coding	0.447289	4.84973	0.000918116	0.0129382
ENSMUSG00000058624	Gda	14544	protein_coding	0.45281	6.37431	0.000920708	0.0129615
ENSMUSG00000029648	Flt1	14254	protein_coding	0.546713	4.42643	0.000930778	0.0130898
ENSMUSG00000070868	Skint3	195564	protein_coding	0.567491	6.99862	0.000934295	0.0131219
ENSMUSG00000025059	Gk	14933	protein_coding	0.514345	5.44587	0.000934967	0.0131219
ENSMUSG00000026062	Slc9a2	226999	protein_coding	-1.10308	3.95429	0.000942176	0.0132097
ENSMUSG00000048416	Mlf1	17349	protein_coding	-1.15853	4.36317	0.000946486	0.0132566
ENSMUSG00000001510	Dlx3	13393	protein_coding	-0.72719	7.13369	0.000950501	0.0132993
ENSMUSG00000018634	Crhr1	12921	protein_coding	-1.20778	1.29061	0.000955815	0.0133601
ENSMUSG00000067613	5430421N21Rik	100126226	protein_coding	-2.14643	9.0836	0.000962705	0.0134427
ENSMUSG00000073102	Drc1	381738	protein_coding	1.19236	0.799861	0.00096378	0.0134441
ENSMUSG00000027955	Fam198b	68659	protein_coding	-0.418802	5.57064	0.000967128	0.0134771
ENSMUSG00000069717	Gm11568	432600	protein_coding	-1.75936	6.62709	0.000968529	0.013483
ENSMUSG00000067616	Klk11	56538	protein_coding	0.557716	5.18659	0.000974685	0.013555
ENSMUSG00000023387	Kcnk16	74571	protein_coding	-1.39127	2.86729	0.000976062	0.0135605
ENSMUSG00000027875	Hmgcs2	15360	protein_coding	0.563624	4.72888	0.000978724	0.013577
ENSMUSG00000035356	Nfkbiz	80859	protein_coding	0.432119	6.08797	0.000979222	0.013577
ENSMUSG00000026321	Tnfrsf11a	21934	protein_coding	0.600192	3.81553	0.000987026	0.0136658
ENSMUSG00000055194	Actbl2	238880	protein_coding	-1.33722	4.44245	0.000987614	0.0136658
ENSMUSG00000048399	Tprg	71338	protein_coding	0.554863	5.40371	0.000993406	0.0137321
ENSMUSG00000043557	Mdga1	74762	protein_coding	-0.677537	3.94783	0.000998408	0.0137874
ENSMUSG00000063524	Eno1	13806	protein_coding	0.622424	7.82674	0.00101057	0.0139378
ENSMUSG00000035873	Pawr	114774	protein_coding	-0.462702	4.7785	0.00101183	0.0139378
ENSMUSG00000061584	Lyg2	332427	protein_coding	-1.54234	7.43477	0.00101234	0.0139378
ENSMUSG00000052928	Ctif	269037	protein_coding	-0.44824	4.87646	0.00102265	0.0140658
ENSMUSG00000001588	Acap1	216859	protein_coding	1.04673	1.86318	0.00102932	0.0141323
ENSMUSG00000028940	Hes2	15206	protein_coding	-1.32026	2.43171	0.00102954	0.0141323
ENSMUSG00000028078	Dclk2	70762	protein_coding	-0.817935	3.00141	0.0010407	0.0142712
ENSMUSG00000034413	Neurl1b	240055	protein_coding	0.459435	4.72785	0.00105125	0.0143873
ENSMUSG00000078657	Crnn	381457	protein_coding	-1.45592	8.02119	0.00105056	0.0143873
ENSMUSG00000018500	Adora2b	11541	protein_coding	0.63951	3.51647	0.00106322	0.0145367
ENSMUSG00000041735	Gm13178	546849	protein_coding	0.652474	4.02558	0.00106739	0.0145792
ENSMUSG00000075012	Fjx1	14221	protein_coding	-0.720293	3.1685	0.00108063	0.0147454
ENSMUSG00000073563	Csnk1g3	70425	protein_coding	-0.426305	6.07999	0.00108309	0.0147643
ENSMUSG00000051396	Hspa14	50497	protein_coding	-0.465939	5.84805	0.00108416	0.0147644
ENSMUSG00000027765	P2ry1	18441	protein_coding	0.482962	4.84377	0.00108956	0.0148232
ENSMUSG00000004552	Ctse	13034	protein_coding	-1.41311	6.36111	0.0010955	0.0148892
ENSMUSG00000040154	Wfdc5	209232	protein_coding	0.678623	4.65694	0.00110955	0.0150084
ENSMUSG00000019876	Pkib	18768	protein_coding	0.52882	5.37305	0.00110972	0.0150084
ENSMUSG00000046971	Pla2g4f	271844	protein_coding	0.519215	6.3094	0.00110703	0.0150084
ENSMUSG00000027952	Pmvk	68603	protein_coding	0.464457	5.81452	0.00110772	0.0150084
ENSMUSG00000039987	Phtf2	68770	protein_coding	-0.487383	5.90461	0.00110647	0.0150084
ENSMUSG00000021765	Fst	14313	protein_coding	0.594935	5.01372	0.00111208	0.0150109
ENSMUSG00000047564	Krtap3-1	69473	protein_coding	-1.99688	7.77091	0.0011119	0.0150109
ENSMUSG00000037321	Tap1	21354	protein_coding	0.440731	5.69928	0.00112337	0.0151484
ENSMUSG00000053399	Adamts18	208936	protein_coding	-0.815789	4.65614	0.00112814	0.0151978
ENSMUSG00000028188	Spata1	70951	protein_coding	-0.633395	3.19381	0.00113072	0.0152177
ENSMUSG00000044244	Il20rb	213208	protein_coding	0.565198	6.37914	0.00113302	0.0152338
ENSMUSG00000020340	Cyfip2	76884	protein_coding	-0.434045	5.6761	0.00113762	0.0152807
ENSMUSG00000000275	Trim25	217069	protein_coding	0.53561	5.44522	0.00114273	0.0152898
ENSMUSG00000067212	H2-T23	15040	protein_coding	0.43226	6.07709	0.00114174	0.0152898
ENSMUSG00000026094	Stk17b	98267	protein_coding	-0.532989	6.57307	0.00113951	0.0152898
ENSMUSG00000030825	Hsd17b14	66065	protein_coding	-0.741086	2.69151	0.00114079	0.0152898
ENSMUSG00000039232	Stx11	74732	protein_coding	0.662165	3.03378	0.00114834	0.0153201
ENSMUSG00000023927	Satb1	20230	protein_coding	0.644537	4.8549	0.00114762	0.0153201
ENSMUSG00000040152	Thbs1	21825	protein_coding	0.515242	7.47777	0.00114641	0.0153201
ENSMUSG00000073489	Ifi204	15951	protein_coding	0.488863	4.96869	0.00114995	0.0153267
ENSMUSG00000029470	P2rx4	18438	protein_coding	0.500988	4.47575	0.00115955	0.0154397
ENSMUSG00000043832	Clec4a3	73149	protein_coding	0.628721	3.56836	0.00117071	0.0155733
ENSMUSG00000024935	Slc1a1	20510	protein_coding	0.659957	3.43453	0.00117856	0.0156474
ENSMUSG00000032420	Nt5e	23959	protein_coding	-0.401078	5.88709	0.00117766	0.0156474
ENSMUSG00000016495	Plgrkt	67759	protein_coding	0.441647	5.1022	0.00118167	0.0156737
ENSMUSG00000029204	Rhoh	74734	protein_coding	1.10573	0.945537	0.00118415	0.0156915
ENSMUSG00000021411	Pxdc1	66895	protein_coding	-0.552775	5.19362	0.00118786	0.0157255
ENSMUSG00000025017	Pik3ap1	83490	protein_coding	0.713357	3.18814	0.00119915	0.0158597
ENSMUSG00000032537	Ephb1	270190	protein_coding	-0.861631	4.08644	0.00120707	0.015949
ENSMUSG00000047205	Dusp18	75219	protein_coding	0.517338	4.60807	0.0012114	0.0159756
ENSMUSG00000033644	Piwil2	57746	protein_coding	-0.753916	3.95503	0.00121073	0.0159756
ENSMUSG00000026100	Mstn	17700	protein_coding	-1.64608	3.98022	0.00121851	0.016054
ENSMUSG00000024952	Rps6ka4	56613	protein_coding	0.469447	5.75948	0.00121994	0.0160575
ENSMUSG00000054364	Rhob	11852	protein_coding	-0.445269	6.0742	0.00122965	0.0161699
ENSMUSG00000029073	Cptp	79554	protein_coding	0.469707	5.38896	0.001235	0.0162247
ENSMUSG00000031910	Has3	15118	protein_coding	0.521483	5.08159	0.00125039	0.0164112
ENSMUSG00000075701	Vimp	109815	protein_coding	0.447425	5.18713	0.00125313	0.0164315
ENSMUSG00000015474	Ppt2	54397	protein_coding	-0.635535	3.55717	0.00125842	0.0164852
ENSMUSG00000095992	Krtap22-2	68740	protein_coding	-2.27733	7.21207	0.00127577	0.0166965
ENSMUSG00000091212	Krtap11-1	16693	protein_coding	-1.83308	8.46872	0.00127791	0.0167087
ENSMUSG00000022555	Dgat1	13350	protein_coding	0.499245	5.80196	0.00129122	0.0168667
ENSMUSG00000041608	Entpd3	215446	protein_coding	-0.910186	2.70823	0.00129546	0.0169061
ENSMUSG00000020427	Igfbp3	16009	protein_coding	0.669626	6.76311	0.00130045	0.0169551
ENSMUSG00000032089	Il10ra	16154	protein_coding	0.701016	3.49996	0.00130197	0.0169589
ENSMUSG00000020838	Slc6a4	15567	protein_coding	0.766032	3.61685	0.00131264	0.0170817
ENSMUSG00000026220	Slc16a14	71781	protein_coding	0.577466	4.48471	0.00132557	0.0172336
ENSMUSG00000031304	Il2rg	16186	protein_coding	0.877087	2.07889	0.00132819	0.0172407
ENSMUSG00000028862	Map3k6	53608	protein_coding	-0.470335	6.09448	0.00133049	0.0172407
ENSMUSG00000040797	Iqsec3	243621	protein_coding	-1.49967	0.665322	0.00132905	0.0172407
ENSMUSG00000059632	Krtap8-1	16703	protein_coding	-2.18225	9.24984	0.00133112	0.0172407
ENSMUSG00000031101	Sash3	74131	protein_coding	0.739651	2.76649	0.00134255	0.0173318
ENSMUSG00000005514	Por	18984	protein_coding	0.482336	6.49893	0.00134274	0.0173318
ENSMUSG00000056605	Krt72	105866	protein_coding	-1.54533	8.61372	0.00134033	0.0173318
ENSMUSG00000062400	Krtap6-5	68484	protein_coding	-2.15142	7.82389	0.00134319	0.0173318
ENSMUSG00000026928	Card9	332579	protein_coding	0.824528	2.33673	0.00134818	0.0173799
ENSMUSG00000034422	Parp14	547253	protein_coding	0.418994	5.96225	0.00135823	0.0174931
ENSMUSG00000074928	Krtap14	23927	protein_coding	-2.33124	6.92384	0.00137423	0.0176827
ENSMUSG00000023991	Foxp4	74123	protein_coding	0.545622	4.24255	0.00138204	0.0177499
ENSMUSG00000036902	Neto2	74513	protein_coding	-0.67452	3.01456	0.0013819	0.0177499
ENSMUSG00000028654	Mycl	16918	protein_coding	-0.498112	6.13377	0.00139192	0.0178601
ENSMUSG00000006205	Htra1	56213	protein_coding	0.491013	6.85083	0.00139836	0.0179261
ENSMUSG00000017446	C1qtnf1	56745	protein_coding	0.473886	4.73434	0.00140504	0.0179949
ENSMUSG00000033105	Lss	16987	protein_coding	0.481493	6.92801	0.00142629	0.0182502
ENSMUSG00000024981	Acsl5	433256	protein_coding	0.590498	8.10276	0.00143425	0.018335
ENSMUSG00000042845	Wfdc12	192200	protein_coding	1.08842	1.96619	0.00143834	0.0183701
ENSMUSG00000079451	Tmprss11g	320454	protein_coding	0.709785	2.99591	0.00144219	0.0184022
ENSMUSG00000004508	Gab2	14389	protein_coding	0.452298	4.65217	0.0014488	0.0184695
ENSMUSG00000046182	Gsg1l	269994	protein_coding	1.15589	1.39054	0.00146266	0.0186289
ENSMUSG00000020566	Atp6v1c2	68775	protein_coding	0.456904	6.27139	0.00147125	0.0187211
ENSMUSG00000049502	Dtx3l	209200	protein_coding	0.407363	5.13962	0.00147563	0.0187594
ENSMUSG00000057174	Krtap19-9b	170939	protein_coding	-2.27038	7.22184	0.00147797	0.0187718
ENSMUSG00000033102	Cdc14b	218294	protein_coding	0.451421	4.74193	0.00148724	0.0188721
ENSMUSG00000022931	4930553J12Rik	26560	protein_coding	-2.40244	8.58926	0.0014891	0.0188784
ENSMUSG00000026581	Sell	20343	protein_coding	1.32317	1.41677	0.00149218	0.0188826
ENSMUSG00000070990	Foxe1	110805	protein_coding	-0.963905	3.44408	0.00149105	0.0188826
ENSMUSG00000095687	Rnaset2a	100037283	protein_coding	-1.00355	2.78055	0.00149453	0.018895
ENSMUSG00000031936	Hephl1	244698	protein_coding	-0.635996	7.62236	0.00150197	0.0189717
ENSMUSG00000020411	Nipal4	214112	protein_coding	0.447339	6.40465	0.00150352	0.0189739
ENSMUSG00000045871	Slitrk6	239250	protein_coding	0.469582	5.44614	0.00150921	0.0190244
ENSMUSG00000079428	Tceal7	100040972	protein_coding	-2.30937	2.36113	0.00151029	0.0190244
ENSMUSG00000070335	Krtap9-1	16705	protein_coding	-1.81277	5.50514	0.00151706	0.0190922
ENSMUSG00000095930	Nim1k	245269	protein_coding	-0.972214	3.28829	0.00152879	0.0192223
ENSMUSG00000038751	Ptk6	20459	protein_coding	0.442746	4.81089	0.00153518	0.0192851
ENSMUSG00000022938	Fam3b	52793	protein_coding	1.10369	2.61448	0.00153722	0.0192924
ENSMUSG00000025986	Slc39a10	227059	protein_coding	-0.944445	8.8725	0.00153857	0.0192924
ENSMUSG00000056069	Fam105a	223433	protein_coding	0.52521	3.93167	0.00154149	0.0193114
ENSMUSG00000042115	Klhdc8a	213417	protein_coding	-1.05435	1.18656	0.00154619	0.0193527
ENSMUSG00000000385	Tmprss2	50528	protein_coding	-1.05957	2.42841	0.00154935	0.0193746
ENSMUSG00000058099	Nfam1	74039	protein_coding	0.520749	4.00137	0.00155953	0.0194842
ENSMUSG00000063251	Krtap4-1	665891	protein_coding	-1.87231	7.34234	0.00156329	0.0195135
ENSMUSG00000090891	D6Ertd527e	52372	protein_coding	1.35512	0.567979	0.00156875	0.0195639
ENSMUSG00000080316	Spaca6	75202	protein_coding	0.454597	5.71742	0.00157352	0.0195924
ENSMUSG00000020868	Xylt2	217119	protein_coding	0.43595	4.8782	0.00157388	0.0195924
ENSMUSG00000003882	Il7r	16197	protein_coding	1.02483	2.64059	0.00157546	0.0195943
ENSMUSG00000046798	Cldn12	64945	protein_coding	-0.545419	5.57085	0.00157783	0.0196061
ENSMUSG00000030341	Tnfrsf1a	21937	protein_coding	0.445188	6.67177	0.00159955	0.0198402
ENSMUSG00000075570	Krt26	320864	protein_coding	-1.56345	8.69744	0.00159891	0.0198402
ENSMUSG00000001741	Il16	16170	protein_coding	0.46503	4.65927	0.00160174	0.0198494
ENSMUSG00000074472	Zfp872	619310	protein_coding	1.07214	2.00053	0.00160458	0.0198668
ENSMUSG00000027863	Cd2	12481	protein_coding	1.15391	0.813456	0.00160799	0.0198911
ENSMUSG00000073602	Serpinb3b	383548	protein_coding	0.600351	4.03885	0.00161456	0.0199544
ENSMUSG00000037953	A4gnt	333424	protein_coding	1.06036	1.97276	0.00162137	0.0199837
ENSMUSG00000029166	Mapre3	100732	protein_coding	-0.491414	4.25129	0.00162132	0.0199837
ENSMUSG00000046480	Scn4b	399548	protein_coding	-0.814956	4.44352	0.00162273	0.0199837
ENSMUSG00000069722	Krtap3-3	66380	protein_coding	-1.99131	7.3632	0.00161902	0.0199837
ENSMUSG00000033174	Mgll	23945	protein_coding	0.777148	8.83969	0.00163531	0.0201027
ENSMUSG00000017724	Etv4	18612	protein_coding	-0.587089	4.85676	0.00163409	0.0201027
ENSMUSG00000024533	Spire1	68166	protein_coding	-0.457283	6.56484	0.0016414	0.0201592
ENSMUSG00000060691	Krtap19-1	170657	protein_coding	-2.38495	6.59817	0.00164284	0.0201592
ENSMUSG00000050756	Defb6	116746	protein_coding	0.579907	6.18719	0.00164584	0.0201781
ENSMUSG00000059852	Kcng2	240444	protein_coding	-0.963569	1.29954	0.00165414	0.0202617
ENSMUSG00000079491	H2-T10	15024	polymorphic_pseudogene	0.920106	1.67675	0.00166353	0.0203446
ENSMUSG00000029675	Eln	13717	protein_coding	0.415785	6.25888	0.00166386	0.0203446
ENSMUSG00000037188	Grhl3	230824	protein_coding	0.560989	6.10676	0.00167327	0.0204415
ENSMUSG00000040659	Efhd2	27984	protein_coding	0.460342	4.83601	0.00169378	0.0206737
ENSMUSG00000025329	Padi1	18599	protein_coding	-1.446	5.83159	0.00169692	0.0206937
ENSMUSG00000078253	Krtap16-1	100504183	protein_coding	-1.65696	5.38052	0.00171168	0.0208552
ENSMUSG00000044197	Gpr146	80290	protein_coding	0.463577	4.79964	0.00171391	0.0208639
ENSMUSG00000036968	Cnpy4	66455	protein_coding	-0.477614	5.101	0.00172824	0.0210013
ENSMUSG00000027560	Dok5	76829	protein_coding	-1.39627	0.598982	0.00172743	0.0210013
ENSMUSG00000032624	Eml4	78798	protein_coding	-0.46559	6.78186	0.00173424	0.0210556
ENSMUSG00000058454	Dhcr7	13360	protein_coding	0.500506	5.61861	0.00173597	0.021058
ENSMUSG00000046844	Vat1l	270097	protein_coding	-0.945372	2.26899	0.00173828	0.0210675
ENSMUSG00000037624	Kcnk2	16526	protein_coding	-0.601637	3.18641	0.00174988	0.0211895
ENSMUSG00000048013	Krt35	53617	protein_coding	-1.25824	7.83103	0.00175667	0.0212529
ENSMUSG00000044649	Krtap4-2	68673	protein_coding	-1.78326	6.06442	0.00176627	0.0213503
ENSMUSG00000001157	Gmcl1	23885	protein_coding	-0.516015	5.29738	0.00177258	0.0214078
ENSMUSG00000008035	Mid1ip1	68041	protein_coding	0.438581	6.29949	0.00177679	0.0214398
ENSMUSG00000022351	Sqle	20775	protein_coding	0.514784	7.41744	0.00178091	0.0214707
ENSMUSG00000030609	Aen	68048	protein_coding	-0.416708	5.75116	0.00179561	0.021629
ENSMUSG00000027861	Casq2	12373	protein_coding	-1.04606	3.4591	0.0018044	0.0217159
ENSMUSG00000056724	Nbeal2	235627	protein_coding	0.521158	6.04974	0.001807	0.0217282
ENSMUSG00000009097	Tbx1	21380	protein_coding	-0.53328	4.61883	0.00182193	0.0218886
ENSMUSG00000074480	Mex3a	72640	protein_coding	-0.481554	4.52577	0.00183142	0.0219834
ENSMUSG00000034317	Trim59	66949	protein_coding	-0.438398	5.30859	0.0018436	0.0220911
ENSMUSG00000045109	Krtap4-7	76444	protein_coding	-1.83461	6.98893	0.00184217	0.0220911
ENSMUSG00000023968	Crip3	114570	protein_coding	-1.27353	1.22594	0.00185208	0.0221734
ENSMUSG00000069718	Gm11563	100040248	protein_coding	-1.86328	5.99066	0.0018663	0.0223243
ENSMUSG00000029671	Wnt16	93735	protein_coding	0.727058	2.70507	0.00187028	0.0223524
ENSMUSG00000070385	Ampd1	229665	protein_coding	-1.68883	4.42245	0.00188545	0.0225142
ENSMUSG00000047428	Dlk2	106565	protein_coding	0.852514	2.15422	0.00189657	0.0226273
ENSMUSG00000051506	Wdfy4	545030	protein_coding	0.500514	4.58612	0.00190783	0.022742
ENSMUSG00000073542	Cep76	225659	protein_coding	-0.499157	3.91446	0.00191766	0.0228394
ENSMUSG00000004609	Cd33	12489	protein_coding	0.684091	2.77028	0.00192199	0.0228712
ENSMUSG00000049892	Rasd1	19416	protein_coding	0.911738	1.72532	0.00193432	0.022998
ENSMUSG00000068196	Col8a1	12837	protein_coding	-0.622222	3.4587	0.00193778	0.0229995
ENSMUSG00000037664	Cdkn1c	12577	protein_coding	-0.67734	3.66312	0.00193648	0.0229995
ENSMUSG00000021318	Gli3	14634	protein_coding	-0.481572	6.02423	0.00194301	0.0230417
ENSMUSG00000021091	Serpina3n	20716	protein_coding	0.533855	7.64994	0.00194544	0.0230507
ENSMUSG00000025328	Padi3	18601	protein_coding	-1.24509	7.34697	0.00194913	0.0230745
ENSMUSG00000023885	Thbs2	21826	protein_coding	0.55947	7.4188	0.00195407	0.0231131
ENSMUSG00000058172	Krtap6-1	16700	protein_coding	-2.13037	7.47443	0.00195737	0.0231322
ENSMUSG00000052914	Cyp2j6	13110	protein_coding	0.519011	5.19409	0.00196629	0.0232109
ENSMUSG00000095817	Gm3238	100041261	protein_coding	-1.68499	2.61791	0.0019674	0.0232109
ENSMUSG00000057751	Megf6	230971	protein_coding	0.587071	4.8681	0.0019719	0.0232441
ENSMUSG00000049565	Aknad1	329738	protein_coding	0.801023	2.89719	0.00198888	0.0233907
ENSMUSG00000056498	Tmem154	320782	protein_coding	0.545143	5.76695	0.00198761	0.0233907
ENSMUSG00000071064	Zfp827	622675	protein_coding	-0.498688	4.13926	0.00198943	0.0233907
ENSMUSG00000027465	Tbc1d20	67231	protein_coding	0.428524	6.70122	0.00199869	0.0234795
ENSMUSG00000024661	Fth1	14319	protein_coding	0.604646	7.71381	0.00200368	0.023518
ENSMUSG00000038843	Gcnt1	14537	protein_coding	-0.592394	5.52203	0.00201925	0.0236806
ENSMUSG00000022372	Sla	20491	protein_coding	0.551804	3.463	0.00202748	0.0237569
ENSMUSG00000063522	2010109I03Rik	67038	protein_coding	0.643765	4.66786	0.00203166	0.0237719
ENSMUSG00000032311	Nrg4	83961	protein_coding	0.598204	4.3888	0.00203221	0.0237719
ENSMUSG00000037157	Il22ra1	230828	protein_coding	0.460109	5.33753	0.00204777	0.0239335
ENSMUSG00000030165	Klrd1	16643	protein_coding	1.19054	0.442677	0.00206016	0.0240185
ENSMUSG00000035900	Gramd4	223752	protein_coding	0.456413	5.55046	0.00206028	0.0240185
ENSMUSG00000028245	Nsmaf	18201	protein_coding	-0.44703	6.63624	0.00205765	0.0240185
ENSMUSG00000015970	Chdh	218865	protein_coding	0.402641	5.99537	0.00206659	0.0240717
ENSMUSG00000001467	Cyp51	13121	protein_coding	0.587693	7.75391	0.00207984	0.0242057
ENSMUSG00000026479	Lamc2	16782	protein_coding	0.481633	6.43876	0.0020846	0.0242405
ENSMUSG00000045672	Col27a1	373864	protein_coding	0.601573	4.72268	0.00209635	0.0243566
ENSMUSG00000052957	Gas1	14451	protein_coding	0.403085	6.12877	0.00210192	0.0244007
ENSMUSG00000039621	Prex1	277360	protein_coding	0.454758	4.90901	0.00211106	0.0244862
ENSMUSG00000068073	1110025L11Rik	68637	protein_coding	-2.27174	6.91784	0.00211862	0.0245531
ENSMUSG00000047253	Krtap1-5	69664	protein_coding	-2.25717	9.44803	0.00213123	0.0246786
ENSMUSG00000068893	Sprr2a2	100042514	protein_coding	1.38663	0.672124	0.00213787	0.0247346
ENSMUSG00000002983	Relb	19698	protein_coding	0.582191	3.68793	0.00214403	0.0247765
ENSMUSG00000022906	Parp9	80285	protein_coding	0.412825	5.10483	0.00214509	0.0247765
ENSMUSG00000044162	Tnip3	414084	protein_coding	0.964103	1.29884	0.00215056	0.0248188
ENSMUSG00000057058	Skap1	78473	protein_coding	1.16352	0.657284	0.00215599	0.0248607
ENSMUSG00000022132	Cldn10	58187	protein_coding	-0.722454	3.5668	0.00216293	0.0249198
ENSMUSG00000021947	Cryl1	68631	protein_coding	-0.581131	3.94059	0.00217281	0.0250128
ENSMUSG00000063661	Krt73	223915	protein_coding	-1.31484	9.20047	0.00217644	0.0250336
ENSMUSG00000030681	Mvp	78388	protein_coding	0.409401	5.56011	0.00218513	0.0251126
ENSMUSG00000021187	Tc2n	74413	protein_coding	0.831186	1.92555	0.00218922	0.0251387
ENSMUSG00000027508	Pag1	94212	protein_coding	-0.518553	5.69689	0.00219243	0.0251544
ENSMUSG00000038172	Ttc39b	69863	protein_coding	0.565666	6.81004	0.00221368	0.0253561
ENSMUSG00000038903	Ccdc68	381175	protein_coding	-0.85621	2.35865	0.00221184	0.0253561
ENSMUSG00000022947	Cbr3	109857	protein_coding	0.518037	3.96008	0.00223203	0.0255449
ENSMUSG00000025578	Cbx8	30951	protein_coding	-0.557829	3.89748	0.00224986	0.0257063
ENSMUSG00000042215	Bag2	213539	protein_coding	-0.662495	4.05219	0.00224973	0.0257063
ENSMUSG00000024713	Pcsk5	18552	protein_coding	0.464342	5.56083	0.00225566	0.0257512
ENSMUSG00000033220	Rac2	19354	protein_coding	0.606169	3.36765	0.00226247	0.0257844
ENSMUSG00000042272	Sestd1	228071	protein_coding	0.435717	5.07201	0.00226321	0.0257844
ENSMUSG00000034382	AI661453	224833	protein_coding	-0.426382	6.80126	0.00226419	0.0257844
ENSMUSG00000006931	P3h4	66180	protein_coding	0.537926	4.062	0.00226707	0.0257959
ENSMUSG00000023915	Tnfrsf21	94185	protein_coding	0.514599	4.4926	0.00227064	0.0258084
ENSMUSG00000059316	Slc27a4	26569	protein_coding	0.513626	7.60675	0.00227192	0.0258084
ENSMUSG00000034235	Usp54	78787	protein_coding	-0.406066	6.58447	0.00228013	0.0258803
ENSMUSG00000072849	Serpina1e	20704	protein_coding	-1.54582	2.3097	0.00228685	0.0259353
ENSMUSG00000029553	Tfec	21426	protein_coding	1.0972	1.1647	0.00230392	0.0260431
ENSMUSG00000040918	Slc19a2	116914	protein_coding	0.507371	5.3368	0.00230358	0.0260431
ENSMUSG00000040978	Gm11992	626870	protein_coding	0.482973	4.84014	0.00229829	0.0260431
ENSMUSG00000026603	Smyd2	226830	protein_coding	-0.45372	5.15835	0.00230159	0.0260431
ENSMUSG00000021696	Elovl7	74559	protein_coding	0.502914	7.52756	0.00230805	0.0260469
ENSMUSG00000046818	Ddit4l	73284	protein_coding	-0.858519	3.61319	0.00230717	0.0260469
ENSMUSG00000035596	Mboat7	77582	protein_coding	0.402435	5.84191	0.0023143	0.026096
ENSMUSG00000043982	Krtap19-4	170654	protein_coding	-2.32375	6.72794	0.00232343	0.0261776
ENSMUSG00000040624	Plekhg1	213783	protein_coding	-0.501425	7.09802	0.00234544	0.0264039
ENSMUSG00000030865	Chp2	70261	protein_coding	0.592623	3.33619	0.0023498	0.0264257
ENSMUSG00000035929	H2-Q4	15015	protein_coding	0.455037	5.39159	0.00235121	0.0264257
ENSMUSG00000047976	Kcna1	16485	protein_coding	0.625993	4.1703	0.00236336	0.0265405
ENSMUSG00000022831	Hcls1	15163	protein_coding	0.577592	3.53979	0.00236722	0.0265622
ENSMUSG00000070473	Cldn3	12739	protein_coding	-0.935111	2.49188	0.00237729	0.0266536
ENSMUSG00000058966	Fam57b	68952	protein_coding	0.903225	2.13459	0.00238824	0.0267545
ENSMUSG00000015134	Aldh1a3	56847	protein_coding	-1.02259	5.97533	0.00239479	0.0268022
ENSMUSG00000048776	Pthlh	19227	protein_coding	-1.20334	2.13645	0.00239639	0.0268022
ENSMUSG00000015027	Galns	50917	protein_coding	0.662015	2.98876	0.00239984	0.026819
ENSMUSG00000020953	Coch	12810	protein_coding	0.607929	5.81398	0.00240901	0.0268876
ENSMUSG00000031214	Ophn1	94190	protein_coding	-0.479272	6.45141	0.00241184	0.0268876
ENSMUSG00000029370	Rassf6	73246	protein_coding	-0.641604	3.97949	0.00240999	0.0268876
ENSMUSG00000026737	Pip4k2a	18718	protein_coding	0.444228	4.92688	0.0024236	0.0269969
ENSMUSG00000031845	Bco1	63857	protein_coding	-0.982111	1.31482	0.00242945	0.0270401
ENSMUSG00000004933	Matk	17179	protein_coding	0.922294	1.41373	0.00246752	0.0273687
ENSMUSG00000024899	Papss2	23972	protein_coding	0.436909	4.79023	0.00246891	0.0273687
ENSMUSG00000000594	Gm2a	14667	protein_coding	0.422398	6.58149	0.00246758	0.0273687
ENSMUSG00000079434	Neu2	23956	protein_coding	-1.01442	3.77563	0.00246368	0.0273687
ENSMUSG00000068075	Gm10229	100040201	protein_coding	-2.14692	7.87672	0.0024618	0.0273687
ENSMUSG00000038515	Grtp1	66790	protein_coding	-0.663768	2.79792	0.0024712	0.027372
ENSMUSG00000027843	Ptpn22	19260	protein_coding	0.763312	2.29458	0.00249337	0.0275733
ENSMUSG00000034194	R3hcc1	71843	protein_coding	-0.429796	4.60844	0.00249173	0.0275733
ENSMUSG00000039760	Il22ra2	237310	protein_coding	0.915049	3.18727	0.0024999	0.0276011
ENSMUSG00000062198	2700097O09Rik	72658	protein_coding	-0.503213	4.29762	0.00249924	0.0276011
ENSMUSG00000029299	Abcg3	27405	protein_coding	0.740355	2.30127	0.00250633	0.0276499
ENSMUSG00000073758	Sh3d21	66938	protein_coding	0.48259	4.59408	0.0025089	0.0276562
ENSMUSG00000020227	Irak3	73914	protein_coding	0.452691	5.10199	0.00251221	0.0276705
ENSMUSG00000040061	Plcb2	18796	protein_coding	0.6553	2.97689	0.00251524	0.0276817
ENSMUSG00000027254	Map1a	17754	protein_coding	0.552262	4.43973	0.00256745	0.0281922
ENSMUSG00000026889	Rbm18	67889	protein_coding	-0.386464	5.46624	0.00256758	0.0281922
ENSMUSG00000035236	Scai	320271	protein_coding	-0.389494	5.88116	0.00256776	0.0281922
ENSMUSG00000029819	Npy	109648	protein_coding	-1.20383	0.492581	0.00257489	0.0282479
ENSMUSG00000043421	Hilpda	69573	protein_coding	0.605202	3.10703	0.00258818	0.028371
ENSMUSG00000004446	Bid	12122	protein_coding	0.562469	3.26238	0.00259616	0.0284359
ENSMUSG00000025877	Hk3	212032	protein_coding	0.755909	2.43454	0.00259942	0.028449
ENSMUSG00000025192	Entpd7	93685	protein_coding	0.516816	4.08076	0.00260605	0.0284989
ENSMUSG00000027947	Il6ra	16194	protein_coding	0.627422	5.67689	0.00261579	0.0285827
ENSMUSG00000078599	Skint8	639774	protein_coding	0.585089	3.35008	0.00262362	0.0286371
ENSMUSG00000029500	Pgam5	72542	protein_coding	-0.437382	5.02898	0.00262493	0.0286371
ENSMUSG00000041548	Hspb8	80888	protein_coding	-0.488732	7.26627	0.00262825	0.0286507
ENSMUSG00000040396	Abhd13	68904	protein_coding	-0.432128	6.63491	0.00263129	0.0286611
ENSMUSG00000032366	Tpm1	22003	protein_coding	-0.988709	9.45679	0.00264476	0.028785
ENSMUSG00000050390	C77080	97130	protein_coding	0.538686	5.67613	0.00264728	0.028787
ENSMUSG00000074766	Ism1	319909	protein_coding	-0.415078	5.04454	0.00264912	0.028787
ENSMUSG00000069516	Lyz2	17105	protein_coding	0.539221	7.78255	0.00266541	0.0289183
ENSMUSG00000005716	Pvalb	19293	protein_coding	-1.3264	7.17132	0.00266334	0.0289183
ENSMUSG00000026712	Mrc1	17533	protein_coding	0.547115	8.01943	0.00267814	0.0290107
ENSMUSG00000028655	Mfsd2a	76574	protein_coding	-0.454497	4.93014	0.00267674	0.0290107
ENSMUSG00000053687	Dpep2	319446	protein_coding	0.68593	2.67274	0.00268513	0.0290636
ENSMUSG00000025373	Rnf41	67588	protein_coding	-0.382873	5.95915	0.00269441	0.0291411
ENSMUSG00000051379	Flrt3	71436	protein_coding	-0.600133	7.37234	0.00269653	0.0291411
ENSMUSG00000004730	Adgre1	13733	protein_coding	0.408474	5.59418	0.00270177	0.0291748
ENSMUSG00000046807	Lrrc75b	192734	protein_coding	-0.996018	3.94608	0.00270641	0.0292021
ENSMUSG00000037649	H2-DMa	14998	protein_coding	0.544159	4.09621	0.0027134	0.0292545
ENSMUSG00000017817	Jph2	59091	protein_coding	-0.945818	4.08788	0.00273292	0.029442
ENSMUSG00000045598	Zfp553	233887	protein_coding	-0.427949	4.7308	0.0027373	0.0294661
ENSMUSG00000004040	Stat3	20848	protein_coding	0.521565	7.64505	0.0027539	0.0296217
ENSMUSG00000049848	Ceacam19	319930	protein_coding	0.493062	5.90281	0.00275977	0.0296616
ENSMUSG00000068074	Gm10228	100040214	protein_coding	-2.20209	6.96379	0.00277036	0.0297522
ENSMUSG00000020034	Tcp11l2	216198	protein_coding	-0.464832	5.44749	0.00278236	0.0298578
ENSMUSG00000062433	Krtap6-2	16701	protein_coding	-2.06888	6.5797	0.00279018	0.0299184
ENSMUSG00000041540	Sox5	20678	protein_coding	-0.508867	4.99781	0.00280008	0.0300011
ENSMUSG00000089942	Pira2	18725	protein_coding	0.890659	1.6897	0.00280245	0.0300033
ENSMUSG00000032492	Pth1r	19228	protein_coding	0.509968	4.50294	0.00282648	0.0302369
ENSMUSG00000008398	Elk3	13713	protein_coding	0.4565	4.32025	0.0028524	0.0304445
ENSMUSG00000043461	Sptssb	66183	protein_coding	-1.38749	3.67646	0.00285122	0.0304445
ENSMUSG00000095970	Gm19402	100502831	protein_coding	-1.87986	3.63521	0.00285251	0.0304445
ENSMUSG00000030020	Prickle2	243548	protein_coding	-0.435043	5.89991	0.00285498	0.0304472
ENSMUSG00000050105	Grrp1	72690	protein_coding	0.885839	1.54041	0.00285863	0.0304625
ENSMUSG00000052056	Zfp217	228913	protein_coding	0.367637	6.11162	0.00286604	0.0305076
ENSMUSG00000039985	Fam60a	56306	protein_coding	-0.403666	5.88108	0.00286729	0.0305076
ENSMUSG00000052698	Tln2	70549	protein_coding	-0.486	6.59276	0.00288568	0.0306796
ENSMUSG00000020277	Pfkl	18641	protein_coding	0.552158	5.57781	0.00291579	0.0309758
ENSMUSG00000050914	Ankrd37	654824	protein_coding	0.999807	1.86751	0.0029258	0.0310343
ENSMUSG00000000792	Slc5a5	114479	protein_coding	-1.03804	1.33029	0.00292572	0.0310343
ENSMUSG00000096534	Krtap16-3	71369	protein_coding	-2.3126	6.91075	0.00293377	0.0310948
ENSMUSG00000026676	Ccdc3	74186	protein_coding	0.571382	4.68007	0.00294509	0.0311907
ENSMUSG00000034579	Pla2g3	237625	protein_coding	0.740515	3.17919	0.00294968	0.0312154
ENSMUSG00000058368	Krtap21-1	170656	protein_coding	-2.07149	7.3069	0.00296408	0.0313437
ENSMUSG00000030283	St8sia1	20449	protein_coding	-0.797096	2.24389	0.00298343	0.031524
ENSMUSG00000028403	Zdhhc21	68268	protein_coding	-0.575452	8.08426	0.00298865	0.031555
ENSMUSG00000047810	Ccdc88b	78317	protein_coding	0.730625	2.42857	0.00299376	0.0315848
ENSMUSG00000041609	Ccdc64	75665	protein_coding	0.41685	5.83648	0.00300202	0.0316476
ENSMUSG00000026269	Rnpepl1	108657	protein_coding	0.414628	6.1685	0.00300704	0.0316763
ENSMUSG00000032661	Oas3	246727	protein_coding	1.101	1.64035	0.00302278	0.0317955
ENSMUSG00000041313	Slc7a1	11987	protein_coding	-0.381194	6.24811	0.00302298	0.0317955
ENSMUSG00000021891	Mettl6	67011	protein_coding	-0.397821	4.71475	0.00304423	0.0319946
ENSMUSG00000030693	Klk10	69540	protein_coding	-0.57021	6.40585	0.00306299	0.0321672
ENSMUSG00000024485	Slc4a9	240215	protein_coding	-0.918388	1.29392	0.00308036	0.032325
ENSMUSG00000039741	Bahcc1	268515	protein_coding	0.471967	4.54915	0.00309987	0.032505
ENSMUSG00000017491	Rarb	218772	protein_coding	-0.948747	1.33139	0.00311281	0.032591
ENSMUSG00000036923	Stox1	216021	protein_coding	-1.08537	2.94624	0.00311201	0.032591
ENSMUSG00000074199	Krtdap	64661	protein_coding	0.854187	9.68153	0.00311882	0.0326291
ENSMUSG00000024680	Ms4a2	14126	protein_coding	0.912375	1.20504	0.00312533	0.0326506
ENSMUSG00000020334	Slc22a4	30805	protein_coding	0.562954	4.34455	0.00312562	0.0326506
ENSMUSG00000074342	I830077J02Rik	433638	protein_coding	0.908249	1.35042	0.00313595	0.0327337
ENSMUSG00000022848	Dirc2	224132	protein_coding	-0.43447	5.34072	0.0031477	0.0328315
ENSMUSG00000079164	Tlr5	53791	protein_coding	0.653388	3.13896	0.00315625	0.0328957
ENSMUSG00000043017	Ptgir	19222	protein_coding	0.767605	2.01524	0.00316293	0.0329352
ENSMUSG00000036002	Fam214b	230088	protein_coding	-0.393361	6.17949	0.00316483	0.0329352
ENSMUSG00000037434	Slc30a1	22782	protein_coding	-0.582919	7.6428	0.00317405	0.0330062
ENSMUSG00000022335	Zfat	380993	protein_coding	-0.512061	4.45124	0.00317694	0.0330114
ENSMUSG00000042349	Ikbke	56489	protein_coding	0.426637	4.68992	0.00318689	0.0330898
ENSMUSG00000044674	Fzd1	14362	protein_coding	-0.463917	7.19691	0.00319778	0.0331778
ENSMUSG00000021281	Tnfaip2	21928	protein_coding	0.43841	5.05129	0.003207	0.0332484
ENSMUSG00000048939	Atp13a5	268878	protein_coding	0.775972	2.17184	0.00321454	0.0333015
ENSMUSG00000031380	Figf	14205	protein_coding	0.56857	3.56826	0.00321761	0.0333083
ENSMUSG00000035273	Hpse	15442	protein_coding	0.467658	4.26177	0.00323242	0.0334365
ENSMUSG00000053158	Fes	14159	protein_coding	0.456555	4.2512	0.00325573	0.0336524
ENSMUSG00000030666	Calcb	116903	protein_coding	0.896518	2.85273	0.00327176	0.0337927
ENSMUSG00000028995	Fam126a	84652	protein_coding	0.415278	5.48156	0.00327667	0.033818
ENSMUSG00000021809	Nudt13	67725	protein_coding	-0.478839	4.29455	0.00328578	0.0338866
ENSMUSG00000026073	Il1r2	16178	protein_coding	0.432439	5.02327	0.00329554	0.0339618
ENSMUSG00000078502	Gm13212	433801	protein_coding	0.804962	1.78634	0.00333292	0.0343214
ENSMUSG00000028631	Kcnq4	60613	protein_coding	-0.813637	2.33822	0.00334737	0.0344187
ENSMUSG00000031543	Ank1	11733	protein_coding	-1.18907	3.97421	0.00334578	0.0344187
ENSMUSG00000004788	Eif2b2	217715	protein_coding	-0.401146	4.84747	0.00338275	0.0347501
ENSMUSG00000021991	Cacna2d3	12294	protein_coding	-0.602032	2.94181	0.00338465	0.0347501
ENSMUSG00000005148	Klf5	12224	protein_coding	0.488932	6.21287	0.00340366	0.0349192
ENSMUSG00000025034	Trim8	93679	protein_coding	0.410148	5.02163	0.00342163	0.0350774
ENSMUSG00000074647	Fam83c	71405	protein_coding	-0.509787	5.82113	0.00344089	0.0352486
ENSMUSG00000060469	Krtap19-3	77918	protein_coding	-2.28157	7.74788	0.0034437	0.0352512
ENSMUSG00000046223	Plaur	18793	protein_coding	0.730685	2.58668	0.0034534	0.0353242
ENSMUSG00000048142	Nat8l	269642	protein_coding	0.631086	4.08447	0.00346127	0.035326
ENSMUSG00000038754	Elovl3	12686	protein_coding	0.544199	7.00358	0.00345987	0.035326
ENSMUSG00000020183	Cpm	70574	protein_coding	-0.742839	8.7818	0.00345888	0.035326
ENSMUSG00000003051	Elf3	13710	protein_coding	1.10449	1.79813	0.00348817	0.0355742
ENSMUSG00000024349	Tmem173	72512	protein_coding	0.507259	3.73194	0.00349424	0.0356097
ENSMUSG00000094686	Ccl21a	18829	protein_coding	0.525718	4.34062	0.00351763	0.0357571
ENSMUSG00000020654	Adcy3	104111	protein_coding	0.415083	4.88576	0.00352092	0.0357571
ENSMUSG00000042198	Chchd7	66433	protein_coding	-0.495601	4.54539	0.00352428	0.0357571
ENSMUSG00000019987	Arg1	11846	protein_coding	-0.575602	4.63405	0.00352269	0.0357571
ENSMUSG00000015957	Wnt11	22411	protein_coding	-0.675791	4.54813	0.0035146	0.0357571
ENSMUSG00000052305	Hbb-bs	15129	protein_coding	-0.770828	6.21154	0.00352272	0.0357571
ENSMUSG00000054893	Zfp667	384763	protein_coding	0.481363	4.09214	0.003528	0.0357684
ENSMUSG00000051212	Gpr183	321019	protein_coding	0.783722	2.11393	0.00356824	0.0361232
ENSMUSG00000032965	Ift57	73916	protein_coding	-0.479314	3.79432	0.00356822	0.0361232
ENSMUSG00000026104	Stat1	20846	protein_coding	0.37496	6.52381	0.00359073	0.0363242
ENSMUSG00000030427	Lilra6	18726	protein_coding	0.850026	1.90188	0.00360878	0.0364799
ENSMUSG00000026786	Apbb1ip	54519	protein_coding	0.521298	4.04069	0.00362332	0.0366001
ENSMUSG00000028593	9430007A20Rik	381572	protein_coding	1.1295	1.19969	0.00363844	0.0367197
ENSMUSG00000037736	Limch1	77569	protein_coding	0.504139	5.26255	0.00364213	0.0367197
ENSMUSG00000067780	Pi15	94227	protein_coding	-0.758628	7.19455	0.00364316	0.0367197
ENSMUSG00000028838	Extl1	56219	protein_coding	0.46113	4.70761	0.00364727	0.0367342
ENSMUSG00000040650	Cyp2b23	243881	protein_coding	1.17583	0.471202	0.00366139	0.0368494
ENSMUSG00000028970	Abcb1b	18669	protein_coding	0.479727	4.17596	0.00367911	0.0370007
ENSMUSG00000030588	Yif1b	77254	protein_coding	-0.42523	5.19191	0.0036927	0.0371103
ENSMUSG00000015355	Cd48	12506	protein_coding	0.563334	3.07788	0.00370384	0.037168
ENSMUSG00000051351	Zfp46	22704	protein_coding	-0.365486	5.59985	0.00370335	0.037168
ENSMUSG00000003528	Slc25a1	13358	protein_coding	0.510979	6.63448	0.00371744	0.0372773
ENSMUSG00000046908	Ltb4r1	16995	protein_coding	0.746373	2.51865	0.0037283	0.0372848
ENSMUSG00000024180	Tmem8	60455	protein_coding	0.611039	2.70365	0.00372902	0.0372848
ENSMUSG00000031833	Mast3	546071	protein_coding	0.440211	5.02302	0.00372718	0.0372848
ENSMUSG00000034161	Scx	20289	protein_coding	-0.781014	1.69861	0.00372752	0.0372848
ENSMUSG00000036905	C1qb	12260	protein_coding	0.427446	5.80485	0.00373739	0.0373414
ENSMUSG00000031444	F10	14058	protein_coding	1.105	0.546804	0.00377046	0.0376444
ENSMUSG00000038354	Ankrd35	213121	protein_coding	0.587329	6.6159	0.00377604	0.0376728
ENSMUSG00000036731	Cysrt1	67859	protein_coding	0.483199	5.32406	0.00380691	0.0379533
ENSMUSG00000073412	Lst1	16988	protein_coding	0.879852	1.44983	0.00381522	0.0380086
ENSMUSG00000034714	Ttyh2	117160	protein_coding	-0.404512	5.89887	0.00384393	0.0382669
ENSMUSG00000041120	Nbl1	17965	protein_coding	0.42997	5.56213	0.00385179	0.0383175
ENSMUSG00000021196	Pfkp	56421	protein_coding	0.49158	7.20712	0.00386151	0.0383865
ENSMUSG00000036469	2001-03-01	72925	protein_coding	0.558821	3.49116	0.00387028	0.0384459
ENSMUSG00000018830	Myh11	17880	protein_coding	0.491712	6.36638	0.00388974	0.0385882
ENSMUSG00000043719	Col6a6	245026	protein_coding	-0.463157	4.56181	0.00389301	0.0385882
ENSMUSG00000022793	B4galt4	56375	protein_coding	-0.565716	3.65027	0.00389167	0.0385882
ENSMUSG00000096727	Psmb9	16912	protein_coding	0.544303	3.28107	0.00389837	0.0386135
ENSMUSG00000033765	Calm4	80796	protein_coding	0.813209	9.83408	0.00391363	0.0386953
ENSMUSG00000028542	Slc6a9	14664	protein_coding	0.527582	4.47017	0.00391022	0.0386953
ENSMUSG00000066838	Zfp772	232855	protein_coding	0.475233	4.25682	0.00391506	0.0386953
ENSMUSG00000021367	Edn1	13614	protein_coding	-0.658465	3.74103	0.00393712	0.0388854
ENSMUSG00000031290	Lrch2	210297	protein_coding	0.77553	1.77212	0.00394949	0.0389796
ENSMUSG00000045594	Glb1	12091	protein_coding	0.398581	4.96699	0.0039537	0.0389933
ENSMUSG00000018654	Ikzf1	22778	protein_coding	0.497927	3.72233	0.00396102	0.0390374
ENSMUSG00000038168	P3h2	210530	protein_coding	0.470907	4.77362	0.00396667	0.0390652
ENSMUSG00000021559	Dapk1	69635	protein_coding	0.389926	6.23951	0.00398888	0.0392558
ENSMUSG00000038633	Degs1	13244	protein_coding	0.400598	6.90391	0.00400949	0.0394305
ENSMUSG00000054091	1810037I17Rik	67704	protein_coding	0.46573	5.44651	0.00401596	0.0394659
ENSMUSG00000030465	Psd3	234353	protein_coding	-0.424674	7.09374	0.00401932	0.0394705
ENSMUSG00000028003	Lrat	79235	protein_coding	-0.867497	4.41153	0.00402216	0.0394705
ENSMUSG00000027624	Epb41l1	13821	protein_coding	-0.403975	6.33253	0.00403395	0.039558
ENSMUSG00000051802	Krtap19-5	16704	protein_coding	-2.25798	8.66464	0.00408011	0.0399822
ENSMUSG00000063060	Sox7	20680	protein_coding	0.447835	4.21384	0.00408399	0.0399917
ENSMUSG00000028040	Efna4	13639	protein_coding	-0.456997	4.15712	0.00409693	0.04009
ENSMUSG00000027805	Pfn2	18645	protein_coding	-0.427962	5.09253	0.00410419	0.0401325
ENSMUSG00000052889	Prkcb	18751	protein_coding	0.54566	4.09975	0.00410726	0.040134
ENSMUSG00000017667	Zfp334	228876	protein_coding	-0.476496	3.87799	0.00412499	0.0402787
ENSMUSG00000024620	Pdgfrb	18596	protein_coding	0.394046	5.97094	0.00413731	0.0403703
ENSMUSG00000042540	Acot5	217698	protein_coding	1.15116	0.945725	0.00415456	0.0404812
ENSMUSG00000053007	Creb5	231991	protein_coding	-0.487452	4.91897	0.00415227	0.0404812
ENSMUSG00000037465	Klf10	21847	protein_coding	0.392938	6.53742	0.0041767	0.0406108
ENSMUSG00000019843	Fyn	14360	protein_coding	-0.343308	5.94867	0.00417629	0.0406108
ENSMUSG00000074892	B3galt5	93961	protein_coding	-0.973536	1.86669	0.00417282	0.0406108
ENSMUSG00000063193	Cd300lb	217304	protein_coding	0.811044	1.73444	0.00418524	0.0406651
ENSMUSG00000021275	Tecpr2	104859	protein_coding	-0.357906	5.34333	0.00418953	0.040678
ENSMUSG00000027908	Tchhl1	71325	protein_coding	-1.60584	8.60726	0.00420354	0.0407853
ENSMUSG00000033308	Dpyd	99586	protein_coding	0.642528	2.81189	0.00421753	0.0408922
ENSMUSG00000031389	Arhgap4	171207	protein_coding	0.589354	3.01165	0.00425569	0.0411498
ENSMUSG00000059901	Adamts14	237360	protein_coding	0.557092	4.79356	0.00425606	0.0411498
ENSMUSG00000030351	Tspan11	68498	protein_coding	0.472448	5.07202	0.00425329	0.0411498
ENSMUSG00000043702	Pde12	211948	protein_coding	0.385628	6.26243	0.00425135	0.0411498
ENSMUSG00000031765	Mt1	17748	protein_coding	-0.423514	7.01	0.00427498	0.0413038
ENSMUSG00000031480	Thsd1	56229	protein_coding	-0.497902	4.75144	0.00428344	0.0413565
ENSMUSG00000069919	Hba-a1	15122	protein_coding	-0.719233	4.90057	0.00430133	0.0415002
ENSMUSG00000025037	Maoa	17161	protein_coding	0.410053	5.41342	0.00432103	0.0416319
ENSMUSG00000020407	Upp1	22271	protein_coding	-1.18547	4.53251	0.00431807	0.0416319
ENSMUSG00000028865	Cd164l2	69655	protein_coding	-0.91459	1.08309	0.00436023	0.0419801
ENSMUSG00000036980	Taf6	21343	protein_coding	-0.413099	5.33261	0.00438073	0.04213
ENSMUSG00000039137	Whrn	73750	protein_coding	-0.547185	3.42484	0.00438191	0.04213
ENSMUSG00000019066	Rab3d	19340	protein_coding	0.438887	6.47848	0.00441448	0.0424135
ENSMUSG00000028347	Tmeff1	230157	protein_coding	-0.610482	4.12324	0.0044226	0.0424619
ENSMUSG00000020844	Nxn	18230	protein_coding	-0.350039	6.01627	0.00445223	0.0427166
ENSMUSG00000032523	Hhatl	74770	protein_coding	-1.15529	2.34798	0.00447512	0.0429063
ENSMUSG00000051166	Eml5	319670	protein_coding	0.533747	3.69352	0.0044813	0.0429357
ENSMUSG00000030087	Klf15	66277	protein_coding	-0.506612	3.59993	0.00449215	0.0430097
ENSMUSG00000071317	Bves	23828	protein_coding	-1.14393	1.85407	0.00449551	0.0430119
ENSMUSG00000000555	Itga5	16402	protein_coding	0.410115	4.67116	0.00450576	0.0430801
ENSMUSG00000020547	Bzw2	66912	protein_coding	-0.37555	6.06938	0.00452378	0.0432224
ENSMUSG00000024521	Pmaip1	58801	protein_coding	0.575652	3.54352	0.00452865	0.0432389
ENSMUSG00000015536	Mocs2	17434	protein_coding	0.381481	5.80408	0.00454603	0.0433747
ENSMUSG00000001521	Tulp3	22158	protein_coding	-0.404628	4.73571	0.00455424	0.043423
ENSMUSG00000034768	Asb16	217217	protein_coding	-1.03812	1.48689	0.0045626	0.0434726
ENSMUSG00000056270	Prr9	109314	protein_coding	-1.43141	9.55586	0.00457253	0.0435371
ENSMUSG00000037962	Fam101a	73121	protein_coding	-0.747596	2.39352	0.00458162	0.0435935
ENSMUSG00000028670	Lypla2	26394	protein_coding	-0.458744	5.77147	0.00458937	0.043637
ENSMUSG00000019883	Echdc1	52665	protein_coding	0.551044	7.60565	0.00460301	0.0437365
ENSMUSG00000021703	Serinc5	218442	protein_coding	-0.531939	7.51344	0.00461707	0.0438399
ENSMUSG00000058216	BC021614	225884	protein_coding	1.04318	0.922765	0.00462232	0.0438595
ENSMUSG00000046324	Ermp1	226090	protein_coding	0.464516	7.3213	0.00477775	0.0452719
ENSMUSG00000032875	Arhgef17	207212	protein_coding	-0.364374	5.91396	0.00477598	0.0452719
ENSMUSG00000047371	Zfp768	233890	protein_coding	-0.469408	3.97548	0.00478121	0.0452735
ENSMUSG00000032202	Rab27a	11891	protein_coding	0.412098	4.94818	0.00483283	0.0457309
ENSMUSG00000032334	Loxl1	16949	protein_coding	0.44913	5.97609	0.00484776	0.0457895
ENSMUSG00000064061	Dzip3	224170	protein_coding	-0.354707	5.18269	0.00484545	0.0457895
ENSMUSG00000031762	Mt2	17750	protein_coding	-0.450371	6.90517	0.00485233	0.0457895
ENSMUSG00000044365	Cxxc4	319478	protein_coding	-0.800933	1.7776	0.00484931	0.0457895
ENSMUSG00000054641	Mmrn1	70945	protein_coding	0.488442	4.8149	0.00486074	0.0458081
ENSMUSG00000022475	Hdac7	56233	protein_coding	0.451657	5.19534	0.00486096	0.0458081
ENSMUSG00000067001	Serpinb7	116872	protein_coding	0.619963	6.4453	0.00487774	0.0459348
ENSMUSG00000053819	Camk2d	108058	protein_coding	0.435514	6.44648	0.00488665	0.0459873
ENSMUSG00000010095	Slc3a2	17254	protein_coding	-0.402877	6.74789	0.00489741	0.046057
ENSMUSG00000070687	Htr1d	15552	protein_coding	-1.34826	1.05645	0.00490794	0.0461246
ENSMUSG00000014547	Wdfy2	268752	protein_coding	0.360844	5.13056	0.00495348	0.0465208
ENSMUSG00000040147	Maob	109731	protein_coding	0.461086	4.12678	0.00495796	0.0465311
ENSMUSG00000034926	Dhcr24	74754	protein_coding	0.761602	9.43096	0.00496595	0.0465744
ENSMUSG00000073988	Ttpa	50500	protein_coding	-0.530855	3.74572	0.00498797	0.0467491
ENSMUSG00000026443	Lrrn2	16980	protein_coding	-1.00564	0.937267	0.0050017	0.0468459
ENSMUSG00000060131	Atp8b4	241633	protein_coding	0.587291	3.12296	0.0050149	0.0469375
ENSMUSG00000017561	Crlf3	54394	protein_coding	-0.474625	5.70468	0.00504569	0.0471937
ENSMUSG00000000486	2001-09-01	54204	protein_coding	0.880444	1.31664	0.00505194	0.0472201
ENSMUSG00000073755	5730409E04Rik	230757	protein_coding	0.491697	3.90097	0.00506142	0.0472765
ENSMUSG00000071454	Dtnb	13528	protein_coding	-0.400419	5.63213	0.00508206	0.0474372
ENSMUSG00000037979	Ccdc92	215707	protein_coding	-0.556648	3.27706	0.0050998	0.0475705
ENSMUSG00000026018	Ica1l	70375	protein_coding	-0.878468	1.65785	0.00512691	0.0477586
ENSMUSG00000096688	Mup17	100039089	protein_coding	-1.15023	2.0756	0.00512512	0.0477586
ENSMUSG00000031312	Itgb1bp2	26549	protein_coding	-0.92824	4.01808	0.00514085	0.0478561
ENSMUSG00000029761	Cald1	109624	protein_coding	-0.501614	7.72707	0.00517353	0.0481278
ENSMUSG00000032892	Rangrf	57785	protein_coding	-0.62711	2.86414	0.00519164	0.0482637
ENSMUSG00000024883	Rin1	225870	protein_coding	0.576795	4.27079	0.00522238	0.0485167
ENSMUSG00000031168	Ebp	13595	protein_coding	0.350405	5.4306	0.00524351	0.0486801
ENSMUSG00000022150	Dab2	13132	protein_coding	0.397597	6.9575	0.00527938	0.0489802
ENSMUSG00000029999	Tgfa	21802	protein_coding	-0.515153	6.3666	0.00530304	0.0491665
ENSMUSG00000020482	Ccdc117	104479	protein_coding	-0.367285	5.13529	0.00532725	0.0493577
ENSMUSG00000027695	Pld1	18805	protein_coding	0.364722	6.02173	0.00534268	0.0494674
ENSMUSG00000024397	Aif1	11629	protein_coding	0.795832	2.10969	0.00539231	0.0498789
ENSMUSG00000039903	Eva1c	70967	protein_coding	-0.706804	3.0704	0.00539437	0.0498789
ENSMUSG00000073418	C4b	12268	protein_coding	0.426735	6.85317	0.00540882	0.0499494
ENSMUSG00000001270	Ckb	12709	protein_coding	-0.365489	5.20424	0.00540925	0.0499494
