# Supplementary material for: Plau and Tgfbr3 are YAP-regulated genes that promote keratinocyte proliferation
Source: Cell Death Dis. 2018 Oct 31;9(11):1106. doi: 10.1038/s41419-018-1141-5 (PMC6208416; doi:10.1038/s41419-018-1141-5)
Supplement: Supplementary file 2 — Supplemental Table 2 [file 41419_2018_1141_MOESM2_ESM.xlsx]

## Sheet: Sheet1
Symbol	logFC	FC	logCPM	PValue	FDR	Function	GO Term
Dsc2	-1.69565	-3.23922	6.74175	9.72244e-06	0.000426301	cell adhesion	GO:0007155
Syt7	-1.68762	-3.22124	3.60502	1.01766e-05	0.00044339	plasma membrane repair	GO:0001778
Ggt1	-1.4928	-2.81435	4.68459	2.76508e-06	0.000166972	regulation of inflammatory response	GO:0050727
Tgm3	-1.38512	-2.61194	6.51926	5.1596e-06	0.000259261	skin development	GO:0043588
Fgf5	-1.3313	-2.51629	1.85766	0.000552943	0.00878076	cell proliferation	GO:0008283
Ptprc	0.664363	1.58487	6.07629	4.62431e-07	4.21639e-05	regulation of cell cycle	GO:0051726
Mefv	1.40588	2.64979	2.04404	0.000216385	0.00436239	Inflammatory response	GO:0006954
Epgn	1.51246	2.85296	4.60002	1.30671e-08	2.49194e-06	positive regulation of epitheliial cell proliferation	GO:0050679
Tcf23	1.53263	2.89312	0.792651	3.28575e-05	0.00111976	multicellular organism development	GO:0007275
Ptgs2	2.09208	4.26363	3.36604	3.13561e-12	2.27216e-09	regulation of cell proliferation	GO:0042127
