# Supplementary material for: Plau and Tgfbr3 are YAP-regulated genes that promote keratinocyte proliferation
Source: Cell Death Dis. 2018 Oct 31;9(11):1106. doi: 10.1038/s41419-018-1141-5 (PMC6208416; doi:10.1038/s41419-018-1141-5)
Supplement: Supplementary file 3 — Supplemental Table 3 [file 41419_2018_1141_MOESM3_ESM.xlsx]

## Sheet: motifs_voom_DEGs
M1	Ensembl	X	stop	strand.x	score	p.value	q.value	matched.sequence	Symbol	logFC	AveExpr	P.Value	adj.P.Val		Symbol M1	n		Symbol all	n
	ENSMUSG00000022372	ENSMUST00000100572	573	+	17.6727	1.69e-07	0.0717	CCACAGGAAAGT	Sla	0.556165	3.41889	0.000631727	0.0465981		Cdk6	17		Acox3	150
	ENSMUSG00000022372	ENSMUST00000164163	573	+	17.6727	1.69e-07	0.0717	CCACAGGAAAGT	Sla	0.556165	3.41889	0.000631727	0.0465981		Chmp4c			Adtrp
	ENSMUSG00000030465	ENSMUST00000059374	1234	+	17.6727	1.69e-07	0.0717	CCACAGGAAAGT	Psd3	-0.427051	7.07513	0.000901164	0.0495468		Dio2			Ahr
	ENSMUSG00000009687	ENSMUST00000162733	1588	+	17.6545	4.46e-07	0.114	CCACAGGGATGT	Fxyd5	0.614811	4.73574	0.000328448	0.0464388		Dock10			Akna
	ENSMUSG00000021091	ENSMUST00000021506	165	-	17.6545	4.46e-07	0.114	CCACAGGGATGT	Serpina3n	0.528787	7.62028	0.000827418	0.0488922		Eri1			Apol7c
	ENSMUSG00000032420	ENSMUST00000034992	367	-	17.6121	7.23e-07	0.132	CCACAGGCATGT	Nt5e	-0.400791	5.8702	0.000584013	0.0465981		Fxyd5			Arhgap30
	ENSMUSG00000053765	ENSMUST00000123431	409	+	17.6121	7.23e-07	0.132	CCACAGGACTGT	Oas1f	0.837197	5.5888	0.000873363	0.0492324		Ggct			Arhgap39
	ENSMUSG00000038608	ENSMUST00000189486	399	-	17.5939	9.48e-07	0.151	CCACAGGTATGT	Dock10	0.437376	5.40919	0.00017022	0.0414255		Lce3b			Arhgdib
	ENSMUSG00000002797	ENSMUST00000204301	146	+	17.3939	1.36e-06	0.166	CCACAGGAATAT	Ggct	0.756047	7.35003	0.000727234	0.0474529		Lce3c			Atp6v0d2
	ENSMUSG00000027639	ENSMUST00000123932	1259	+	17.3394	1.7e-06	0.166	CCACAGCAATGT	Samhd1	0.525254	6.47574	0.000760088	0.0476377		Nt5e			Avpr1a
	ENSMUSG00000029765	ENSMUST00000115096	5156	-	17.3818	1.53e-06	0.166	GCACAGGAATGT	Plxna4	0.984615	2.81977	0.000675384	0.046963		Oas1f			B4galnt1
	ENSMUSG00000031527	ENSMUST00000033927	2945	-	17.3394	1.7e-06	0.166	CCACAGGAATCT	Eri1	-0.575702	6.20372	0.000366005	0.0464388		Plxna4			Bcas1
	ENSMUSG00000040274	ENSMUST00000165117	7424	-	17.3939	1.36e-06	0.166	CCACAGGAATAT	Cdk6	0.533346	5.68265	0.00085894	0.0492324		Psd3			Bin2
	ENSMUSG00000007682	ENSMUST00000082432	1139	+	17.3212	2.11e-06	0.179	CCACAGGAATTT	Dio2	0.836478	4.43903	0.000583492	0.0465981		Samhd1			Bpgm
	ENSMUSG00000020142	ENSMUST00000004634	1469	-	12.4667	2.63e-06	0.179	CCACAGGAGAGT	Slc1a4	-0.835724	4.51244	0.000139559	0.0397078		Serpina3n			Cacna1e
	ENSMUSG00000020142	ENSMUST00000109594	1469	-	12.4667	2.63e-06	0.179	CCACAGGAGAGT	Slc1a4	-0.835724	4.51244	0.000139559	0.0397078		Sla			Calm4
	ENSMUSG00000027536	ENSMUST00000191826	846	+	12.4667	2.63e-06	0.179	CCACAGGGAAGT	Chmp4c	-0.499336	5.09466	0.000719349	0.0471619		Slc1a4			Car12
	ENSMUSG00000042031	ENSMUST00000046234	148	-	12.4606	2.66e-06	0.179	CCACAGGAAGGG	Lce3b	3.93633	0.0627892	0.00056343	0.0465981					Ccl9
	ENSMUSG00000045475	ENSMUST00000055375	148	-	12.4727	2.26e-06	0.179	CCACAGGAAGGA	Lce3c	1.25468	3.42201	0.00027932	0.0464388					Ccr5
																		Cd244
M2	Ensembl	X	stop	strand.x	score	p.value	q.value	matched.sequence	Symbol	logFC	AveExpr	P.Value	adj.P.Val		Symbol M2			Cd24a
	ENSMUSG00000030306	ENSMUST00000060095	3458	+	22.303	8.34e-08	0.0531	GAATGAGTCATT	Tmtc1	-0.635812	5.56318	0.000788274	0.0481053		Tmtc1	1		Cd274
	ENSMUSG00000030306	ENSMUST00000100772	3458	+	22.303	8.34e-08	0.0531	GAATGAGTCATT	Tmtc1	-0.635812	5.56318	0.000788274	0.0481053					Cd74
																		Cdk6
M3	Ensembl	X	stop	strand.x	score	p.value	q.value	matched.sequence	Symbol	logFC	AveExpr	P.Value	adj.P.Val		Symbol M3			Cep76
	ENSMUSG00000002797	ENSMUST00000131475	1512	-	15.7939	9.9e-06	0.192	CAGAGGCC	Ggct	0.756047	7.35003	0.000727234	0.0474529		Acox3	38		Ces4a
	ENSMUSG00000004110	ENSMUST00000187541	1075	-	15.7939	9.9e-06	0.192	CAGAGGCC	Cacna1e	1.04458	2.94346	0.000124252	0.0380155		Apol7c			Chl1
	ENSMUSG00000004110	ENSMUST00000187541	1697	-	15.7939	9.9e-06	0.192	CAGAGGCC	Cacna1e	1.04458	2.94346	0.000124252	0.0380155		Arhgap39			Chmp4c
	ENSMUSG00000004110	ENSMUST00000004214	1075	-	15.7939	9.9e-06	0.192	CAGAGGCC	Cacna1e	1.04458	2.94346	0.000124252	0.0380155		B4galnt1			Cotl1
	ENSMUSG00000004110	ENSMUST00000004214	1697	-	15.7939	9.9e-06	0.192	CAGAGGCC	Cacna1e	1.04458	2.94346	0.000124252	0.0380155		Bpgm			Cps1
	ENSMUSG00000005958	ENSMUST00000006112	88	-	15.7939	9.9e-06	0.192	CAGAGGCC	Ephb3	-0.472071	6.44522	0.000904143	0.0495468		Cacna1e			Creg1
	ENSMUSG00000005958	ENSMUST00000161063	3885	-	15.7939	9.9e-06	0.192	CAGAGGCC	Ephb3	-0.472071	6.44522	0.000904143	0.0495468		Ccr5			Csf1r
	ENSMUSG00000006731	ENSMUST00000006914	191	+	15.7939	9.9e-06	0.192	CAGAGGCC	B4galnt1	0.836977	4.70126	5.59e-05	0.0380155		Cd274			Csf2rb
	ENSMUSG00000009687	ENSMUST00000162733	565	+	15.7939	9.9e-06	0.192	CAGAGGCC	Fxyd5	0.614811	4.73574	0.000328448	0.0464388		Cd74			Csnk1e
	ENSMUSG00000015340	ENSMUST00000015484	1480	+	15.7939	9.9e-06	0.192	CAGAGGCC	Cybb	0.624729	4.58324	0.000338511	0.0464388		Chmp4c			Csta1
	ENSMUSG00000016496	ENSMUST00000016640	827	-	15.7939	9.9e-06	0.192	CAGAGGCC	Cd274	0.719246	3.26858	0.000526509	0.0465981		Csf1r			Cxadr
	ENSMUSG00000021263	ENSMUST00000167978	1495	-	15.7939	9.9e-06	0.192	CAGAGGCC	Degs2	1.33158	4.00228	0.000100977	0.0380155		Cybb			Cybb
	ENSMUSG00000021728	ENSMUST00000022242	708	+	15.7939	9.9e-06	0.192	CAGAGGCC	Emb	0.794821	6.38501	0.000183775	0.0415118		Degs2			Cyth4
	ENSMUSG00000024261	ENSMUST00000025110	1722	-	15.7939	9.9e-06	0.192	CAGAGGCC	Syt4	-1.07882	4.34957	0.000463537	0.0465981		Emb			Degs2
	ENSMUSG00000024610	ENSMUST00000097563	11	+	15.7939	9.9e-06	0.192	CAGAGGCC	Cd74	0.632436	7.84476	0.000503608	0.0465981		Ephb3			Dio2
	ENSMUSG00000024610	ENSMUST00000167610	11	+	15.7939	9.9e-06	0.192	CAGAGGCC	Cd74	0.632436	7.84476	0.000503608	0.0465981		Fxyd5			Dmpk
	ENSMUSG00000024610	ENSMUST00000050487	11	+	15.7939	9.9e-06	0.192	CAGAGGCC	Cd74	0.632436	7.84476	0.000503608	0.0465981		Ggct			Dock10
	ENSMUSG00000024621	ENSMUST00000115268	153	+	15.7939	9.9e-06	0.192	CAGAGGCC	Csf1r	0.558717	6.88707	0.000547617	0.0465981		Il17re			Dock2
	ENSMUSG00000024621	ENSMUST00000115268	1557	+	15.7939	9.9e-06	0.192	CAGAGGCC	Csf1r	0.558717	6.88707	0.000547617	0.0465981		Ldah			Dtx3l
	ENSMUSG00000024621	ENSMUST00000025523	153	+	15.7939	9.9e-06	0.192	CAGAGGCC	Csf1r	0.558717	6.88707	0.000547617	0.0465981		Mpeg1			Eif2b3
	ENSMUSG00000025044	ENSMUST00000170091	1709	+	15.7939	9.9e-06	0.192	CAGAGGCC	Msr1	0.763065	3.43015	0.000581498	0.0465981		Msr1			Elovl6
	ENSMUSG00000026104	ENSMUST00000189244	1859	-	15.7939	9.9e-06	0.192	CAGAGGCC	Stat1	0.376693	6.50918	0.000225115	0.043183		Nipal3			Elovl7
	ENSMUSG00000026104	ENSMUST00000186057	1411	+	15.7939	9.9e-06	0.192	CAGAGGCC	Stat1	0.376693	6.50918	0.000225115	0.043183		Notch1			Emb
	ENSMUSG00000026104	ENSMUST00000070968	1859	-	15.7939	9.9e-06	0.192	CAGAGGCC	Stat1	0.376693	6.50918	0.000225115	0.043183		P4ha3			Emp1
	ENSMUSG00000026104	ENSMUST00000070968	1411	+	15.7939	9.9e-06	0.192	CAGAGGCC	Stat1	0.376693	6.50918	0.000225115	0.043183		Paqr7			Entpd1
	ENSMUSG00000026104	ENSMUST00000189244	1411	+	15.7939	9.9e-06	0.192	CAGAGGCC	Stat1	0.376693	6.50918	0.000225115	0.043183		Pgm2l1			Ephb3
	ENSMUSG00000026104	ENSMUST00000186857	1411	+	15.7939	9.9e-06	0.192	CAGAGGCC	Stat1	0.376693	6.50918	0.000225115	0.043183		Plin2			Eri1
	ENSMUSG00000026923	ENSMUST00000028288	987	-	15.7939	9.9e-06	0.192	CAGAGGCC	Notch1	-0.430879	8.54662	0.000169073	0.0414255		Psd3			Fam107b
	ENSMUSG00000027536	ENSMUST00000029049	4314	-	15.7939	9.9e-06	0.192	CAGAGGCC	Chmp4c	-0.499336	5.09466	0.000719349	0.0471619		Slc16a1			Fam83g
	ENSMUSG00000028494	ENSMUST00000000466	334	-	15.7939	9.9e-06	0.192	CAGAGGCC	Plin2	0.681668	7.39226	0.000636004	0.0465981		Slc27a4			Fgd3
	ENSMUSG00000028645	ENSMUST00000030398	1305	+	15.7939	9.9e-06	0.192	CAGAGGCC	Slc2a1	1.14645	5.68145	1.3e-05	0.0163535		Slc2a1			Fgr
	ENSMUSG00000028803	ENSMUST00000105856	99	-	15.7939	9.9e-06	0.192	CAGAGGCC	Nipal3	-0.493935	4.95057	0.000352321	0.0464388		Slc39a1			Fosb
	ENSMUSG00000029098	ENSMUST00000068947	47	+	15.7939	9.9e-06	0.192	CAGAGGCC	Acox3	0.6189	6.17737	0.000217202	0.043183		Stat1			Fxyd5
	ENSMUSG00000029098	ENSMUST00000114237	47	+	15.7939	9.9e-06	0.192	CAGAGGCC	Acox3	0.6189	6.17737	0.000217202	0.043183		Stox2			Ggct
	ENSMUSG00000030306	ENSMUST00000060095	5128	+	15.7939	9.9e-06	0.192	CAGAGGCC	Tmtc1	-0.635812	5.56318	0.000788274	0.0481053		Syt4			Ggh
	ENSMUSG00000030306	ENSMUST00000100772	5128	+	15.7939	9.9e-06	0.192	CAGAGGCC	Tmtc1	-0.635812	5.56318	0.000788274	0.0481053		Tmtc1			Glis3
	ENSMUSG00000030465	ENSMUST00000120071	2364	-	15.7939	9.9e-06	0.192	CAGAGGCC	Psd3	-0.427051	7.07513	0.000901164	0.0495468		Trps1			Gng4
	ENSMUSG00000030465	ENSMUST00000098696	2364	-	15.7939	9.9e-06	0.192	CAGAGGCC	Psd3	-0.427051	7.07513	0.000901164	0.0495468		Plcxd2			Gsdmc
	ENSMUSG00000030465	ENSMUST00000038959	2364	-	15.7939	9.9e-06	0.192	CAGAGGCC	Psd3	-0.427051	7.07513	0.000901164	0.0495468					H2-Aa
	ENSMUSG00000030729	ENSMUST00000084935	5653	+	15.7939	9.9e-06	0.192	CAGAGGCC	Pgm2l1	-0.715121	4.78158	0.000938751	0.0499024					Hacd2
	ENSMUSG00000030729	ENSMUST00000054436	1194	+	15.7939	9.9e-06	0.192	CAGAGGCC	Pgm2l1	-0.715121	4.78158	0.000938751	0.0499024					Il17re
	ENSMUSG00000032902	ENSMUST00000046212	2263	+	15.7939	9.9e-06	0.192	CAGAGGCC	Slc16a1	0.607607	6.352	0.000386559	0.0465981					Il18rap
	ENSMUSG00000033697	ENSMUST00000036176	356	-	15.7939	9.9e-06	0.192	CAGAGGCC	Arhgap39	-0.607019	5.35292	0.000426374	0.0465981					Il1rl1
	ENSMUSG00000033697	ENSMUST00000077821	356	-	15.7939	9.9e-06	0.192	CAGAGGCC	Arhgap39	-0.607019	5.35292	0.000426374	0.0465981					Inpp5d
	ENSMUSG00000033697	ENSMUST00000077821	727	-	15.7939	9.9e-06	0.192	CAGAGGCC	Arhgap39	-0.607019	5.35292	0.000426374	0.0465981					Iqgap2
	ENSMUSG00000033697	ENSMUST00000036176	727	-	15.7939	9.9e-06	0.192	CAGAGGCC	Arhgap39	-0.607019	5.35292	0.000426374	0.0465981					Laptm5
	ENSMUSG00000037348	ENSMUST00000095074	1137	-	15.7939	9.9e-06	0.192	CAGAGGCC	Paqr7	1.64393	5.5733	0.000120477	0.0380155					Lbp
	ENSMUSG00000037669	ENSMUST00000169104	1249	+	15.7939	9.9e-06	0.192	CAGAGGCC	Ldah	0.530514	6.11974	6.58e-05	0.0380155					Lce3b
	ENSMUSG00000037669	ENSMUST00000037383	1062	+	15.7939	9.9e-06	0.192	CAGAGGCC	Ldah	0.530514	6.11974	6.58e-05	0.0380155					Lce3c
	ENSMUSG00000038143	ENSMUST00000110367	5491	+	15.7939	9.9e-06	0.192	CAGAGGCC	Stox2	-0.315998	6.52419	0.000582843	0.0465981					Lcp1
	ENSMUSG00000038143	ENSMUST00000079195	5248	+	15.7939	9.9e-06	0.192	CAGAGGCC	Stox2	-0.315998	6.52419	0.000582843	0.0465981					Lcp2
	ENSMUSG00000038679	ENSMUST00000165201	2305	-	15.7939	9.9e-06	0.192	CAGAGGCC	Trps1	-0.640226	7.87702	0.000524253	0.0465981					Ldah
	ENSMUSG00000038679	ENSMUST00000183421	1331	+	15.7939	9.9e-06	0.192	CAGAGGCC	Trps1	-0.640226	7.87702	0.000524253	0.0465981					Litaf
	ENSMUSG00000038871	ENSMUST00000045372	726	-	15.7939	9.9e-06	0.192	CAGAGGCC	Bpgm	-0.8742	5.04288	0.000591295	0.0465981					Lyn
	ENSMUSG00000043088	ENSMUST00000203281	183	+	15.7939	9.9e-06	0.192	CAGAGGCC	Il17re	0.635937	4.21657	0.000701431	0.0471619					Map3k5
	ENSMUSG00000044309	ENSMUST00000062562	372	+	15.7939	9.9e-06	0.192	CAGAGGCC	Apol7c	1.9013	1.31026	0.000483561	0.0465981					Mmp9
	ENSMUSG00000046805	ENSMUST00000081035	151	-	15.7939	9.9e-06	0.192	CAGAGGCC	Mpeg1	0.756658	5.09861	0.000789126	0.0481053					Mpeg1
	ENSMUSG00000051048	ENSMUST00000139790	707	+	15.7939	9.9e-06	0.192	CAGAGGCC	P4ha3	1.42777	0.353926	0.00066087	0.046963					Ms4a6c
	ENSMUSG00000051048	ENSMUST00000057023	606	+	15.7939	9.9e-06	0.192	CAGAGGCC	P4ha3	1.42777	0.353926	0.00066087	0.046963					Msr1
	ENSMUSG00000051048	ENSMUST00000138465	606	+	15.7939	9.9e-06	0.192	CAGAGGCC	P4ha3	1.42777	0.353926	0.00066087	0.046963					Ncf2
	ENSMUSG00000051048	ENSMUST00000139790	2079	+	15.7939	9.9e-06	0.192	CAGAGGCC	P4ha3	1.42777	0.353926	0.00066087	0.046963					Nfkbid
	ENSMUSG00000052310	ENSMUST00000015467	281	+	15.7939	9.9e-06	0.192	CAGAGGCC	Slc39a1	0.294997	6.89856	0.000845588	0.0491226					Ngf
	ENSMUSG00000059316	ENSMUST00000080065	1564	+	15.7939	9.9e-06	0.192	CAGAGGCC	Slc27a4	0.513956	7.57912	0.000547833	0.0465981					Nipal3
	ENSMUSG00000059316	ENSMUST00000080065	1154	-	15.7939	9.9e-06	0.192	CAGAGGCC	Slc27a4	0.513956	7.57912	0.000547833	0.0465981					Notch1
	ENSMUSG00000079227	ENSMUST00000111442	1146	+	15.7939	9.9e-06	0.192	CAGAGGCC	Ccr5	1.08339	3.09773	0.000617111	0.0465981					Nt5e
	ENSMUSG00000087141	ENSMUST00000130481	1958	-	15.7939	9.9e-06	0.192	CAGAGGCC	Plcxd2	-0.751833	6.34055	0.00019112	0.0417674					Oas1f
																		P4ha3
M4	Ensembl	X	stop	strand.x	score	p.value	q.value	matched.sequence	Symbol	logFC	AveExpr	P.Value	adj.P.Val					Paqr7
	ENSMUSG00000002797	ENSMUST00000131475	751	-	14.6727	2.18e-05	0.752	TGTTTACT	Ggct	0.756047	7.35003	0.000727234	0.0474529					Paqr8
																		Pde8a
M5	Ensembl		start	stop	strand.x	score	p.value	q.value	matched.sequence	strand.y	logFC	t	P.Value	B				Pglyrp4
	ENSMUSG00000022433	ENSMUST00000117786	134	143	+	18.7879	1.11e-06	0.282	CAAACCACAA	-1	-0.561112	-6.6608	0.000302243	0.788308				Pgm2l1
																		Pik3cd
M6	Ensembl	X	stop	strand.x	score	p.value	q.value	matched.sequence	Symbol	logFC	AveExpr	P.Value	adj.P.Val		Symbol M6			Pik3cg
	ENSMUSG00000000876	ENSMUST00000000896	1079	-	17.5758	1.77e-06	0.0036	GTGTGTGTGTGT	Pxmp4	0.768081	6.00728	0.000220975	0.043183		Pxmp4	124		Pla2g4e
	ENSMUSG00000000876	ENSMUST00000000896	1091	-	17.5758	1.77e-06	0.0036	GTGTGTGTGTGT	Pxmp4	0.768081	6.00728	0.000220975	0.043183		Lcp2			Plcxd2
	ENSMUSG00000000876	ENSMUST00000000896	1081	-	17.5758	1.77e-06	0.0036	GTGTGTGTGTGT	Pxmp4	0.768081	6.00728	0.000220975	0.043183		Fosb			Plek
	ENSMUSG00000000876	ENSMUST00000000896	1085	-	17.5758	1.77e-06	0.0036	GTGTGTGTGTGT	Pxmp4	0.768081	6.00728	0.000220975	0.043183		Ephb3			Plin2
	ENSMUSG00000000876	ENSMUST00000000896	1083	-	17.5758	1.77e-06	0.0036	GTGTGTGTGTGT	Pxmp4	0.768081	6.00728	0.000220975	0.043183		Dio2			Plxna4
	ENSMUSG00000000876	ENSMUST00000000896	1097	-	17.5939	1.37e-06	0.0036	GCGTGTGTGTGT	Pxmp4	0.768081	6.00728	0.000220975	0.043183		Fxyd5			Psat1
	ENSMUSG00000000876	ENSMUST00000000896	1095	-	17.5758	1.77e-06	0.0036	GTGTGTGTGTGT	Pxmp4	0.768081	6.00728	0.000220975	0.043183		Lbp			Psd3
	ENSMUSG00000000876	ENSMUST00000000896	1093	-	17.5758	1.77e-06	0.0036	GTGTGTGTGTGT	Pxmp4	0.768081	6.00728	0.000220975	0.043183		Cd274			Ptges
	ENSMUSG00000000876	ENSMUST00000000896	1087	-	17.5758	1.77e-06	0.0036	GTGTGTGTGTGT	Pxmp4	0.768081	6.00728	0.000220975	0.043183		Mmp9			Ptprc
	ENSMUSG00000000876	ENSMUST00000000896	1089	-	17.5758	1.77e-06	0.0036	GTGTGTGTGTGT	Pxmp4	0.768081	6.00728	0.000220975	0.043183		Plek			Pxmp4
	ENSMUSG00000002699	ENSMUST00000052413	845	-	17.5758	1.77e-06	0.0036	GTGTGTGTGTGT	Lcp2	0.669517	3.74899	0.000621439	0.0465981		Slc1a4			Rbm47
	ENSMUSG00000002699	ENSMUST00000052413	861	-	17.5758	1.77e-06	0.0036	GTGTGTGTGTGT	Lcp2	0.669517	3.74899	0.000621439	0.0465981		Iqgap2			Rnasel
	ENSMUSG00000002699	ENSMUST00000052413	825	-	17.5758	1.77e-06	0.0036	GTGTGTGTGTGT	Lcp2	0.669517	3.74899	0.000621439	0.0465981		Elovl7			Rnf34
	ENSMUSG00000002699	ENSMUST00000052413	847	-	17.5758	1.77e-06	0.0036	GTGTGTGTGTGT	Lcp2	0.669517	3.74899	0.000621439	0.0465981		Csnk1e			Samhd1
	ENSMUSG00000002699	ENSMUST00000052413	839	-	17.5758	1.77e-06	0.0036	GTGTGTGTGTGT	Lcp2	0.669517	3.74899	0.000621439	0.0465981		Cxadr			Samsn1
	ENSMUSG00000002699	ENSMUST00000052413	841	-	17.5758	1.77e-06	0.0036	GTGTGTGTGTGT	Lcp2	0.669517	3.74899	0.000621439	0.0465981		Msr1			Secisbp2l
	ENSMUSG00000002699	ENSMUST00000052413	859	-	17.5758	1.77e-06	0.0036	GTGTGTGTGTGT	Lcp2	0.669517	3.74899	0.000621439	0.0465981		Paqr8			Selplg
	ENSMUSG00000002699	ENSMUST00000052413	851	-	17.5758	1.77e-06	0.0036	GTGTGTGTGTGT	Lcp2	0.669517	3.74899	0.000621439	0.0465981		Ptprc			Serpina3n
	ENSMUSG00000002699	ENSMUST00000052413	855	-	17.5758	1.77e-06	0.0036	GTGTGTGTGTGT	Lcp2	0.669517	3.74899	0.000621439	0.0465981		Samhd1			Sla
	ENSMUSG00000002699	ENSMUST00000052413	843	-	17.5758	1.77e-06	0.0036	GTGTGTGTGTGT	Lcp2	0.669517	3.74899	0.000621439	0.0465981		Ttc39a			Slc15a2
	ENSMUSG00000002699	ENSMUST00000052413	853	-	17.5758	1.77e-06	0.0036	GTGTGTGTGTGT	Lcp2	0.669517	3.74899	0.000621439	0.0465981		Nipal3			Slc16a1
	ENSMUSG00000002699	ENSMUST00000052413	849	-	17.5758	1.77e-06	0.0036	GTGTGTGTGTGT	Lcp2	0.669517	3.74899	0.000621439	0.0465981		Acox3			Slc1a3
	ENSMUSG00000002699	ENSMUST00000052413	827	-	17.5939	1.37e-06	0.0036	GCGTGTGTGTGT	Lcp2	0.669517	3.74899	0.000621439	0.0465981		Plxna4			Slc1a4
	ENSMUSG00000002699	ENSMUST00000052413	857	-	17.5758	1.77e-06	0.0036	GTGTGTGTGTGT	Lcp2	0.669517	3.74899	0.000621439	0.0465981		Chl1			Slc27a4
	ENSMUSG00000003545	ENSMUST00000207334	94	+	23.1152	4.62e-08	0.0036	GGGTGTGTGTGT	Fosb	1.95348	1.33165	0.000714593	0.0471619		Arhgdib			Slc2a1
	ENSMUSG00000003545	ENSMUST00000208326	94	+	23.1152	4.62e-08	0.0036	GGGTGTGTGTGT	Fosb	1.95348	1.33165	0.000714593	0.0471619		Psd3			Slc35f5
	ENSMUSG00000003545	ENSMUST00000207716	94	+	23.1152	4.62e-08	0.0036	GGGTGTGTGTGT	Fosb	1.95348	1.33165	0.000714593	0.0471619		Secisbp2l			Slc39a1
	ENSMUSG00000003545	ENSMUST00000003640	94	+	23.1152	4.62e-08	0.0036	GGGTGTGTGTGT	Fosb	1.95348	1.33165	0.000714593	0.0471619		Wdr78			Slfn2
	ENSMUSG00000003545	ENSMUST00000208505	257	+	23.1152	4.62e-08	0.0036	GGGTGTGTGTGT	Fosb	1.95348	1.33165	0.000714593	0.0471619		Paqr7			Sned1
	ENSMUSG00000003545	ENSMUST00000207716	92	+	17.9152	4.67e-07	0.0036	GGGGGTGTGTGT	Fosb	1.95348	1.33165	0.000714593	0.0471619		Stox2			Soat1
	ENSMUSG00000003545	ENSMUST00000207334	92	+	17.9152	4.67e-07	0.0036	GGGGGTGTGTGT	Fosb	1.95348	1.33165	0.000714593	0.0471619		Sp6			Sp6
	ENSMUSG00000003545	ENSMUST00000003640	92	+	17.9152	4.67e-07	0.0036	GGGGGTGTGTGT	Fosb	1.95348	1.33165	0.000714593	0.0471619		Trps1			Spi1
	ENSMUSG00000003545	ENSMUST00000208326	92	+	17.9152	4.67e-07	0.0036	GGGGGTGTGTGT	Fosb	1.95348	1.33165	0.000714593	0.0471619		Akna			St14
	ENSMUSG00000003545	ENSMUST00000208505	255	+	17.9152	4.67e-07	0.0036	GGGGGTGTGTGT	Fosb	1.95348	1.33165	0.000714593	0.0471619		Cdk6			Stat1
	ENSMUSG00000005958	ENSMUST00000006112	649	+	17.5758	1.77e-06	0.0036	GTGTGTGTGTGT	Ephb3	-0.472071	6.44522	0.000904143	0.0495468		Creg1			Stox2
	ENSMUSG00000005958	ENSMUST00000006112	647	+	17.5758	1.77e-06	0.0036	GTGTGTGTGTGT	Ephb3	-0.472071	6.44522	0.000904143	0.0495468		Elovl6			Syt4
	ENSMUSG00000005958	ENSMUST00000006112	641	+	17.5758	1.77e-06	0.0036	GTGTGTGTGTGT	Ephb3	-0.472071	6.44522	0.000904143	0.0495468		Mpeg1			Tap2
	ENSMUSG00000005958	ENSMUST00000006112	619	+	17.5758	1.77e-06	0.0036	GTGTGTGTGTGT	Ephb3	-0.472071	6.44522	0.000904143	0.0495468		Sned1			Tecpr2
	ENSMUSG00000005958	ENSMUST00000006112	633	+	17.5758	1.77e-06	0.0036	GTGTGTGTGTGT	Ephb3	-0.472071	6.44522	0.000904143	0.0495468		Dtx3l			Thbs1
	ENSMUSG00000005958	ENSMUST00000006112	631	+	17.5758	1.77e-06	0.0036	GTGTGTGTGTGT	Ephb3	-0.472071	6.44522	0.000904143	0.0495468		P4ha3			Themis2
	ENSMUSG00000005958	ENSMUST00000006112	639	+	17.5758	1.77e-06	0.0036	GTGTGTGTGTGT	Ephb3	-0.472071	6.44522	0.000904143	0.0495468		Zfp46			Tmem109
	ENSMUSG00000005958	ENSMUST00000006112	635	+	17.5758	1.77e-06	0.0036	GTGTGTGTGTGT	Ephb3	-0.472071	6.44522	0.000904143	0.0495468		Glis3			Tmprss4
	ENSMUSG00000005958	ENSMUST00000006112	615	+	17.5758	1.77e-06	0.0036	GTGTGTGTGTGT	Ephb3	-0.472071	6.44522	0.000904143	0.0495468		Rnasel			Tmtc1
	ENSMUSG00000005958	ENSMUST00000006112	629	+	17.5758	1.77e-06	0.0036	GTGTGTGTGTGT	Ephb3	-0.472071	6.44522	0.000904143	0.0495468		Map3k5			Trps1
	ENSMUSG00000005958	ENSMUST00000006112	625	+	17.5758	1.77e-06	0.0036	GTGTGTGTGTGT	Ephb3	-0.472071	6.44522	0.000904143	0.0495468		Bin2			Ttc39a
	ENSMUSG00000005958	ENSMUST00000006112	623	+	17.5758	1.77e-06	0.0036	GTGTGTGTGTGT	Ephb3	-0.472071	6.44522	0.000904143	0.0495468		Il17re			Txnrd1
	ENSMUSG00000005958	ENSMUST00000006112	643	+	17.5758	1.77e-06	0.0036	GTGTGTGTGTGT	Ephb3	-0.472071	6.44522	0.000904143	0.0495468		Soat1			Tyro3
	ENSMUSG00000005958	ENSMUST00000006112	617	+	17.5758	1.77e-06	0.0036	GTGTGTGTGTGT	Ephb3	-0.472071	6.44522	0.000904143	0.0495468		Slc39a1			Ubash3b
	ENSMUSG00000005958	ENSMUST00000006112	621	+	17.5758	1.77e-06	0.0036	GTGTGTGTGTGT	Ephb3	-0.472071	6.44522	0.000904143	0.0495468		H2-Aa			Usp54
	ENSMUSG00000005958	ENSMUST00000006112	645	+	17.5758	1.77e-06	0.0036	GTGTGTGTGTGT	Ephb3	-0.472071	6.44522	0.000904143	0.0495468		Samsn1			Wdr78
	ENSMUSG00000005958	ENSMUST00000006112	637	+	17.5758	1.77e-06	0.0036	GTGTGTGTGTGT	Ephb3	-0.472071	6.44522	0.000904143	0.0495468		Chmp4c			Zfp46
	ENSMUSG00000005958	ENSMUST00000006112	627	+	17.5758	1.77e-06	0.0036	GTGTGTGTGTGT	Ephb3	-0.472071	6.44522	0.000904143	0.0495468		Ubash3b
	ENSMUSG00000007682	ENSMUST00000082432	2629	-	17.6485	1.05e-06	0.0036	GGATGTGTGTGT	Dio2	0.836478	4.43903	0.000583492	0.0465981		Dock2
	ENSMUSG00000007682	ENSMUST00000082432	2623	-	17.5758	1.77e-06	0.0036	GTGTGTGTGTGT	Dio2	0.836478	4.43903	0.000583492	0.0465981		Tecpr2
	ENSMUSG00000007682	ENSMUST00000082432	2625	-	17.5758	1.77e-06	0.0036	GTGTGTGTGTGT	Dio2	0.836478	4.43903	0.000583492	0.0465981		Cacna1e
	ENSMUSG00000009687	ENSMUST00000162733	1656	+	17.5758	1.77e-06	0.0036	GTGTGTGTGTGT	Fxyd5	0.614811	4.73574	0.000328448	0.0464388		Fam107b
	ENSMUSG00000009687	ENSMUST00000162733	526	+	17.5758	1.77e-06	0.0036	GTGTGTGTGTGT	Fxyd5	0.614811	4.73574	0.000328448	0.0464388		Slc1a3
	ENSMUSG00000009687	ENSMUST00000162733	1672	+	17.5758	1.77e-06	0.0036	GTGTGTGTGTGT	Fxyd5	0.614811	4.73574	0.000328448	0.0464388		Eri1
	ENSMUSG00000009687	ENSMUST00000162733	538	+	17.5758	1.77e-06	0.0036	GTGTGTGTGTGT	Fxyd5	0.614811	4.73574	0.000328448	0.0464388		Nt5e
	ENSMUSG00000009687	ENSMUST00000162733	1662	+	17.5758	1.77e-06	0.0036	GTGTGTGTGTGT	Fxyd5	0.614811	4.73574	0.000328448	0.0464388		Usp54
	ENSMUSG00000009687	ENSMUST00000162733	1658	+	17.5758	1.77e-06	0.0036	GTGTGTGTGTGT	Fxyd5	0.614811	4.73574	0.000328448	0.0464388		Ldah
	ENSMUSG00000009687	ENSMUST00000162733	1668	+	17.5758	1.77e-06	0.0036	GTGTGTGTGTGT	Fxyd5	0.614811	4.73574	0.000328448	0.0464388		Ccl9
	ENSMUSG00000009687	ENSMUST00000162733	542	+	17.5758	1.77e-06	0.0036	GTGTGTGTGTGT	Fxyd5	0.614811	4.73574	0.000328448	0.0464388		St14
	ENSMUSG00000009687	ENSMUST00000162733	528	+	17.5758	1.77e-06	0.0036	GTGTGTGTGTGT	Fxyd5	0.614811	4.73574	0.000328448	0.0464388		Pik3cd
	ENSMUSG00000009687	ENSMUST00000162733	522	+	17.5758	1.77e-06	0.0036	GTGTGTGTGTGT	Fxyd5	0.614811	4.73574	0.000328448	0.0464388		Slfn2
	ENSMUSG00000009687	ENSMUST00000162733	1660	+	17.5758	1.77e-06	0.0036	GTGTGTGTGTGT	Fxyd5	0.614811	4.73574	0.000328448	0.0464388		Cyth4
	ENSMUSG00000009687	ENSMUST00000162733	1664	+	17.5758	1.77e-06	0.0036	GTGTGTGTGTGT	Fxyd5	0.614811	4.73574	0.000328448	0.0464388		Avpr1a
	ENSMUSG00000009687	ENSMUST00000162733	1652	+	17.5758	1.77e-06	0.0036	GTGTGTGTGTGT	Fxyd5	0.614811	4.73574	0.000328448	0.0464388		Cep76
	ENSMUSG00000009687	ENSMUST00000162733	1650	+	17.5758	1.77e-06	0.0036	GTGTGTGTGTGT	Fxyd5	0.614811	4.73574	0.000328448	0.0464388		Pgm2l1
	ENSMUSG00000009687	ENSMUST00000162733	536	+	17.5758	1.77e-06	0.0036	GTGTGTGTGTGT	Fxyd5	0.614811	4.73574	0.000328448	0.0464388		Sla
	ENSMUSG00000009687	ENSMUST00000162733	1670	+	17.5758	1.77e-06	0.0036	GTGTGTGTGTGT	Fxyd5	0.614811	4.73574	0.000328448	0.0464388		Ncf2
	ENSMUSG00000009687	ENSMUST00000162733	540	+	17.5758	1.77e-06	0.0036	GTGTGTGTGTGT	Fxyd5	0.614811	4.73574	0.000328448	0.0464388		Eif2b3
	ENSMUSG00000009687	ENSMUST00000162733	1654	+	17.5758	1.77e-06	0.0036	GTGTGTGTGTGT	Fxyd5	0.614811	4.73574	0.000328448	0.0464388		Fgr
	ENSMUSG00000009687	ENSMUST00000162733	520	+	17.5758	1.77e-06	0.0036	GTGTGTGTGTGT	Fxyd5	0.614811	4.73574	0.000328448	0.0464388		Tmtc1
	ENSMUSG00000009687	ENSMUST00000162733	1676	+	17.5758	1.77e-06	0.0036	GTGTGTGTGTGT	Fxyd5	0.614811	4.73574	0.000328448	0.0464388		Csta1
	ENSMUSG00000009687	ENSMUST00000162733	524	+	17.5758	1.77e-06	0.0036	GTGTGTGTGTGT	Fxyd5	0.614811	4.73574	0.000328448	0.0464388		Lyn
	ENSMUSG00000009687	ENSMUST00000162733	532	+	17.5758	1.77e-06	0.0036	GTGTGTGTGTGT	Fxyd5	0.614811	4.73574	0.000328448	0.0464388		Entpd1
	ENSMUSG00000009687	ENSMUST00000162733	534	+	17.5758	1.77e-06	0.0036	GTGTGTGTGTGT	Fxyd5	0.614811	4.73574	0.000328448	0.0464388		Ptges
	ENSMUSG00000009687	ENSMUST00000162733	1666	+	17.5758	1.77e-06	0.0036	GTGTGTGTGTGT	Fxyd5	0.614811	4.73574	0.000328448	0.0464388		Adtrp
	ENSMUSG00000009687	ENSMUST00000162733	1674	+	17.5758	1.77e-06	0.0036	GTGTGTGTGTGT	Fxyd5	0.614811	4.73574	0.000328448	0.0464388		Ggh
	ENSMUSG00000009687	ENSMUST00000162733	1678	+	17.5758	1.77e-06	0.0036	GTGTGTGTGTGT	Fxyd5	0.614811	4.73574	0.000328448	0.0464388		Cd244
	ENSMUSG00000009687	ENSMUST00000162733	530	+	17.5758	1.77e-06	0.0036	GTGTGTGTGTGT	Fxyd5	0.614811	4.73574	0.000328448	0.0464388		Ahr
	ENSMUSG00000009687	ENSMUST00000162733	1648	+	17.5758	1.77e-06	0.0036	GTGTGTGTGTGT	Fxyd5	0.614811	4.73574	0.000328448	0.0464388		Il1rl1
	ENSMUSG00000016024	ENSMUST00000016168	531	-	17.5758	1.77e-06	0.0036	GTGTGTGTGTGT	Lbp	0.543363	4.66648	0.000823766	0.0488862		Rnf34
	ENSMUSG00000016024	ENSMUST00000016168	535	-	17.5758	1.77e-06	0.0036	GTGTGTGTGTGT	Lbp	0.543363	4.66648	0.000823766	0.0488862		Calm4
	ENSMUSG00000016024	ENSMUST00000016168	541	-	17.5758	1.77e-06	0.0036	GTGTGTGTGTGT	Lbp	0.543363	4.66648	0.000823766	0.0488862		Pglyrp4
	ENSMUSG00000016024	ENSMUST00000016168	539	-	17.5758	1.77e-06	0.0036	GTGTGTGTGTGT	Lbp	0.543363	4.66648	0.000823766	0.0488862		Fam83g
	ENSMUSG00000016024	ENSMUST00000016168	533	-	17.5758	1.77e-06	0.0036	GTGTGTGTGTGT	Lbp	0.543363	4.66648	0.000823766	0.0488862		Csf2rb
	ENSMUSG00000016024	ENSMUST00000016168	537	-	17.5758	1.77e-06	0.0036	GTGTGTGTGTGT	Lbp	0.543363	4.66648	0.000823766	0.0488862		Il18rap
	ENSMUSG00000016024	ENSMUST00000016168	559	-	17.5758	1.77e-06	0.0036	GTGTGTGTGTGT	Lbp	0.543363	4.66648	0.000823766	0.0488862		Slc2a1
	ENSMUSG00000016024	ENSMUST00000016168	547	-	17.5758	1.77e-06	0.0036	GTGTGTGTGTGT	Lbp	0.543363	4.66648	0.000823766	0.0488862		Degs2
	ENSMUSG00000016024	ENSMUST00000016168	529	-	17.5758	1.77e-06	0.0036	GTGTGTGTGTGT	Lbp	0.543363	4.66648	0.000823766	0.0488862		Gng4
	ENSMUSG00000016024	ENSMUST00000016168	567	-	17.5758	1.77e-06	0.0036	GTGTGTGTGTGT	Lbp	0.543363	4.66648	0.000823766	0.0488862		Slc15a2
	ENSMUSG00000016024	ENSMUST00000016168	549	-	17.5758	1.77e-06	0.0036	GTGTGTGTGTGT	Lbp	0.543363	4.66648	0.000823766	0.0488862		Tap2
	ENSMUSG00000016024	ENSMUST00000016168	561	-	17.5758	1.77e-06	0.0036	GTGTGTGTGTGT	Lbp	0.543363	4.66648	0.000823766	0.0488862		Apol7c
	ENSMUSG00000016024	ENSMUST00000016168	543	-	17.5758	1.77e-06	0.0036	GTGTGTGTGTGT	Lbp	0.543363	4.66648	0.000823766	0.0488862		Selplg
	ENSMUSG00000016024	ENSMUST00000016168	563	-	17.5758	1.77e-06	0.0036	GTGTGTGTGTGT	Lbp	0.543363	4.66648	0.000823766	0.0488862		Slc27a4
	ENSMUSG00000016024	ENSMUST00000016168	557	-	17.5758	1.77e-06	0.0036	GTGTGTGTGTGT	Lbp	0.543363	4.66648	0.000823766	0.0488862		Gsdmc
	ENSMUSG00000016024	ENSMUST00000016168	545	-	17.5758	1.77e-06	0.0036	GTGTGTGTGTGT	Lbp	0.543363	4.66648	0.000823766	0.0488862		Ms4a6c
	ENSMUSG00000016024	ENSMUST00000016168	551	-	17.5758	1.77e-06	0.0036	GTGTGTGTGTGT	Lbp	0.543363	4.66648	0.000823766	0.0488862		Fgd3
	ENSMUSG00000016024	ENSMUST00000016168	565	-	17.5758	1.77e-06	0.0036	GTGTGTGTGTGT	Lbp	0.543363	4.66648	0.000823766	0.0488862		B4galnt1
	ENSMUSG00000016024	ENSMUST00000016168	555	-	17.5758	1.77e-06	0.0036	GTGTGTGTGTGT	Lbp	0.543363	4.66648	0.000823766	0.0488862		Ces4a
	ENSMUSG00000016024	ENSMUST00000016168	569	-	17.5939	1.37e-06	0.0036	CGGTGTGTGTGT	Lbp	0.543363	4.66648	0.000823766	0.0488862		Dock10
	ENSMUSG00000016024	ENSMUST00000016168	553	-	17.5758	1.77e-06	0.0036	GTGTGTGTGTGT	Lbp	0.543363	4.66648	0.000823766	0.0488862		Ggct
	ENSMUSG00000016496	ENSMUST00000016640	1327	-	17.5758	1.77e-06	0.0036	GTGTGTGTGTGT	Cd274	0.719246	3.26858	0.000526509	0.0465981		Tyro3
	ENSMUSG00000016496	ENSMUST00000016640	1349	-	17.5758	1.77e-06	0.0036	GTGTGTGTGTGT	Cd274	0.719246	3.26858	0.000526509	0.0465981		Nfkbid
	ENSMUSG00000016496	ENSMUST00000016640	1329	-	17.5758	1.77e-06	0.0036	GTGTGTGTGTGT	Cd274	0.719246	3.26858	0.000526509	0.0465981		Psat1
	ENSMUSG00000016496	ENSMUST00000016640	1347	-	17.5758	1.77e-06	0.0036	GTGTGTGTGTGT	Cd274	0.719246	3.26858	0.000526509	0.0465981		Cps1
	ENSMUSG00000016496	ENSMUST00000016640	1339	-	17.5758	1.77e-06	0.0036	GTGTGTGTGTGT	Cd274	0.719246	3.26858	0.000526509	0.0465981		Notch1
	ENSMUSG00000016496	ENSMUST00000016640	1343	-	17.5758	1.77e-06	0.0036	GTGTGTGTGTGT	Cd274	0.719246	3.26858	0.000526509	0.0465981		Arhgap30
	ENSMUSG00000016496	ENSMUST00000016640	1351	-	17.5758	1.77e-06	0.0036	TGGTGTGTGTGT	Cd274	0.719246	3.26858	0.000526509	0.0465981		Pla2g4e
	ENSMUSG00000016496	ENSMUST00000016640	1319	-	17.5758	1.77e-06	0.0036	GTGTGTGTGTGT	Cd274	0.719246	3.26858	0.000526509	0.0465981		Plcxd2
	ENSMUSG00000016496	ENSMUST00000016640	1321	-	17.5758	1.77e-06	0.0036	GTGTGTGTGTGT	Cd274	0.719246	3.26858	0.000526509	0.0465981		Bcas1
	ENSMUSG00000016496	ENSMUST00000016640	1345	-	17.5758	1.77e-06	0.0036	GTGTGTGTGTGT	Cd274	0.719246	3.26858	0.000526509	0.0465981		Car12
	ENSMUSG00000016496	ENSMUST00000016640	1325	-	17.5758	1.77e-06	0.0036	GTGTGTGTGTGT	Cd274	0.719246	3.26858	0.000526509	0.0465981		Slc16a1
	ENSMUSG00000016496	ENSMUST00000016640	1317	-	17.5758	1.77e-06	0.0036	GTGTGTGTGTGT	Cd274	0.719246	3.26858	0.000526509	0.0465981		Tmem109
	ENSMUSG00000016496	ENSMUST00000016640	1331	-	17.5758	1.77e-06	0.0036	GTGTGTGTGTGT	Cd274	0.719246	3.26858	0.000526509	0.0465981		Themis2
	ENSMUSG00000016496	ENSMUST00000016640	1323	-	17.5758	1.77e-06	0.0036	GTGTGTGTGTGT	Cd274	0.719246	3.26858	0.000526509	0.0465981		Laptm5
	ENSMUSG00000016496	ENSMUST00000016640	1341	-	17.5758	1.77e-06	0.0036	GTGTGTGTGTGT	Cd274	0.719246	3.26858	0.000526509	0.0465981		Litaf
	ENSMUSG00000016496	ENSMUST00000016640	1333	-	17.5758	1.77e-06	0.0036	GTGTGTGTGTGT	Cd274	0.719246	3.26858	0.000526509	0.0465981		Atp6v0d2
	ENSMUSG00000016496	ENSMUST00000016640	1335	-	17.5758	1.77e-06	0.0036	GTGTGTGTGTGT	Cd274	0.719246	3.26858	0.000526509	0.0465981		Csf1r
	ENSMUSG00000016496	ENSMUST00000016640	1337	-	17.5758	1.77e-06	0.0036	GTGTGTGTGTGT	Cd274	0.719246	3.26858	0.000526509	0.0465981		Slc35f5
	ENSMUSG00000017737	ENSMUST00000017881	77	-	17.5758	1.77e-06	0.0036	GGGTTTGTGTGT	Mmp9	1.3519	2.78363	0.000486492	0.0465981		Hacd2
	ENSMUSG00000020120	ENSMUST00000102881	881	+	17.6485	1.05e-06	0.0036	GGATGTGTGTGT	Plek	0.905054	4.79123	0.000642789	0.0465981		Cd24a
	ENSMUSG00000020120	ENSMUST00000020321	881	+	17.6485	1.05e-06	0.0036	GGATGTGTGTGT	Plek	0.905054	4.79123	0.000642789	0.0465981
	ENSMUSG00000020142	ENSMUST00000004634	1634	+	17.5758	1.77e-06	0.0036	GTGTGTGTGTGT	Slc1a4	-0.835724	4.51244	0.000139559	0.0397078
	ENSMUSG00000020142	ENSMUST00000109594	1634	+	17.5758	1.77e-06	0.0036	GTGTGTGTGTGT	Slc1a4	-0.835724	4.51244	0.000139559	0.0397078
	ENSMUSG00000021676	ENSMUST00000068603	232	-	17.5758	1.77e-06	0.0036	GTGTGTGTGTGT	Iqgap2	0.456464	4.82695	0.000604631	0.0465981
	ENSMUSG00000021676	ENSMUST00000068603	230	-	17.5758	1.77e-06	0.0036	GTGTGTGTGTGT	Iqgap2	0.456464	4.82695	0.000604631	0.0465981
	ENSMUSG00000021676	ENSMUST00000068603	236	-	17.5758	1.77e-06	0.0036	GTGTGTGTGTGT	Iqgap2	0.456464	4.82695	0.000604631	0.0465981
	ENSMUSG00000021676	ENSMUST00000068603	222	-	17.5758	1.77e-06	0.0036	GTGTGTGTGTGT	Iqgap2	0.456464	4.82695	0.000604631	0.0465981
	ENSMUSG00000021676	ENSMUST00000068603	238	-	17.5758	1.77e-06	0.0036	GTGTGTGTGTGT	Iqgap2	0.456464	4.82695	0.000604631	0.0465981
	ENSMUSG00000021676	ENSMUST00000068603	226	-	17.5758	1.77e-06	0.0036	GTGTGTGTGTGT	Iqgap2	0.456464	4.82695	0.000604631	0.0465981
	ENSMUSG00000021676	ENSMUST00000068603	224	-	17.5758	1.77e-06	0.0036	GTGTGTGTGTGT	Iqgap2	0.456464	4.82695	0.000604631	0.0465981
	ENSMUSG00000021676	ENSMUST00000068603	234	-	17.5758	1.77e-06	0.0036	GTGTGTGTGTGT	Iqgap2	0.456464	4.82695	0.000604631	0.0465981
	ENSMUSG00000021676	ENSMUST00000068603	228	-	17.5758	1.77e-06	0.0036	GTGTGTGTGTGT	Iqgap2	0.456464	4.82695	0.000604631	0.0465981
	ENSMUSG00000021696	ENSMUST00000022207	1101	+	17.5758	1.77e-06	0.0036	GTGTGTGTGTGT	Elovl7	0.498494	7.50193	0.000468171	0.0465981
	ENSMUSG00000021696	ENSMUST00000022207	1099	+	17.5758	1.77e-06	0.0036	GTGTGTGTGTGT	Elovl7	0.498494	7.50193	0.000468171	0.0465981
	ENSMUSG00000021696	ENSMUST00000022207	2424	+	17.5758	1.77e-06	0.0036	GTGTGTGTGTGT	Elovl7	0.498494	7.50193	0.000468171	0.0465981
	ENSMUSG00000021696	ENSMUST00000022207	2412	+	17.5758	1.77e-06	0.0036	GTGTGTGTGTGT	Elovl7	0.498494	7.50193	0.000468171	0.0465981
	ENSMUSG00000021696	ENSMUST00000022207	1093	+	17.5758	1.77e-06	0.0036	GTGTGTGTGTGT	Elovl7	0.498494	7.50193	0.000468171	0.0465981
	ENSMUSG00000021696	ENSMUST00000022207	2408	+	17.5758	1.77e-06	0.0036	GTGTGTGTGTGT	Elovl7	0.498494	7.50193	0.000468171	0.0465981
	ENSMUSG00000021696	ENSMUST00000022207	2410	+	17.5758	1.77e-06	0.0036	GTGTGTGTGTGT	Elovl7	0.498494	7.50193	0.000468171	0.0465981
	ENSMUSG00000021696	ENSMUST00000022207	1113	+	17.5758	1.77e-06	0.0036	GTGTGTGTGTGT	Elovl7	0.498494	7.50193	0.000468171	0.0465981
	ENSMUSG00000021696	ENSMUST00000022207	2398	+	17.5758	1.77e-06	0.0036	GTGTGTGTGTGT	Elovl7	0.498494	7.50193	0.000468171	0.0465981
	ENSMUSG00000021696	ENSMUST00000022207	2406	+	17.5758	1.77e-06	0.0036	GTGTGTGTGTGT	Elovl7	0.498494	7.50193	0.000468171	0.0465981
	ENSMUSG00000021696	ENSMUST00000022207	2414	+	17.5758	1.77e-06	0.0036	GTGTGTGTGTGT	Elovl7	0.498494	7.50193	0.000468171	0.0465981
	ENSMUSG00000021696	ENSMUST00000022207	2422	+	17.5758	1.77e-06	0.0036	GTGTGTGTGTGT	Elovl7	0.498494	7.50193	0.000468171	0.0465981
	ENSMUSG00000021696	ENSMUST00000022207	1097	+	17.5758	1.77e-06	0.0036	GTGTGTGTGTGT	Elovl7	0.498494	7.50193	0.000468171	0.0465981
	ENSMUSG00000021696	ENSMUST00000022207	1115	+	17.5758	1.77e-06	0.0036	GTGTGTGTGTGT	Elovl7	0.498494	7.50193	0.000468171	0.0465981
	ENSMUSG00000021696	ENSMUST00000022207	1111	+	17.5758	1.77e-06	0.0036	GTGTGTGTGTGT	Elovl7	0.498494	7.50193	0.000468171	0.0465981
	ENSMUSG00000021696	ENSMUST00000022207	2400	+	17.5758	1.77e-06	0.0036	GTGTGTGTGTGT	Elovl7	0.498494	7.50193	0.000468171	0.0465981
	ENSMUSG00000021696	ENSMUST00000022207	1103	+	17.5758	1.77e-06	0.0036	GTGTGTGTGTGT	Elovl7	0.498494	7.50193	0.000468171	0.0465981
	ENSMUSG00000021696	ENSMUST00000022207	2404	+	17.5758	1.77e-06	0.0036	GTGTGTGTGTGT	Elovl7	0.498494	7.50193	0.000468171	0.0465981
	ENSMUSG00000021696	ENSMUST00000022207	2402	+	17.5758	1.77e-06	0.0036	GTGTGTGTGTGT	Elovl7	0.498494	7.50193	0.000468171	0.0465981
	ENSMUSG00000021696	ENSMUST00000022207	1109	+	17.5758	1.77e-06	0.0036	GTGTGTGTGTGT	Elovl7	0.498494	7.50193	0.000468171	0.0465981
	ENSMUSG00000021696	ENSMUST00000022207	2416	+	17.5758	1.77e-06	0.0036	GTGTGTGTGTGT	Elovl7	0.498494	7.50193	0.000468171	0.0465981
	ENSMUSG00000021696	ENSMUST00000022207	2420	+	17.5758	1.77e-06	0.0036	GTGTGTGTGTGT	Elovl7	0.498494	7.50193	0.000468171	0.0465981
	ENSMUSG00000021696	ENSMUST00000022207	1095	+	17.5758	1.77e-06	0.0036	GTGTGTGTGTGT	Elovl7	0.498494	7.50193	0.000468171	0.0465981
	ENSMUSG00000021696	ENSMUST00000022207	2418	+	17.5758	1.77e-06	0.0036	GTGTGTGTGTGT	Elovl7	0.498494	7.50193	0.000468171	0.0465981
	ENSMUSG00000021696	ENSMUST00000022207	1117	+	17.5758	1.77e-06	0.0036	GTGTGTGTGTGT	Elovl7	0.498494	7.50193	0.000468171	0.0465981
	ENSMUSG00000021696	ENSMUST00000022207	1105	+	17.5758	1.77e-06	0.0036	GTGTGTGTGTGT	Elovl7	0.498494	7.50193	0.000468171	0.0465981
	ENSMUSG00000021696	ENSMUST00000022207	1107	+	17.5758	1.77e-06	0.0036	GTGTGTGTGTGT	Elovl7	0.498494	7.50193	0.000468171	0.0465981
	ENSMUSG00000021696	ENSMUST00000022207	1119	+	17.5758	1.77e-06	0.0036	GTGTGTGTGTGT	Elovl7	0.498494	7.50193	0.000468171	0.0465981
	ENSMUSG00000022433	ENSMUST00000117786	623	+	17.5758	1.77e-06	0.0036	GTGTGTGTGTGT	Csnk1e	-0.561112	7.1125	0.000302243	0.0464388
	ENSMUSG00000022433	ENSMUST00000117786	621	+	17.6485	1.05e-06	0.0036	GAGTGTGTGTGT	Csnk1e	-0.561112	7.1125	0.000302243	0.0464388
	ENSMUSG00000022865	ENSMUST00000023572	1597	+	17.9273	2.77e-07	0.0036	GGGAGTGTGTGT	Cxadr	0.479066	8.3513	0.000905577	0.0495468
	ENSMUSG00000025044	ENSMUST00000170091	1048	+	17.5758	1.77e-06	0.0036	GTGTGTGTGTGT	Msr1	0.763065	3.43015	0.000581498	0.0465981
	ENSMUSG00000025044	ENSMUST00000170091	1046	+	17.5758	1.77e-06	0.0036	GTGTGTGTGTGT	Msr1	0.763065	3.43015	0.000581498	0.0465981
	ENSMUSG00000025931	ENSMUST00000189400	2045	+	17.6485	1.05e-06	0.0036	GGGTGTGTATGT	Paqr8	-0.461327	5.58246	0.000144203	0.0397078
	ENSMUSG00000025931	ENSMUST00000068880	2045	+	17.6485	1.05e-06	0.0036	GGGTGTGTATGT	Paqr8	-0.461327	5.58246	0.000144203	0.0397078
	ENSMUSG00000026395	ENSMUST00000183301	227	+	17.5939	1.37e-06	0.0036	GGGTGTCTGTGT	Ptprc	0.670841	6.03287	0.000113098	0.0380155
	ENSMUSG00000026395	ENSMUST00000182755	227	+	17.5939	1.37e-06	0.0036	GGGTGTCTGTGT	Ptprc	0.670841	6.03287	0.000113098	0.0380155
	ENSMUSG00000026395	ENSMUST00000182283	227	+	17.5939	1.37e-06	0.0036	GGGTGTCTGTGT	Ptprc	0.670841	6.03287	0.000113098	0.0380155
	ENSMUSG00000027639	ENSMUST00000123932	1645	-	17.5758	1.77e-06	0.0036	GTGTGTGTGTGT	Samhd1	0.525254	6.47574	0.000760088	0.0476377
	ENSMUSG00000027639	ENSMUST00000123932	3110	+	17.6485	1.05e-06	0.0036	AGGTGTGTGTGT	Samhd1	0.525254	6.47574	0.000760088	0.0476377
	ENSMUSG00000027639	ENSMUST00000123932	1647	-	17.5758	1.77e-06	0.0036	GTGTGTGTGTGT	Samhd1	0.525254	6.47574	0.000760088	0.0476377
	ENSMUSG00000028555	ENSMUST00000106619	967	+	17.5758	1.77e-06	0.0036	GTGTGTGTGTGT	Ttc39a	0.969274	4.03136	0.000910029	0.0495468
	ENSMUSG00000028555	ENSMUST00000106619	969	+	17.5758	1.77e-06	0.0036	GTGTGTGTGTGT	Ttc39a	0.969274	4.03136	0.000910029	0.0495468
	ENSMUSG00000028555	ENSMUST00000106619	965	+	17.5758	1.77e-06	0.0036	GTGTGTGTGTGT	Ttc39a	0.969274	4.03136	0.000910029	0.0495468
	ENSMUSG00000028803	ENSMUST00000102549	687	+	17.9152	4.67e-07	0.0036	GGGTGTGTGTGG	Nipal3	-0.493935	4.95057	0.000352321	0.0464388
	ENSMUSG00000029098	ENSMUST00000202266	1006	-	17.5758	1.77e-06	0.0036	GTGTGTGTGTGT	Acox3	0.6189	6.17737	0.000217202	0.043183
	ENSMUSG00000029098	ENSMUST00000068947	799	-	17.5939	1.37e-06	0.0036	CGGTGTGTGTGT	Acox3	0.6189	6.17737	0.000217202	0.043183
	ENSMUSG00000029098	ENSMUST00000202266	994	-	17.5758	1.77e-06	0.0036	GTGTGTGTGTGT	Acox3	0.6189	6.17737	0.000217202	0.043183
	ENSMUSG00000029098	ENSMUST00000202266	1004	-	17.5758	1.77e-06	0.0036	GTGTGTGTGTGT	Acox3	0.6189	6.17737	0.000217202	0.043183
	ENSMUSG00000029098	ENSMUST00000202266	1008	-	17.5758	1.77e-06	0.0036	GTGTGTGTGTGT	Acox3	0.6189	6.17737	0.000217202	0.043183
	ENSMUSG00000029098	ENSMUST00000202266	1000	-	17.5758	1.77e-06	0.0036	GTGTGTGTGTGT	Acox3	0.6189	6.17737	0.000217202	0.043183
	ENSMUSG00000029098	ENSMUST00000202266	996	-	17.5758	1.77e-06	0.0036	GTGTGTGTGTGT	Acox3	0.6189	6.17737	0.000217202	0.043183
	ENSMUSG00000029098	ENSMUST00000202266	988	-	17.5758	1.77e-06	0.0036	GTGTGTGTGTGT	Acox3	0.6189	6.17737	0.000217202	0.043183
	ENSMUSG00000029098	ENSMUST00000202266	986	-	17.5758	1.77e-06	0.0036	GTGTGTGTGTGT	Acox3	0.6189	6.17737	0.000217202	0.043183
	ENSMUSG00000029098	ENSMUST00000202266	984	-	17.5758	1.77e-06	0.0036	GTGTGTGTGTGT	Acox3	0.6189	6.17737	0.000217202	0.043183
	ENSMUSG00000029098	ENSMUST00000202266	992	-	17.5758	1.77e-06	0.0036	GTGTGTGTGTGT	Acox3	0.6189	6.17737	0.000217202	0.043183
	ENSMUSG00000029098	ENSMUST00000202266	1002	-	17.5758	1.77e-06	0.0036	GTGTGTGTGTGT	Acox3	0.6189	6.17737	0.000217202	0.043183
	ENSMUSG00000029098	ENSMUST00000202266	263	+	17.5758	1.77e-06	0.0036	GTGTGTGTGTGT	Acox3	0.6189	6.17737	0.000217202	0.043183
	ENSMUSG00000029098	ENSMUST00000202266	998	-	17.5758	1.77e-06	0.0036	GTGTGTGTGTGT	Acox3	0.6189	6.17737	0.000217202	0.043183
	ENSMUSG00000029098	ENSMUST00000202266	265	+	17.5758	1.77e-06	0.0036	GTGTGTGTGTGT	Acox3	0.6189	6.17737	0.000217202	0.043183
	ENSMUSG00000029098	ENSMUST00000202266	261	+	17.5758	1.77e-06	0.0036	GTGTGTGTGTGT	Acox3	0.6189	6.17737	0.000217202	0.043183
	ENSMUSG00000029098	ENSMUST00000202266	990	-	17.5758	1.77e-06	0.0036	GTGTGTGTGTGT	Acox3	0.6189	6.17737	0.000217202	0.043183
	ENSMUSG00000029098	ENSMUST00000202266	267	+	17.5758	1.77e-06	0.0036	GTGTGTGTGTGT	Acox3	0.6189	6.17737	0.000217202	0.043183
	ENSMUSG00000029098	ENSMUST00000202266	259	+	17.5939	1.37e-06	0.0036	GCGTGTGTGTGT	Acox3	0.6189	6.17737	0.000217202	0.043183
	ENSMUSG00000029098	ENSMUST00000202266	1014	-	17.5758	1.77e-06	0.0036	GTGTGTGTGTGT	Acox3	0.6189	6.17737	0.000217202	0.043183
	ENSMUSG00000029098	ENSMUST00000202266	978	-	17.5758	1.77e-06	0.0036	GTGTGTGTGTGT	Acox3	0.6189	6.17737	0.000217202	0.043183
	ENSMUSG00000029098	ENSMUST00000202266	1010	-	17.5758	1.77e-06	0.0036	GTGTGTGTGTGT	Acox3	0.6189	6.17737	0.000217202	0.043183
	ENSMUSG00000029098	ENSMUST00000202266	1012	-	17.5758	1.77e-06	0.0036	GTGTGTGTGTGT	Acox3	0.6189	6.17737	0.000217202	0.043183
	ENSMUSG00000029098	ENSMUST00000202266	982	-	17.5758	1.77e-06	0.0036	GTGTGTGTGTGT	Acox3	0.6189	6.17737	0.000217202	0.043183
	ENSMUSG00000029098	ENSMUST00000202266	980	-	17.5758	1.77e-06	0.0036	GTGTGTGTGTGT	Acox3	0.6189	6.17737	0.000217202	0.043183
	ENSMUSG00000029765	ENSMUST00000115096	2349	+	17.5758	1.77e-06	0.0036	GTGTGTGTGTGT	Plxna4	0.984615	2.81977	0.000675384	0.046963
	ENSMUSG00000029765	ENSMUST00000115096	2363	+	17.5758	1.77e-06	0.0036	GTGTGTGTGTGT	Plxna4	0.984615	2.81977	0.000675384	0.046963
	ENSMUSG00000029765	ENSMUST00000115096	2361	+	17.5758	1.77e-06	0.0036	GTGTGTGTGTGT	Plxna4	0.984615	2.81977	0.000675384	0.046963
	ENSMUSG00000029765	ENSMUST00000115096	2351	+	17.5758	1.77e-06	0.0036	GTGTGTGTGTGT	Plxna4	0.984615	2.81977	0.000675384	0.046963
	ENSMUSG00000029765	ENSMUST00000115096	2365	+	17.5758	1.77e-06	0.0036	GTGTGTGTGTGT	Plxna4	0.984615	2.81977	0.000675384	0.046963
	ENSMUSG00000029765	ENSMUST00000115096	2347	+	17.5758	1.77e-06	0.0036	GTGTGTGTGTGT	Plxna4	0.984615	2.81977	0.000675384	0.046963
	ENSMUSG00000029765	ENSMUST00000115096	2357	+	17.5758	1.77e-06	0.0036	GTGTGTGTGTGT	Plxna4	0.984615	2.81977	0.000675384	0.046963
	ENSMUSG00000029765	ENSMUST00000115096	2353	+	17.5758	1.77e-06	0.0036	GTGTGTGTGTGT	Plxna4	0.984615	2.81977	0.000675384	0.046963
	ENSMUSG00000029765	ENSMUST00000115096	2359	+	17.5758	1.77e-06	0.0036	GTGTGTGTGTGT	Plxna4	0.984615	2.81977	0.000675384	0.046963
	ENSMUSG00000029765	ENSMUST00000115096	2355	+	17.5758	1.77e-06	0.0036	GTGTGTGTGTGT	Plxna4	0.984615	2.81977	0.000675384	0.046963
	ENSMUSG00000030077	ENSMUST00000066905	1931	+	17.9273	2.77e-07	0.0036	GGGTGTGAGTGT	Chl1	0.718689	7.96833	0.000498965	0.0465981
	ENSMUSG00000030220	ENSMUST00000032344	136	-	17.5758	1.77e-06	0.0036	GTGTGTGTGTGT	Arhgdib	0.669318	6.1036	6.99e-05	0.0380155
	ENSMUSG00000030220	ENSMUST00000111892	134	-	17.5758	1.77e-06	0.0036	GTGTGTGTGTGT	Arhgdib	0.669318	6.1036	6.99e-05	0.0380155
	ENSMUSG00000030220	ENSMUST00000032344	132	-	17.5758	1.77e-06	0.0036	GTGTGTGTGTGT	Arhgdib	0.669318	6.1036	6.99e-05	0.0380155
	ENSMUSG00000030220	ENSMUST00000032344	134	-	17.5758	1.77e-06	0.0036	GTGTGTGTGTGT	Arhgdib	0.669318	6.1036	6.99e-05	0.0380155
	ENSMUSG00000030220	ENSMUST00000111892	132	-	17.5758	1.77e-06	0.0036	GTGTGTGTGTGT	Arhgdib	0.669318	6.1036	6.99e-05	0.0380155
	ENSMUSG00000030220	ENSMUST00000111892	136	-	17.5758	1.77e-06	0.0036	GTGTGTGTGTGT	Arhgdib	0.669318	6.1036	6.99e-05	0.0380155
	ENSMUSG00000030220	ENSMUST00000111892	130	-	17.5758	1.77e-06	0.0036	GTGTGTGTGTGT	Arhgdib	0.669318	6.1036	6.99e-05	0.0380155
	ENSMUSG00000030220	ENSMUST00000032344	130	-	17.5758	1.77e-06	0.0036	GTGTGTGTGTGT	Arhgdib	0.669318	6.1036	6.99e-05	0.0380155
	ENSMUSG00000030465	ENSMUST00000120071	5907	-	17.5758	1.77e-06	0.0036	GTGTGTGTGTGT	Psd3	-0.427051	7.07513	0.000901164	0.0495468
	ENSMUSG00000030465	ENSMUST00000098696	5909	-	17.5758	1.77e-06	0.0036	GTGTGTGTGTGT	Psd3	-0.427051	7.07513	0.000901164	0.0495468
	ENSMUSG00000030465	ENSMUST00000038959	5909	-	17.5758	1.77e-06	0.0036	GTGTGTGTGTGT	Psd3	-0.427051	7.07513	0.000901164	0.0495468
	ENSMUSG00000030465	ENSMUST00000120071	5909	-	17.5758	1.77e-06	0.0036	GTGTGTGTGTGT	Psd3	-0.427051	7.07513	0.000901164	0.0495468
	ENSMUSG00000030465	ENSMUST00000038959	5905	-	17.5758	1.77e-06	0.0036	GTGTGTGTGTGT	Psd3	-0.427051	7.07513	0.000901164	0.0495468
	ENSMUSG00000030465	ENSMUST00000098696	5907	-	17.5758	1.77e-06	0.0036	GTGTGTGTGTGT	Psd3	-0.427051	7.07513	0.000901164	0.0495468
	ENSMUSG00000030465	ENSMUST00000038959	5907	-	17.5758	1.77e-06	0.0036	GTGTGTGTGTGT	Psd3	-0.427051	7.07513	0.000901164	0.0495468
	ENSMUSG00000030465	ENSMUST00000120071	5905	-	17.5758	1.77e-06	0.0036	GTGTGTGTGTGT	Psd3	-0.427051	7.07513	0.000901164	0.0495468
	ENSMUSG00000030465	ENSMUST00000098696	5905	-	17.5758	1.77e-06	0.0036	GTGTGTGTGTGT	Psd3	-0.427051	7.07513	0.000901164	0.0495468
	ENSMUSG00000035093	ENSMUST00000139944	221	-	17.5758	1.77e-06	0.0036	GTGTGTGTGTGT	Secisbp2l	0.708892	8.42477	0.000638188	0.0465981
	ENSMUSG00000035093	ENSMUST00000139944	219	-	17.5758	1.77e-06	0.0036	GTGTGTGTGTGT	Secisbp2l	0.708892	8.42477	0.000638188	0.0465981
	ENSMUSG00000035093	ENSMUST00000139944	217	-	17.5758	1.77e-06	0.0036	GTGTGTGTGTGT	Secisbp2l	0.708892	8.42477	0.000638188	0.0465981
	ENSMUSG00000035093	ENSMUST00000139944	213	-	17.5758	1.77e-06	0.0036	GTGTGTGTGTGT	Secisbp2l	0.708892	8.42477	0.000638188	0.0465981
	ENSMUSG00000035093	ENSMUST00000139944	223	-	17.5758	1.77e-06	0.0036	GTGTGTGTGTGT	Secisbp2l	0.708892	8.42477	0.000638188	0.0465981
	ENSMUSG00000035093	ENSMUST00000139944	215	-	17.5758	1.77e-06	0.0036	GTGTGTGTGTGT	Secisbp2l	0.708892	8.42477	0.000638188	0.0465981
	ENSMUSG00000035126	ENSMUST00000106868	811	-	17.9152	4.67e-07	0.0036	GGGTGTGTGTGG	Wdr78	-0.744793	3.33445	0.000765874	0.0476377
	ENSMUSG00000035126	ENSMUST00000036557	975	-	17.5758	1.77e-06	0.0036	GGTTGTGTGTGT	Wdr78	-0.744793	3.33445	0.000765874	0.0476377
	ENSMUSG00000035126	ENSMUST00000036451	1277	-	17.9152	4.67e-07	0.0036	GGGTGTGTGTGG	Wdr78	-0.744793	3.33445	0.000765874	0.0476377
	ENSMUSG00000035126	ENSMUST00000116316	1050	-	17.9152	4.67e-07	0.0036	GGGTGTGTGTGG	Wdr78	-0.744793	3.33445	0.000765874	0.0476377
	ENSMUSG00000035126	ENSMUST00000106868	797	-	17.5758	1.77e-06	0.0036	GGTTGTGTGTGT	Wdr78	-0.744793	3.33445	0.000765874	0.0476377
	ENSMUSG00000035126	ENSMUST00000036451	1263	-	17.5758	1.77e-06	0.0036	GGTTGTGTGTGT	Wdr78	-0.744793	3.33445	0.000765874	0.0476377
	ENSMUSG00000035126	ENSMUST00000036557	989	-	17.9152	4.67e-07	0.0036	GGGTGTGTGTGG	Wdr78	-0.744793	3.33445	0.000765874	0.0476377
	ENSMUSG00000035126	ENSMUST00000116316	1036	-	17.5758	1.77e-06	0.0036	GGTTGTGTGTGT	Wdr78	-0.744793	3.33445	0.000765874	0.0476377
	ENSMUSG00000037348	ENSMUST00000095074	1668	+	17.5758	1.77e-06	0.0036	GTGTGTGTGTGT	Paqr7	1.64393	5.5733	0.000120477	0.0380155
	ENSMUSG00000037348	ENSMUST00000095074	1650	+	17.5758	1.77e-06	0.0036	GTGTGTGTGTGT	Paqr7	1.64393	5.5733	0.000120477	0.0380155
	ENSMUSG00000037348	ENSMUST00000095074	1666	+	17.5758	1.77e-06	0.0036	GTGTGTGTGTGT	Paqr7	1.64393	5.5733	0.000120477	0.0380155
	ENSMUSG00000037348	ENSMUST00000095074	1664	+	17.5758	1.77e-06	0.0036	GTGTGTGTGTGT	Paqr7	1.64393	5.5733	0.000120477	0.0380155
	ENSMUSG00000037348	ENSMUST00000095074	1652	+	17.5758	1.77e-06	0.0036	GTGTGTGTGTGT	Paqr7	1.64393	5.5733	0.000120477	0.0380155
	ENSMUSG00000037348	ENSMUST00000095074	1662	+	17.5758	1.77e-06	0.0036	GTGTGTGTGTGT	Paqr7	1.64393	5.5733	0.000120477	0.0380155
	ENSMUSG00000037348	ENSMUST00000095074	1658	+	17.5758	1.77e-06	0.0036	GTGTGTGTGTGT	Paqr7	1.64393	5.5733	0.000120477	0.0380155
	ENSMUSG00000037348	ENSMUST00000095074	1656	+	17.5758	1.77e-06	0.0036	GTGTGTGTGTGT	Paqr7	1.64393	5.5733	0.000120477	0.0380155
	ENSMUSG00000037348	ENSMUST00000095074	1660	+	17.5758	1.77e-06	0.0036	GTGTGTGTGTGT	Paqr7	1.64393	5.5733	0.000120477	0.0380155
	ENSMUSG00000037348	ENSMUST00000095074	1654	+	17.5758	1.77e-06	0.0036	GTGTGTGTGTGT	Paqr7	1.64393	5.5733	0.000120477	0.0380155
	ENSMUSG00000037348	ENSMUST00000095074	1670	+	17.5758	1.77e-06	0.0036	GTGTGTGTGTGT	Paqr7	1.64393	5.5733	0.000120477	0.0380155
	ENSMUSG00000038143	ENSMUST00000110367	5534	-	23.1152	4.62e-08	0.0036	GGGTGTGTGTGT	Stox2	-0.315998	6.52419	0.000582843	0.0465981
	ENSMUSG00000038143	ENSMUST00000079195	5291	-	23.1152	4.62e-08	0.0036	GGGTGTGTGTGT	Stox2	-0.315998	6.52419	0.000582843	0.0465981
	ENSMUSG00000038560	ENSMUST00000107622	490	+	17.6485	1.05e-06	0.0036	AGGTGTGTGTGT	Sp6	-0.761322	6.84064	0.000553488	0.0465981
	ENSMUSG00000038560	ENSMUST00000107622	1347	+	17.9273	2.77e-07	0.0036	GGGTGTGAGTGT	Sp6	-0.761322	6.84064	0.000553488	0.0465981
	ENSMUSG00000038560	ENSMUST00000047997	490	+	17.6485	1.05e-06	0.0036	AGGTGTGTGTGT	Sp6	-0.761322	6.84064	0.000553488	0.0465981
	ENSMUSG00000038560	ENSMUST00000047997	1347	+	17.9273	2.77e-07	0.0036	GGGTGTGAGTGT	Sp6	-0.761322	6.84064	0.000553488	0.0465981
	ENSMUSG00000038679	ENSMUST00000183421	437	-	17.5758	1.77e-06	0.0036	GTGTGTGTGTGT	Trps1	-0.640226	7.87702	0.000524253	0.0465981
	ENSMUSG00000038679	ENSMUST00000183421	443	-	17.5758	1.77e-06	0.0036	GTGTGTGTGTGT	Trps1	-0.640226	7.87702	0.000524253	0.0465981
	ENSMUSG00000038679	ENSMUST00000183421	447	-	17.5758	1.77e-06	0.0036	GTGTGTGTGTGT	Trps1	-0.640226	7.87702	0.000524253	0.0465981
	ENSMUSG00000038679	ENSMUST00000183421	439	-	17.5758	1.77e-06	0.0036	GTGTGTGTGTGT	Trps1	-0.640226	7.87702	0.000524253	0.0465981
	ENSMUSG00000038679	ENSMUST00000183421	449	-	17.5758	1.77e-06	0.0036	GTGTGTGTGTGT	Trps1	-0.640226	7.87702	0.000524253	0.0465981
	ENSMUSG00000038679	ENSMUST00000183421	441	-	17.5758	1.77e-06	0.0036	GTGTGTGTGTGT	Trps1	-0.640226	7.87702	0.000524253	0.0465981
	ENSMUSG00000038679	ENSMUST00000183421	459	-	17.5758	1.77e-06	0.0036	TGGTGTGTGTGT	Trps1	-0.640226	7.87702	0.000524253	0.0465981
	ENSMUSG00000038679	ENSMUST00000183421	453	-	17.5758	1.77e-06	0.0036	GTGTGTGTGTGT	Trps1	-0.640226	7.87702	0.000524253	0.0465981
	ENSMUSG00000038679	ENSMUST00000165201	667	-	17.6485	1.05e-06	0.0036	GGGTGTGTATGT	Trps1	-0.640226	7.87702	0.000524253	0.0465981
	ENSMUSG00000038679	ENSMUST00000183421	445	-	17.5758	1.77e-06	0.0036	GTGTGTGTGTGT	Trps1	-0.640226	7.87702	0.000524253	0.0465981
	ENSMUSG00000038679	ENSMUST00000183757	667	-	17.6485	1.05e-06	0.0036	GGGTGTGTATGT	Trps1	-0.640226	7.87702	0.000524253	0.0465981
	ENSMUSG00000038679	ENSMUST00000183421	455	-	17.5758	1.77e-06	0.0036	GTGTGTGTGTGT	Trps1	-0.640226	7.87702	0.000524253	0.0465981
	ENSMUSG00000038679	ENSMUST00000184458	667	-	17.6485	1.05e-06	0.0036	GGGTGTGTATGT	Trps1	-0.640226	7.87702	0.000524253	0.0465981
	ENSMUSG00000038679	ENSMUST00000183421	457	-	17.5758	1.77e-06	0.0036	GTGTGTGTGTGT	Trps1	-0.640226	7.87702	0.000524253	0.0465981
	ENSMUSG00000038679	ENSMUST00000183421	451	-	17.5758	1.77e-06	0.0036	GTGTGTGTGTGT	Trps1	-0.640226	7.87702	0.000524253	0.0465981
	ENSMUSG00000039158	ENSMUST00000035724	780	+	17.5758	1.77e-06	0.0036	GTGTGTGTGTGT	Akna	0.590637	4.20301	8.89e-05	0.0380155
	ENSMUSG00000039158	ENSMUST00000035724	804	+	17.5758	1.77e-06	0.0036	GTGTGTGTGTGT	Akna	0.590637	4.20301	8.89e-05	0.0380155
	ENSMUSG00000039158	ENSMUST00000035724	806	+	17.5758	1.77e-06	0.0036	GTGTGTGTGTGT	Akna	0.590637	4.20301	8.89e-05	0.0380155
	ENSMUSG00000039158	ENSMUST00000035724	790	+	17.5758	1.77e-06	0.0036	GTGTGTGTGTGT	Akna	0.590637	4.20301	8.89e-05	0.0380155
	ENSMUSG00000039158	ENSMUST00000035724	776	+	17.5758	1.77e-06	0.0036	GTGTGTGTGTGT	Akna	0.590637	4.20301	8.89e-05	0.0380155
	ENSMUSG00000039158	ENSMUST00000035724	778	+	17.5758	1.77e-06	0.0036	GTGTGTGTGTGT	Akna	0.590637	4.20301	8.89e-05	0.0380155
	ENSMUSG00000039158	ENSMUST00000035724	772	+	17.6485	1.05e-06	0.0036	GGATGTGTGTGT	Akna	0.590637	4.20301	8.89e-05	0.0380155
	ENSMUSG00000039158	ENSMUST00000035724	798	+	17.5758	1.77e-06	0.0036	GTGTGTGTGTGT	Akna	0.590637	4.20301	8.89e-05	0.0380155
	ENSMUSG00000039158	ENSMUST00000035724	792	+	17.5758	1.77e-06	0.0036	GTGTGTGTGTGT	Akna	0.590637	4.20301	8.89e-05	0.0380155
	ENSMUSG00000039158	ENSMUST00000035724	784	+	17.5758	1.77e-06	0.0036	GTGTGTGTGTGT	Akna	0.590637	4.20301	8.89e-05	0.0380155
	ENSMUSG00000039158	ENSMUST00000035724	802	+	17.5758	1.77e-06	0.0036	GTGTGTGTGTGT	Akna	0.590637	4.20301	8.89e-05	0.0380155
	ENSMUSG00000039158	ENSMUST00000035724	796	+	17.5758	1.77e-06	0.0036	GTGTGTGTGTGT	Akna	0.590637	4.20301	8.89e-05	0.0380155
	ENSMUSG00000039158	ENSMUST00000035724	794	+	17.5758	1.77e-06	0.0036	GTGTGTGTGTGT	Akna	0.590637	4.20301	8.89e-05	0.0380155
	ENSMUSG00000039158	ENSMUST00000035724	782	+	17.5758	1.77e-06	0.0036	GTGTGTGTGTGT	Akna	0.590637	4.20301	8.89e-05	0.0380155
	ENSMUSG00000039158	ENSMUST00000035724	808	+	17.5758	1.77e-06	0.0036	GTGTGTGTGTGT	Akna	0.590637	4.20301	8.89e-05	0.0380155
	ENSMUSG00000039158	ENSMUST00000035724	800	+	17.5758	1.77e-06	0.0036	GTGTGTGTGTGT	Akna	0.590637	4.20301	8.89e-05	0.0380155
	ENSMUSG00000039158	ENSMUST00000035724	786	+	17.5758	1.77e-06	0.0036	GTGTGTGTGTGT	Akna	0.590637	4.20301	8.89e-05	0.0380155
	ENSMUSG00000039158	ENSMUST00000035724	788	+	17.5758	1.77e-06	0.0036	GTGTGTGTGTGT	Akna	0.590637	4.20301	8.89e-05	0.0380155
	ENSMUSG00000040274	ENSMUST00000165117	6503	-	23.1152	4.62e-08	0.0036	GGGTGTGTGTGT	Cdk6	0.533346	5.68265	0.00085894	0.0492324
	ENSMUSG00000040274	ENSMUST00000165117	6449	-	23.1152	4.62e-08	0.0036	GGGTGTGTGTGT	Cdk6	0.533346	5.68265	0.00085894	0.0492324
	ENSMUSG00000040274	ENSMUST00000165117	6501	-	17.5758	1.77e-06	0.0036	GTGTGTGTGTGT	Cdk6	0.533346	5.68265	0.00085894	0.0492324
	ENSMUSG00000040274	ENSMUST00000165117	6443	-	17.5758	1.77e-06	0.0036	GTGTGTGTGTGT	Cdk6	0.533346	5.68265	0.00085894	0.0492324
	ENSMUSG00000040274	ENSMUST00000165117	6447	-	17.5758	1.77e-06	0.0036	GTGTGTGTGTGT	Cdk6	0.533346	5.68265	0.00085894	0.0492324
	ENSMUSG00000040274	ENSMUST00000165117	2712	+	17.5758	1.77e-06	0.0036	GTGTGTGTGTGT	Cdk6	0.533346	5.68265	0.00085894	0.0492324
	ENSMUSG00000040274	ENSMUST00000165117	6474	-	17.5758	1.77e-06	0.0036	GTGTGTGTGTGT	Cdk6	0.533346	5.68265	0.00085894	0.0492324
	ENSMUSG00000040274	ENSMUST00000165117	6441	-	17.5758	1.77e-06	0.0036	GTGTGTGTGTGT	Cdk6	0.533346	5.68265	0.00085894	0.0492324
	ENSMUSG00000040274	ENSMUST00000165117	6478	-	17.5758	1.77e-06	0.0036	GTGTGTGTGTGT	Cdk6	0.533346	5.68265	0.00085894	0.0492324
	ENSMUSG00000040274	ENSMUST00000165117	6445	-	17.5758	1.77e-06	0.0036	GTGTGTGTGTGT	Cdk6	0.533346	5.68265	0.00085894	0.0492324
	ENSMUSG00000040274	ENSMUST00000165117	2708	+	17.5758	1.77e-06	0.0036	GTGTGTGTGTGT	Cdk6	0.533346	5.68265	0.00085894	0.0492324
	ENSMUSG00000040274	ENSMUST00000165117	2702	+	17.5758	1.77e-06	0.0036	GTGTGTGTGTGT	Cdk6	0.533346	5.68265	0.00085894	0.0492324
	ENSMUSG00000040274	ENSMUST00000165117	6476	-	17.5758	1.77e-06	0.0036	GTGTGTGTGTGT	Cdk6	0.533346	5.68265	0.00085894	0.0492324
	ENSMUSG00000040274	ENSMUST00000165117	6472	-	17.5758	1.77e-06	0.0036	GTGTGTGTGTGT	Cdk6	0.533346	5.68265	0.00085894	0.0492324
	ENSMUSG00000040274	ENSMUST00000165117	2706	+	17.5758	1.77e-06	0.0036	GTGTGTGTGTGT	Cdk6	0.533346	5.68265	0.00085894	0.0492324
	ENSMUSG00000040274	ENSMUST00000165117	2704	+	17.5758	1.77e-06	0.0036	GTGTGTGTGTGT	Cdk6	0.533346	5.68265	0.00085894	0.0492324
	ENSMUSG00000040274	ENSMUST00000165117	2710	+	17.5758	1.77e-06	0.0036	GTGTGTGTGTGT	Cdk6	0.533346	5.68265	0.00085894	0.0492324
	ENSMUSG00000040274	ENSMUST00000165117	6439	-	17.5758	1.77e-06	0.0036	GTGTGTGTGTGT	Cdk6	0.533346	5.68265	0.00085894	0.0492324
	ENSMUSG00000040274	ENSMUST00000165117	2700	+	17.5758	1.77e-06	0.0036	GTGTGTGTGTGT	Cdk6	0.533346	5.68265	0.00085894	0.0492324
	ENSMUSG00000040713	ENSMUST00000140769	1096	-	17.5758	1.77e-06	0.0036	GTGTGTGTGTGT	Creg1	0.44254	5.7368	0.000691334	0.0471619
	ENSMUSG00000040713	ENSMUST00000111432	722	-	17.5758	1.77e-06	0.0036	GTGTGTGTGTGT	Creg1	0.44254	5.7368	0.000691334	0.0471619
	ENSMUSG00000040713	ENSMUST00000111432	720	-	17.5758	1.77e-06	0.0036	GTGTGTGTGTGT	Creg1	0.44254	5.7368	0.000691334	0.0471619
	ENSMUSG00000040713	ENSMUST00000140769	1098	-	17.5758	1.77e-06	0.0036	GTGTGTGTGTGT	Creg1	0.44254	5.7368	0.000691334	0.0471619
	ENSMUSG00000041220	ENSMUST00000199910	464	-	17.5758	1.77e-06	0.0036	GTGTGTGTGTGT	Elovl6	1.33988	9.83509	0.00045517	0.0465981
	ENSMUSG00000041220	ENSMUST00000071402	486	-	17.5758	1.77e-06	0.0036	GTGTGTGTGTGT	Elovl6	1.33988	9.83509	0.00045517	0.0465981
	ENSMUSG00000041220	ENSMUST00000071402	464	-	17.5758	1.77e-06	0.0036	GTGTGTGTGTGT	Elovl6	1.33988	9.83509	0.00045517	0.0465981
	ENSMUSG00000041220	ENSMUST00000199910	474	-	17.5758	1.77e-06	0.0036	GTGTGTGTGTGT	Elovl6	1.33988	9.83509	0.00045517	0.0465981
	ENSMUSG00000041220	ENSMUST00000071402	474	-	17.5758	1.77e-06	0.0036	GTGTGTGTGTGT	Elovl6	1.33988	9.83509	0.00045517	0.0465981
	ENSMUSG00000041220	ENSMUST00000199910	484	-	17.5758	1.77e-06	0.0036	GTGTGTGTGTGT	Elovl6	1.33988	9.83509	0.00045517	0.0465981
	ENSMUSG00000041220	ENSMUST00000197070	887	-	17.5758	1.77e-06	0.0036	GTGTGTGTGTGT	Elovl6	1.33988	9.83509	0.00045517	0.0465981
	ENSMUSG00000041220	ENSMUST00000197070	891	-	17.5758	1.77e-06	0.0036	GTGTGTGTGTGT	Elovl6	1.33988	9.83509	0.00045517	0.0465981
	ENSMUSG00000041220	ENSMUST00000071402	484	-	17.5758	1.77e-06	0.0036	GTGTGTGTGTGT	Elovl6	1.33988	9.83509	0.00045517	0.0465981
	ENSMUSG00000041220	ENSMUST00000071402	462	-	17.5758	1.77e-06	0.0036	GTGTGTGTGTGT	Elovl6	1.33988	9.83509	0.00045517	0.0465981
	ENSMUSG00000041220	ENSMUST00000071402	482	-	17.5758	1.77e-06	0.0036	GTGTGTGTGTGT	Elovl6	1.33988	9.83509	0.00045517	0.0465981
	ENSMUSG00000041220	ENSMUST00000197070	917	-	17.5758	1.77e-06	0.0036	GTGTGTGTGTGT	Elovl6	1.33988	9.83509	0.00045517	0.0465981
	ENSMUSG00000041220	ENSMUST00000197070	903	-	17.5758	1.77e-06	0.0036	GTGTGTGTGTGT	Elovl6	1.33988	9.83509	0.00045517	0.0465981
	ENSMUSG00000041220	ENSMUST00000199910	476	-	17.5758	1.77e-06	0.0036	GTGTGTGTGTGT	Elovl6	1.33988	9.83509	0.00045517	0.0465981
	ENSMUSG00000041220	ENSMUST00000197070	907	-	17.5758	1.77e-06	0.0036	GTGTGTGTGTGT	Elovl6	1.33988	9.83509	0.00045517	0.0465981
	ENSMUSG00000041220	ENSMUST00000197070	919	-	17.5939	1.37e-06	0.0036	GCGTGTGTGTGT	Elovl6	1.33988	9.83509	0.00045517	0.0465981
	ENSMUSG00000041220	ENSMUST00000071402	472	-	17.5758	1.77e-06	0.0036	GTGTGTGTGTGT	Elovl6	1.33988	9.83509	0.00045517	0.0465981
	ENSMUSG00000041220	ENSMUST00000197070	889	-	17.5758	1.77e-06	0.0036	GTGTGTGTGTGT	Elovl6	1.33988	9.83509	0.00045517	0.0465981
	ENSMUSG00000041220	ENSMUST00000199910	470	-	17.5758	1.77e-06	0.0036	GTGTGTGTGTGT	Elovl6	1.33988	9.83509	0.00045517	0.0465981
	ENSMUSG00000041220	ENSMUST00000199910	490	-	17.5758	1.77e-06	0.0036	GTGTGTGTGTGT	Elovl6	1.33988	9.83509	0.00045517	0.0465981
	ENSMUSG00000041220	ENSMUST00000071402	470	-	17.5758	1.77e-06	0.0036	GTGTGTGTGTGT	Elovl6	1.33988	9.83509	0.00045517	0.0465981
	ENSMUSG00000041220	ENSMUST00000071402	478	-	17.5758	1.77e-06	0.0036	GTGTGTGTGTGT	Elovl6	1.33988	9.83509	0.00045517	0.0465981
	ENSMUSG00000041220	ENSMUST00000199910	460	-	17.5758	1.77e-06	0.0036	GTGTGTGTGTGT	Elovl6	1.33988	9.83509	0.00045517	0.0465981
	ENSMUSG00000041220	ENSMUST00000071402	480	-	17.5758	1.77e-06	0.0036	GTGTGTGTGTGT	Elovl6	1.33988	9.83509	0.00045517	0.0465981
	ENSMUSG00000041220	ENSMUST00000071402	492	-	17.5939	1.37e-06	0.0036	GCGTGTGTGTGT	Elovl6	1.33988	9.83509	0.00045517	0.0465981
	ENSMUSG00000041220	ENSMUST00000197070	895	-	17.5758	1.77e-06	0.0036	GTGTGTGTGTGT	Elovl6	1.33988	9.83509	0.00045517	0.0465981
	ENSMUSG00000041220	ENSMUST00000197070	893	-	17.5758	1.77e-06	0.0036	GTGTGTGTGTGT	Elovl6	1.33988	9.83509	0.00045517	0.0465981
	ENSMUSG00000041220	ENSMUST00000199910	478	-	17.5758	1.77e-06	0.0036	GTGTGTGTGTGT	Elovl6	1.33988	9.83509	0.00045517	0.0465981
	ENSMUSG00000041220	ENSMUST00000071402	468	-	17.5758	1.77e-06	0.0036	GTGTGTGTGTGT	Elovl6	1.33988	9.83509	0.00045517	0.0465981
	ENSMUSG00000041220	ENSMUST00000071402	466	-	17.5758	1.77e-06	0.0036	GTGTGTGTGTGT	Elovl6	1.33988	9.83509	0.00045517	0.0465981
	ENSMUSG00000041220	ENSMUST00000199910	472	-	17.5758	1.77e-06	0.0036	GTGTGTGTGTGT	Elovl6	1.33988	9.83509	0.00045517	0.0465981
	ENSMUSG00000041220	ENSMUST00000199910	482	-	17.5758	1.77e-06	0.0036	GTGTGTGTGTGT	Elovl6	1.33988	9.83509	0.00045517	0.0465981
	ENSMUSG00000041220	ENSMUST00000071402	488	-	17.5758	1.77e-06	0.0036	GTGTGTGTGTGT	Elovl6	1.33988	9.83509	0.00045517	0.0465981
	ENSMUSG00000041220	ENSMUST00000199910	462	-	17.5758	1.77e-06	0.0036	GTGTGTGTGTGT	Elovl6	1.33988	9.83509	0.00045517	0.0465981
	ENSMUSG00000041220	ENSMUST00000071402	490	-	17.5758	1.77e-06	0.0036	GTGTGTGTGTGT	Elovl6	1.33988	9.83509	0.00045517	0.0465981
	ENSMUSG00000041220	ENSMUST00000197070	905	-	17.5758	1.77e-06	0.0036	GTGTGTGTGTGT	Elovl6	1.33988	9.83509	0.00045517	0.0465981
	ENSMUSG00000041220	ENSMUST00000199910	480	-	17.5758	1.77e-06	0.0036	GTGTGTGTGTGT	Elovl6	1.33988	9.83509	0.00045517	0.0465981
	ENSMUSG00000041220	ENSMUST00000197070	915	-	17.5758	1.77e-06	0.0036	GTGTGTGTGTGT	Elovl6	1.33988	9.83509	0.00045517	0.0465981
	ENSMUSG00000041220	ENSMUST00000199910	486	-	17.5758	1.77e-06	0.0036	GTGTGTGTGTGT	Elovl6	1.33988	9.83509	0.00045517	0.0465981
	ENSMUSG00000041220	ENSMUST00000199910	468	-	17.5758	1.77e-06	0.0036	GTGTGTGTGTGT	Elovl6	1.33988	9.83509	0.00045517	0.0465981
	ENSMUSG00000041220	ENSMUST00000071402	476	-	17.5758	1.77e-06	0.0036	GTGTGTGTGTGT	Elovl6	1.33988	9.83509	0.00045517	0.0465981
	ENSMUSG00000041220	ENSMUST00000197070	899	-	17.5758	1.77e-06	0.0036	GTGTGTGTGTGT	Elovl6	1.33988	9.83509	0.00045517	0.0465981
	ENSMUSG00000041220	ENSMUST00000197070	913	-	17.5758	1.77e-06	0.0036	GTGTGTGTGTGT	Elovl6	1.33988	9.83509	0.00045517	0.0465981
	ENSMUSG00000041220	ENSMUST00000071402	460	-	17.5758	1.77e-06	0.0036	GTGTGTGTGTGT	Elovl6	1.33988	9.83509	0.00045517	0.0465981
	ENSMUSG00000041220	ENSMUST00000199910	466	-	17.5758	1.77e-06	0.0036	GTGTGTGTGTGT	Elovl6	1.33988	9.83509	0.00045517	0.0465981
	ENSMUSG00000041220	ENSMUST00000199910	492	-	17.5939	1.37e-06	0.0036	GCGTGTGTGTGT	Elovl6	1.33988	9.83509	0.00045517	0.0465981
	ENSMUSG00000041220	ENSMUST00000197070	909	-	17.5758	1.77e-06	0.0036	GTGTGTGTGTGT	Elovl6	1.33988	9.83509	0.00045517	0.0465981
	ENSMUSG00000041220	ENSMUST00000197070	897	-	17.5758	1.77e-06	0.0036	GTGTGTGTGTGT	Elovl6	1.33988	9.83509	0.00045517	0.0465981
	ENSMUSG00000041220	ENSMUST00000197070	901	-	17.5758	1.77e-06	0.0036	GTGTGTGTGTGT	Elovl6	1.33988	9.83509	0.00045517	0.0465981
	ENSMUSG00000041220	ENSMUST00000199910	488	-	17.5758	1.77e-06	0.0036	GTGTGTGTGTGT	Elovl6	1.33988	9.83509	0.00045517	0.0465981
	ENSMUSG00000041220	ENSMUST00000197070	911	-	17.5758	1.77e-06	0.0036	GTGTGTGTGTGT	Elovl6	1.33988	9.83509	0.00045517	0.0465981
	ENSMUSG00000046805	ENSMUST00000081035	956	-	17.5758	1.77e-06	0.0036	GGGTTTGTGTGT	Mpeg1	0.756658	5.09861	0.000789126	0.0481053
	ENSMUSG00000047793	ENSMUST00000062202	4096	-	17.5758	1.77e-06	0.0036	GTGTGTGTGTGT	Sned1	0.739673	6.78518	0.000476826	0.0465981
	ENSMUSG00000047793	ENSMUST00000062202	4102	-	17.5758	1.77e-06	0.0036	GTGTGTGTGTGT	Sned1	0.739673	6.78518	0.000476826	0.0465981
	ENSMUSG00000047793	ENSMUST00000062202	4088	-	17.5758	1.77e-06	0.0036	GTGTGTGTGTGT	Sned1	0.739673	6.78518	0.000476826	0.0465981
	ENSMUSG00000047793	ENSMUST00000062202	4104	-	17.5758	1.77e-06	0.0036	GTGTGTGTGTGT	Sned1	0.739673	6.78518	0.000476826	0.0465981
	ENSMUSG00000047793	ENSMUST00000062202	4100	-	17.5758	1.77e-06	0.0036	GTGTGTGTGTGT	Sned1	0.739673	6.78518	0.000476826	0.0465981
	ENSMUSG00000047793	ENSMUST00000062202	4112	-	17.5758	1.77e-06	0.0036	GTGTGTGTGTGT	Sned1	0.739673	6.78518	0.000476826	0.0465981
	ENSMUSG00000047793	ENSMUST00000062202	4090	-	17.5758	1.77e-06	0.0036	GTGTGTGTGTGT	Sned1	0.739673	6.78518	0.000476826	0.0465981
	ENSMUSG00000047793	ENSMUST00000062202	4098	-	17.5758	1.77e-06	0.0036	GTGTGTGTGTGT	Sned1	0.739673	6.78518	0.000476826	0.0465981
	ENSMUSG00000047793	ENSMUST00000062202	4094	-	17.5758	1.77e-06	0.0036	GTGTGTGTGTGT	Sned1	0.739673	6.78518	0.000476826	0.0465981
	ENSMUSG00000047793	ENSMUST00000062202	4092	-	17.5758	1.77e-06	0.0036	GTGTGTGTGTGT	Sned1	0.739673	6.78518	0.000476826	0.0465981
	ENSMUSG00000047793	ENSMUST00000062202	4106	-	17.5758	1.77e-06	0.0036	GTGTGTGTGTGT	Sned1	0.739673	6.78518	0.000476826	0.0465981
	ENSMUSG00000047793	ENSMUST00000062202	4108	-	17.5758	1.77e-06	0.0036	GTGTGTGTGTGT	Sned1	0.739673	6.78518	0.000476826	0.0465981
	ENSMUSG00000047793	ENSMUST00000062202	4110	-	17.5758	1.77e-06	0.0036	GTGTGTGTGTGT	Sned1	0.739673	6.78518	0.000476826	0.0465981
	ENSMUSG00000049502	ENSMUST00000081933	609	-	17.5758	1.77e-06	0.0036	GTGTGTGTGTGT	Dtx3l	0.408997	5.11908	0.000708003	0.0471619
	ENSMUSG00000049502	ENSMUST00000081933	611	-	17.5758	1.77e-06	0.0036	GTGTGTGTGTGT	Dtx3l	0.408997	5.11908	0.000708003	0.0471619
	ENSMUSG00000049502	ENSMUST00000081933	607	-	17.5758	1.77e-06	0.0036	GTGTGTGTGTGT	Dtx3l	0.408997	5.11908	0.000708003	0.0471619
	ENSMUSG00000051048	ENSMUST00000139790	1803	-	17.5758	1.77e-06	0.0036	GTGTGTGTGTGT	P4ha3	1.42777	0.353926	0.00066087	0.046963
	ENSMUSG00000051048	ENSMUST00000057023	332	-	17.5758	1.77e-06	0.0036	GTGTGTGTGTGT	P4ha3	1.42777	0.353926	0.00066087	0.046963
	ENSMUSG00000051048	ENSMUST00000139790	1985	-	17.6485	1.05e-06	0.0036	GGATGTGTGTGT	P4ha3	1.42777	0.353926	0.00066087	0.046963
	ENSMUSG00000051048	ENSMUST00000138465	360	-	17.5758	1.77e-06	0.0036	GTGTGTGTGTGT	P4ha3	1.42777	0.353926	0.00066087	0.046963
	ENSMUSG00000051048	ENSMUST00000139790	1805	-	17.5758	1.77e-06	0.0036	GTGTGTGTGTGT	P4ha3	1.42777	0.353926	0.00066087	0.046963
	ENSMUSG00000051048	ENSMUST00000057023	348	-	17.5758	1.77e-06	0.0036	GTGTGTGTGTGT	P4ha3	1.42777	0.353926	0.00066087	0.046963
	ENSMUSG00000051048	ENSMUST00000139790	1807	-	17.5758	1.77e-06	0.0036	GTGTGTGTGTGT	P4ha3	1.42777	0.353926	0.00066087	0.046963
	ENSMUSG00000051048	ENSMUST00000139790	1809	-	17.5758	1.77e-06	0.0036	GTGTGTGTGTGT	P4ha3	1.42777	0.353926	0.00066087	0.046963
	ENSMUSG00000051048	ENSMUST00000139790	1903	-	23.1152	4.62e-08	0.0036	GGGTGTGTGTGT	P4ha3	1.42777	0.353926	0.00066087	0.046963
	ENSMUSG00000051048	ENSMUST00000138465	424	-	17.5758	1.77e-06	0.0036	GTGTGTGTGTGT	P4ha3	1.42777	0.353926	0.00066087	0.046963
	ENSMUSG00000051048	ENSMUST00000138465	330	-	17.5758	1.77e-06	0.0036	GTGTGTGTGTGT	P4ha3	1.42777	0.353926	0.00066087	0.046963
	ENSMUSG00000051048	ENSMUST00000138465	332	-	17.5758	1.77e-06	0.0036	GTGTGTGTGTGT	P4ha3	1.42777	0.353926	0.00066087	0.046963
	ENSMUSG00000051048	ENSMUST00000138465	334	-	17.5758	1.77e-06	0.0036	GTGTGTGTGTGT	P4ha3	1.42777	0.353926	0.00066087	0.046963
	ENSMUSG00000051048	ENSMUST00000057023	334	-	17.5758	1.77e-06	0.0036	GTGTGTGTGTGT	P4ha3	1.42777	0.353926	0.00066087	0.046963
	ENSMUSG00000051048	ENSMUST00000057023	362	-	17.5758	1.77e-06	0.0036	GTGTGTGTGTGT	P4ha3	1.42777	0.353926	0.00066087	0.046963
	ENSMUSG00000051048	ENSMUST00000138465	362	-	17.5758	1.77e-06	0.0036	GTGTGTGTGTGT	P4ha3	1.42777	0.353926	0.00066087	0.046963
	ENSMUSG00000051048	ENSMUST00000057023	420	-	17.5758	1.77e-06	0.0036	GTGTGTGTGTGT	P4ha3	1.42777	0.353926	0.00066087	0.046963
	ENSMUSG00000051048	ENSMUST00000138465	420	-	17.5758	1.77e-06	0.0036	GTGTGTGTGTGT	P4ha3	1.42777	0.353926	0.00066087	0.046963
	ENSMUSG00000051048	ENSMUST00000057023	430	-	23.1152	4.62e-08	0.0036	GGGTGTGTGTGT	P4ha3	1.42777	0.353926	0.00066087	0.046963
	ENSMUSG00000051048	ENSMUST00000057023	424	-	17.5758	1.77e-06	0.0036	GTGTGTGTGTGT	P4ha3	1.42777	0.353926	0.00066087	0.046963
	ENSMUSG00000051048	ENSMUST00000138465	342	-	17.5758	1.77e-06	0.0036	GTGTGTGTGTGT	P4ha3	1.42777	0.353926	0.00066087	0.046963
	ENSMUSG00000051048	ENSMUST00000057023	330	-	17.5758	1.77e-06	0.0036	GTGTGTGTGTGT	P4ha3	1.42777	0.353926	0.00066087	0.046963
	ENSMUSG00000051048	ENSMUST00000138465	428	-	17.5758	1.77e-06	0.0036	GTGTGTGTGTGT	P4ha3	1.42777	0.353926	0.00066087	0.046963
	ENSMUSG00000051048	ENSMUST00000057023	360	-	17.5758	1.77e-06	0.0036	GTGTGTGTGTGT	P4ha3	1.42777	0.353926	0.00066087	0.046963
	ENSMUSG00000051048	ENSMUST00000138465	508	-	17.5758	1.77e-06	0.0036	GTGTGTGTGTGT	P4ha3	1.42777	0.353926	0.00066087	0.046963
	ENSMUSG00000051048	ENSMUST00000139790	1829	-	17.5758	1.77e-06	0.0036	GTGTGTGTGTGT	P4ha3	1.42777	0.353926	0.00066087	0.046963
	ENSMUSG00000051048	ENSMUST00000138465	422	-	17.5758	1.77e-06	0.0036	GTGTGTGTGTGT	P4ha3	1.42777	0.353926	0.00066087	0.046963
	ENSMUSG00000051048	ENSMUST00000138465	426	-	17.5758	1.77e-06	0.0036	GTGTGTGTGTGT	P4ha3	1.42777	0.353926	0.00066087	0.046963
	ENSMUSG00000051048	ENSMUST00000138465	358	-	17.5758	1.77e-06	0.0036	GTGTGTGTGTGT	P4ha3	1.42777	0.353926	0.00066087	0.046963
	ENSMUSG00000051048	ENSMUST00000057023	428	-	17.5758	1.77e-06	0.0036	GTGTGTGTGTGT	P4ha3	1.42777	0.353926	0.00066087	0.046963
	ENSMUSG00000051048	ENSMUST00000057023	346	-	17.5758	1.77e-06	0.0036	GTGTGTGTGTGT	P4ha3	1.42777	0.353926	0.00066087	0.046963
	ENSMUSG00000051048	ENSMUST00000138465	348	-	17.5758	1.77e-06	0.0036	GTGTGTGTGTGT	P4ha3	1.42777	0.353926	0.00066087	0.046963
	ENSMUSG00000051048	ENSMUST00000139790	1827	-	17.5758	1.77e-06	0.0036	GTGTGTGTGTGT	P4ha3	1.42777	0.353926	0.00066087	0.046963
	ENSMUSG00000051048	ENSMUST00000139790	1811	-	17.5758	1.77e-06	0.0036	GTGTGTGTGTGT	P4ha3	1.42777	0.353926	0.00066087	0.046963
	ENSMUSG00000051048	ENSMUST00000139790	1813	-	17.5758	1.77e-06	0.0036	GTGTGTGTGTGT	P4ha3	1.42777	0.353926	0.00066087	0.046963
	ENSMUSG00000051048	ENSMUST00000138465	430	-	23.1152	4.62e-08	0.0036	GGGTGTGTGTGT	P4ha3	1.42777	0.353926	0.00066087	0.046963
	ENSMUSG00000051048	ENSMUST00000057023	342	-	17.5758	1.77e-06	0.0036	GTGTGTGTGTGT	P4ha3	1.42777	0.353926	0.00066087	0.046963
	ENSMUSG00000051048	ENSMUST00000057023	426	-	17.5758	1.77e-06	0.0036	GTGTGTGTGTGT	P4ha3	1.42777	0.353926	0.00066087	0.046963
	ENSMUSG00000051048	ENSMUST00000139790	1981	-	17.5758	1.77e-06	0.0036	GTGTGTGTGTGT	P4ha3	1.42777	0.353926	0.00066087	0.046963
	ENSMUSG00000051048	ENSMUST00000138465	346	-	17.5758	1.77e-06	0.0036	GTGTGTGTGTGT	P4ha3	1.42777	0.353926	0.00066087	0.046963
	ENSMUSG00000051048	ENSMUST00000139790	1821	-	17.5758	1.77e-06	0.0036	GTGTGTGTGTGT	P4ha3	1.42777	0.353926	0.00066087	0.046963
	ENSMUSG00000051048	ENSMUST00000139790	1825	-	17.5758	1.77e-06	0.0036	GTGTGTGTGTGT	P4ha3	1.42777	0.353926	0.00066087	0.046963
	ENSMUSG00000051048	ENSMUST00000139790	1831	-	17.5758	1.77e-06	0.0036	GTGTGTGTGTGT	P4ha3	1.42777	0.353926	0.00066087	0.046963
	ENSMUSG00000051048	ENSMUST00000139790	1833	-	17.5758	1.77e-06	0.0036	GTGTGTGTGTGT	P4ha3	1.42777	0.353926	0.00066087	0.046963
	ENSMUSG00000051048	ENSMUST00000057023	512	-	17.6485	1.05e-06	0.0036	GGATGTGTGTGT	P4ha3	1.42777	0.353926	0.00066087	0.046963
	ENSMUSG00000051048	ENSMUST00000138465	512	-	17.6485	1.05e-06	0.0036	GGATGTGTGTGT	P4ha3	1.42777	0.353926	0.00066087	0.046963
	ENSMUSG00000051048	ENSMUST00000057023	358	-	17.5758	1.77e-06	0.0036	GTGTGTGTGTGT	P4ha3	1.42777	0.353926	0.00066087	0.046963
	ENSMUSG00000051048	ENSMUST00000138465	344	-	17.5758	1.77e-06	0.0036	GTGTGTGTGTGT	P4ha3	1.42777	0.353926	0.00066087	0.046963
	ENSMUSG00000051048	ENSMUST00000139790	1819	-	17.5758	1.77e-06	0.0036	GTGTGTGTGTGT	P4ha3	1.42777	0.353926	0.00066087	0.046963
	ENSMUSG00000051048	ENSMUST00000139790	1823	-	17.5758	1.77e-06	0.0036	GTGTGTGTGTGT	P4ha3	1.42777	0.353926	0.00066087	0.046963
	ENSMUSG00000051048	ENSMUST00000139790	1895	-	17.5758	1.77e-06	0.0036	GTGTGTGTGTGT	P4ha3	1.42777	0.353926	0.00066087	0.046963
	ENSMUSG00000051048	ENSMUST00000139790	1815	-	17.5758	1.77e-06	0.0036	GTGTGTGTGTGT	P4ha3	1.42777	0.353926	0.00066087	0.046963
	ENSMUSG00000051048	ENSMUST00000057023	336	-	17.5758	1.77e-06	0.0036	GTGTGTGTGTGT	P4ha3	1.42777	0.353926	0.00066087	0.046963
	ENSMUSG00000051048	ENSMUST00000138465	336	-	17.5758	1.77e-06	0.0036	GTGTGTGTGTGT	P4ha3	1.42777	0.353926	0.00066087	0.046963
	ENSMUSG00000051048	ENSMUST00000139790	1901	-	17.5758	1.77e-06	0.0036	GTGTGTGTGTGT	P4ha3	1.42777	0.353926	0.00066087	0.046963
	ENSMUSG00000051048	ENSMUST00000139790	1899	-	17.5758	1.77e-06	0.0036	GTGTGTGTGTGT	P4ha3	1.42777	0.353926	0.00066087	0.046963
	ENSMUSG00000051048	ENSMUST00000139790	1893	-	17.5758	1.77e-06	0.0036	GTGTGTGTGTGT	P4ha3	1.42777	0.353926	0.00066087	0.046963
	ENSMUSG00000051048	ENSMUST00000057023	422	-	17.5758	1.77e-06	0.0036	GTGTGTGTGTGT	P4ha3	1.42777	0.353926	0.00066087	0.046963
	ENSMUSG00000051048	ENSMUST00000057023	508	-	17.5758	1.77e-06	0.0036	GTGTGTGTGTGT	P4ha3	1.42777	0.353926	0.00066087	0.046963
	ENSMUSG00000051048	ENSMUST00000139790	1817	-	17.5758	1.77e-06	0.0036	GTGTGTGTGTGT	P4ha3	1.42777	0.353926	0.00066087	0.046963
	ENSMUSG00000051048	ENSMUST00000138465	356	-	17.5758	1.77e-06	0.0036	GTGTGTGTGTGT	P4ha3	1.42777	0.353926	0.00066087	0.046963
	ENSMUSG00000051048	ENSMUST00000138465	354	-	17.5758	1.77e-06	0.0036	GTGTGTGTGTGT	P4ha3	1.42777	0.353926	0.00066087	0.046963
	ENSMUSG00000051048	ENSMUST00000139790	1835	-	17.5758	1.77e-06	0.0036	GTGTGTGTGTGT	P4ha3	1.42777	0.353926	0.00066087	0.046963
	ENSMUSG00000051048	ENSMUST00000057023	350	-	17.5758	1.77e-06	0.0036	GTGTGTGTGTGT	P4ha3	1.42777	0.353926	0.00066087	0.046963
	ENSMUSG00000051048	ENSMUST00000138465	352	-	17.5758	1.77e-06	0.0036	GTGTGTGTGTGT	P4ha3	1.42777	0.353926	0.00066087	0.046963
	ENSMUSG00000051048	ENSMUST00000057023	356	-	17.5758	1.77e-06	0.0036	GTGTGTGTGTGT	P4ha3	1.42777	0.353926	0.00066087	0.046963
	ENSMUSG00000051048	ENSMUST00000138465	340	-	17.5758	1.77e-06	0.0036	GTGTGTGTGTGT	P4ha3	1.42777	0.353926	0.00066087	0.046963
	ENSMUSG00000051048	ENSMUST00000057023	344	-	17.5758	1.77e-06	0.0036	GTGTGTGTGTGT	P4ha3	1.42777	0.353926	0.00066087	0.046963
	ENSMUSG00000051048	ENSMUST00000139790	1897	-	17.5758	1.77e-06	0.0036	GTGTGTGTGTGT	P4ha3	1.42777	0.353926	0.00066087	0.046963
	ENSMUSG00000051048	ENSMUST00000057023	340	-	17.5758	1.77e-06	0.0036	GTGTGTGTGTGT	P4ha3	1.42777	0.353926	0.00066087	0.046963
	ENSMUSG00000051048	ENSMUST00000138465	338	-	17.5758	1.77e-06	0.0036	GTGTGTGTGTGT	P4ha3	1.42777	0.353926	0.00066087	0.046963
	ENSMUSG00000051048	ENSMUST00000057023	352	-	17.5758	1.77e-06	0.0036	GTGTGTGTGTGT	P4ha3	1.42777	0.353926	0.00066087	0.046963
	ENSMUSG00000051048	ENSMUST00000057023	338	-	17.5758	1.77e-06	0.0036	GTGTGTGTGTGT	P4ha3	1.42777	0.353926	0.00066087	0.046963
	ENSMUSG00000051048	ENSMUST00000057023	354	-	17.5758	1.77e-06	0.0036	GTGTGTGTGTGT	P4ha3	1.42777	0.353926	0.00066087	0.046963
	ENSMUSG00000051048	ENSMUST00000138465	350	-	17.5758	1.77e-06	0.0036	GTGTGTGTGTGT	P4ha3	1.42777	0.353926	0.00066087	0.046963
	ENSMUSG00000051351	ENSMUST00000069195	2144	-	17.5758	1.77e-06	0.0036	GTGTGTGTGTGT	Zfp46	-0.361839	5.58573	0.000543279	0.0465981
	ENSMUSG00000051351	ENSMUST00000069195	2146	-	17.5758	1.77e-06	0.0036	GTGTGTGTGTGT	Zfp46	-0.361839	5.58573	0.000543279	0.0465981
	ENSMUSG00000051351	ENSMUST00000069195	2142	-	17.5758	1.77e-06	0.0036	GTGTGTGTGTGT	Zfp46	-0.361839	5.58573	0.000543279	0.0465981
	ENSMUSG00000051351	ENSMUST00000069195	2140	-	17.5758	1.77e-06	0.0036	GTGTGTGTGTGT	Zfp46	-0.361839	5.58573	0.000543279	0.0465981
	ENSMUSG00000051351	ENSMUST00000069195	2160	-	17.5758	1.77e-06	0.0036	GTGTGTGTGTGT	Zfp46	-0.361839	5.58573	0.000543279	0.0465981
	ENSMUSG00000051351	ENSMUST00000069195	1511	+	17.5758	1.77e-06	0.0036	GTGTGTGTGTGT	Zfp46	-0.361839	5.58573	0.000543279	0.0465981
	ENSMUSG00000051351	ENSMUST00000069195	2136	-	17.5758	1.77e-06	0.0036	GTGTGTGTGTGT	Zfp46	-0.361839	5.58573	0.000543279	0.0465981
	ENSMUSG00000051351	ENSMUST00000069195	1517	+	17.5758	1.77e-06	0.0036	GTGTGTGTGTGT	Zfp46	-0.361839	5.58573	0.000543279	0.0465981
	ENSMUSG00000051351	ENSMUST00000069195	1515	+	17.5758	1.77e-06	0.0036	GTGTGTGTGTGT	Zfp46	-0.361839	5.58573	0.000543279	0.0465981
	ENSMUSG00000051351	ENSMUST00000069195	1507	+	17.5758	1.77e-06	0.0036	GTGTGTGTGTGT	Zfp46	-0.361839	5.58573	0.000543279	0.0465981
	ENSMUSG00000051351	ENSMUST00000069195	1505	+	17.5758	1.77e-06	0.0036	GTGTGTGTGTGT	Zfp46	-0.361839	5.58573	0.000543279	0.0465981
	ENSMUSG00000051351	ENSMUST00000069195	2138	-	17.5758	1.77e-06	0.0036	GTGTGTGTGTGT	Zfp46	-0.361839	5.58573	0.000543279	0.0465981
	ENSMUSG00000051351	ENSMUST00000069195	1503	+	17.5758	1.77e-06	0.0036	GTGTGTGTGTGT	Zfp46	-0.361839	5.58573	0.000543279	0.0465981
	ENSMUSG00000051351	ENSMUST00000069195	1513	+	17.5758	1.77e-06	0.0036	GTGTGTGTGTGT	Zfp46	-0.361839	5.58573	0.000543279	0.0465981
	ENSMUSG00000051351	ENSMUST00000069195	1509	+	17.5758	1.77e-06	0.0036	GTGTGTGTGTGT	Zfp46	-0.361839	5.58573	0.000543279	0.0465981
	ENSMUSG00000051351	ENSMUST00000069195	2162	-	17.5939	1.37e-06	0.0036	GCGTGTGTGTGT	Zfp46	-0.361839	5.58573	0.000543279	0.0465981
	ENSMUSG00000052942	ENSMUST00000162022	798	-	17.6485	1.05e-06	0.0036	GAGTGTGTGTGT	Glis3	0.675294	3.2445	0.000276375	0.0464388
	ENSMUSG00000052942	ENSMUST00000162022	788	-	17.5758	1.77e-06	0.0036	GTGTGTGTGTGT	Glis3	0.675294	3.2445	0.000276375	0.0464388
	ENSMUSG00000052942	ENSMUST00000162022	792	-	17.5758	1.77e-06	0.0036	GTGTGTGTGTGT	Glis3	0.675294	3.2445	0.000276375	0.0464388
	ENSMUSG00000052942	ENSMUST00000162022	794	-	17.5758	1.77e-06	0.0036	GTGTGTGTGTGT	Glis3	0.675294	3.2445	0.000276375	0.0464388
	ENSMUSG00000052942	ENSMUST00000162022	2045	-	17.6485	1.05e-06	0.0036	GAGTGTGTGTGT	Glis3	0.675294	3.2445	0.000276375	0.0464388
	ENSMUSG00000052942	ENSMUST00000162022	790	-	17.5758	1.77e-06	0.0036	GTGTGTGTGTGT	Glis3	0.675294	3.2445	0.000276375	0.0464388
	ENSMUSG00000052942	ENSMUST00000162022	786	-	17.5758	1.77e-06	0.0036	GTGTGTGTGTGT	Glis3	0.675294	3.2445	0.000276375	0.0464388
	ENSMUSG00000052942	ENSMUST00000162022	796	-	17.5758	1.77e-06	0.0036	GTGTGTGTGTGT	Glis3	0.675294	3.2445	0.000276375	0.0464388
	ENSMUSG00000066800	ENSMUST00000182538	264	+	17.5758	1.77e-06	0.0036	GTGTGTGTGTGT	Rnasel	0.591646	5.24885	0.000212443	0.043183
	ENSMUSG00000066800	ENSMUST00000182538	467	-	17.5758	1.77e-06	0.0036	GTGTGTGTGTGT	Rnasel	0.591646	5.24885	0.000212443	0.043183
	ENSMUSG00000066800	ENSMUST00000182538	268	+	17.5758	1.77e-06	0.0036	GTGTGTGTGTGT	Rnasel	0.591646	5.24885	0.000212443	0.043183
	ENSMUSG00000066800	ENSMUST00000182538	278	+	17.5758	1.77e-06	0.0036	GTGTGTGTGTGT	Rnasel	0.591646	5.24885	0.000212443	0.043183
	ENSMUSG00000066800	ENSMUST00000182538	463	-	17.5758	1.77e-06	0.0036	GTGTGTGTGTGT	Rnasel	0.591646	5.24885	0.000212443	0.043183
	ENSMUSG00000066800	ENSMUST00000182538	266	+	17.5758	1.77e-06	0.0036	GTGTGTGTGTGT	Rnasel	0.591646	5.24885	0.000212443	0.043183
	ENSMUSG00000066800	ENSMUST00000182538	465	-	17.5758	1.77e-06	0.0036	GTGTGTGTGTGT	Rnasel	0.591646	5.24885	0.000212443	0.043183
	ENSMUSG00000066800	ENSMUST00000182538	457	-	17.5758	1.77e-06	0.0036	GTGTGTGTGTGT	Rnasel	0.591646	5.24885	0.000212443	0.043183
	ENSMUSG00000066800	ENSMUST00000182538	443	-	17.5758	1.77e-06	0.0036	GTGTGTGTGTGT	Rnasel	0.591646	5.24885	0.000212443	0.043183
	ENSMUSG00000066800	ENSMUST00000182538	475	-	17.5758	1.77e-06	0.0036	GTGTGTGTGTGT	Rnasel	0.591646	5.24885	0.000212443	0.043183
	ENSMUSG00000066800	ENSMUST00000182538	445	-	17.5758	1.77e-06	0.0036	GTGTGTGTGTGT	Rnasel	0.591646	5.24885	0.000212443	0.043183
	ENSMUSG00000066800	ENSMUST00000182538	473	-	17.5758	1.77e-06	0.0036	GTGTGTGTGTGT	Rnasel	0.591646	5.24885	0.000212443	0.043183
	ENSMUSG00000066800	ENSMUST00000182538	471	-	17.5758	1.77e-06	0.0036	GTGTGTGTGTGT	Rnasel	0.591646	5.24885	0.000212443	0.043183
	ENSMUSG00000066800	ENSMUST00000182538	449	-	17.5758	1.77e-06	0.0036	GTGTGTGTGTGT	Rnasel	0.591646	5.24885	0.000212443	0.043183
	ENSMUSG00000066800	ENSMUST00000182538	274	+	17.5758	1.77e-06	0.0036	GTGTGTGTGTGT	Rnasel	0.591646	5.24885	0.000212443	0.043183
	ENSMUSG00000066800	ENSMUST00000182538	479	-	17.5758	1.77e-06	0.0036	GTGTGTGTGTGT	Rnasel	0.591646	5.24885	0.000212443	0.043183
	ENSMUSG00000066800	ENSMUST00000182538	280	+	17.5758	1.77e-06	0.0036	GTGTGTGTGTGT	Rnasel	0.591646	5.24885	0.000212443	0.043183
	ENSMUSG00000066800	ENSMUST00000182538	270	+	17.5758	1.77e-06	0.0036	GTGTGTGTGTGT	Rnasel	0.591646	5.24885	0.000212443	0.043183
	ENSMUSG00000066800	ENSMUST00000182538	272	+	17.5758	1.77e-06	0.0036	GTGTGTGTGTGT	Rnasel	0.591646	5.24885	0.000212443	0.043183
	ENSMUSG00000066800	ENSMUST00000182538	461	-	17.5758	1.77e-06	0.0036	GTGTGTGTGTGT	Rnasel	0.591646	5.24885	0.000212443	0.043183
	ENSMUSG00000066800	ENSMUST00000182538	477	-	17.5758	1.77e-06	0.0036	GTGTGTGTGTGT	Rnasel	0.591646	5.24885	0.000212443	0.043183
	ENSMUSG00000066800	ENSMUST00000182538	429	-	17.6485	1.05e-06	0.0036	GAGTGTGTGTGT	Rnasel	0.591646	5.24885	0.000212443	0.043183
	ENSMUSG00000066800	ENSMUST00000182538	447	-	17.5758	1.77e-06	0.0036	GTGTGTGTGTGT	Rnasel	0.591646	5.24885	0.000212443	0.043183
	ENSMUSG00000066800	ENSMUST00000182538	451	-	17.5758	1.77e-06	0.0036	GTGTGTGTGTGT	Rnasel	0.591646	5.24885	0.000212443	0.043183
	ENSMUSG00000066800	ENSMUST00000182538	469	-	17.5758	1.77e-06	0.0036	GTGTGTGTGTGT	Rnasel	0.591646	5.24885	0.000212443	0.043183
	ENSMUSG00000066800	ENSMUST00000182538	276	+	17.5758	1.77e-06	0.0036	GTGTGTGTGTGT	Rnasel	0.591646	5.24885	0.000212443	0.043183
	ENSMUSG00000066800	ENSMUST00000182538	459	-	17.5758	1.77e-06	0.0036	GTGTGTGTGTGT	Rnasel	0.591646	5.24885	0.000212443	0.043183
	ENSMUSG00000066800	ENSMUST00000182538	453	-	17.5758	1.77e-06	0.0036	GTGTGTGTGTGT	Rnasel	0.591646	5.24885	0.000212443	0.043183
	ENSMUSG00000066800	ENSMUST00000182538	455	-	17.5758	1.77e-06	0.0036	GTGTGTGTGTGT	Rnasel	0.591646	5.24885	0.000212443	0.043183
	ENSMUSG00000071369	ENSMUST00000095806	597	+	17.5758	1.77e-06	0.0036	GGGTGTGTTTGT	Map3k5	-0.427858	6.17384	0.000932395	0.0499024
	ENSMUSG00000098112	ENSMUST00000182814	271	-	17.5758	1.77e-06	0.0036	GTGTGTGTGTGT	Bin2	0.814547	2.22246	0.000771878	0.0476557
	ENSMUSG00000098112	ENSMUST00000182814	210	-	17.5758	1.77e-06	0.0036	GTGTGTGTGTGT	Bin2	0.814547	2.22246	0.000771878	0.0476557
	ENSMUSG00000098112	ENSMUST00000182775	208	-	17.5758	1.77e-06	0.0036	GTGTGTGTGTGT	Bin2	0.814547	2.22246	0.000771878	0.0476557
	ENSMUSG00000098112	ENSMUST00000182814	273	-	17.5758	1.77e-06	0.0036	GTGTGTGTGTGT	Bin2	0.814547	2.22246	0.000771878	0.0476557
	ENSMUSG00000098112	ENSMUST00000182775	271	-	17.5758	1.77e-06	0.0036	GTGTGTGTGTGT	Bin2	0.814547	2.22246	0.000771878	0.0476557
	ENSMUSG00000098112	ENSMUST00000182814	206	-	17.5758	1.77e-06	0.0036	GTGTGTGTGTGT	Bin2	0.814547	2.22246	0.000771878	0.0476557
	ENSMUSG00000098112	ENSMUST00000182775	255	-	17.5758	1.77e-06	0.0036	GTGTGTGTGTGT	Bin2	0.814547	2.22246	0.000771878	0.0476557
	ENSMUSG00000098112	ENSMUST00000182814	208	-	17.5758	1.77e-06	0.0036	GTGTGTGTGTGT	Bin2	0.814547	2.22246	0.000771878	0.0476557
	ENSMUSG00000098112	ENSMUST00000182814	249	-	17.5758	1.77e-06	0.0036	GTGTGTGTGTGT	Bin2	0.814547	2.22246	0.000771878	0.0476557
	ENSMUSG00000098112	ENSMUST00000182775	206	-	17.5758	1.77e-06	0.0036	GTGTGTGTGTGT	Bin2	0.814547	2.22246	0.000771878	0.0476557
	ENSMUSG00000098112	ENSMUST00000182814	251	-	17.5758	1.77e-06	0.0036	GTGTGTGTGTGT	Bin2	0.814547	2.22246	0.000771878	0.0476557
	ENSMUSG00000098112	ENSMUST00000183211	271	-	17.5758	1.77e-06	0.0036	GTGTGTGTGTGT	Bin2	0.814547	2.22246	0.000771878	0.0476557
	ENSMUSG00000098112	ENSMUST00000182775	186	-	17.5758	1.77e-06	0.0036	GTGTGTGTGTGT	Bin2	0.814547	2.22246	0.000771878	0.0476557
	ENSMUSG00000098112	ENSMUST00000182775	184	-	17.5758	1.77e-06	0.0036	GTGTGTGTGTGT	Bin2	0.814547	2.22246	0.000771878	0.0476557
	ENSMUSG00000098112	ENSMUST00000182814	204	-	17.5758	1.77e-06	0.0036	GTGTGTGTGTGT	Bin2	0.814547	2.22246	0.000771878	0.0476557
	ENSMUSG00000098112	ENSMUST00000182775	188	-	17.5758	1.77e-06	0.0036	GTGTGTGTGTGT	Bin2	0.814547	2.22246	0.000771878	0.0476557
	ENSMUSG00000098112	ENSMUST00000182814	188	-	17.5758	1.77e-06	0.0036	GTGTGTGTGTGT	Bin2	0.814547	2.22246	0.000771878	0.0476557
	ENSMUSG00000098112	ENSMUST00000183211	208	-	17.5758	1.77e-06	0.0036	GTGTGTGTGTGT	Bin2	0.814547	2.22246	0.000771878	0.0476557
	ENSMUSG00000098112	ENSMUST00000183211	269	-	17.5758	1.77e-06	0.0036	GTGTGTGTGTGT	Bin2	0.814547	2.22246	0.000771878	0.0476557
	ENSMUSG00000098112	ENSMUST00000182775	182	-	17.5758	1.77e-06	0.0036	GTGTGTGTGTGT	Bin2	0.814547	2.22246	0.000771878	0.0476557
	ENSMUSG00000098112	ENSMUST00000183211	210	-	17.5758	1.77e-06	0.0036	GTGTGTGTGTGT	Bin2	0.814547	2.22246	0.000771878	0.0476557
	ENSMUSG00000098112	ENSMUST00000182814	253	-	17.5758	1.77e-06	0.0036	GTGTGTGTGTGT	Bin2	0.814547	2.22246	0.000771878	0.0476557
	ENSMUSG00000098112	ENSMUST00000183211	273	-	17.5758	1.77e-06	0.0036	GTGTGTGTGTGT	Bin2	0.814547	2.22246	0.000771878	0.0476557
	ENSMUSG00000098112	ENSMUST00000182775	273	-	17.5758	1.77e-06	0.0036	GTGTGTGTGTGT	Bin2	0.814547	2.22246	0.000771878	0.0476557
	ENSMUSG00000098112	ENSMUST00000183211	204	-	17.5758	1.77e-06	0.0036	GTGTGTGTGTGT	Bin2	0.814547	2.22246	0.000771878	0.0476557
	ENSMUSG00000098112	ENSMUST00000183211	184	-	17.5758	1.77e-06	0.0036	GTGTGTGTGTGT	Bin2	0.814547	2.22246	0.000771878	0.0476557
	ENSMUSG00000098112	ENSMUST00000183211	263	-	17.5758	1.77e-06	0.0036	GTGTGTGTGTGT	Bin2	0.814547	2.22246	0.000771878	0.0476557
	ENSMUSG00000098112	ENSMUST00000182775	198	-	17.5758	1.77e-06	0.0036	GTGTGTGTGTGT	Bin2	0.814547	2.22246	0.000771878	0.0476557
	ENSMUSG00000098112	ENSMUST00000182775	180	-	17.5758	1.77e-06	0.0036	GTGTGTGTGTGT	Bin2	0.814547	2.22246	0.000771878	0.0476557
	ENSMUSG00000098112	ENSMUST00000182814	182	-	17.5758	1.77e-06	0.0036	GTGTGTGTGTGT	Bin2	0.814547	2.22246	0.000771878	0.0476557
	ENSMUSG00000098112	ENSMUST00000182775	194	-	17.5758	1.77e-06	0.0036	GTGTGTGTGTGT	Bin2	0.814547	2.22246	0.000771878	0.0476557
	ENSMUSG00000098112	ENSMUST00000183211	194	-	17.5758	1.77e-06	0.0036	GTGTGTGTGTGT	Bin2	0.814547	2.22246	0.000771878	0.0476557
	ENSMUSG00000098112	ENSMUST00000182775	226	-	17.5758	1.77e-06	0.0036	GTGTGTGTGTGT	Bin2	0.814547	2.22246	0.000771878	0.0476557
	ENSMUSG00000098112	ENSMUST00000183211	253	-	17.5758	1.77e-06	0.0036	GTGTGTGTGTGT	Bin2	0.814547	2.22246	0.000771878	0.0476557
	ENSMUSG00000098112	ENSMUST00000182814	247	-	17.5758	1.77e-06	0.0036	GTGTGTGTGTGT	Bin2	0.814547	2.22246	0.000771878	0.0476557
	ENSMUSG00000098112	ENSMUST00000182814	186	-	17.5758	1.77e-06	0.0036	GTGTGTGTGTGT	Bin2	0.814547	2.22246	0.000771878	0.0476557
	ENSMUSG00000098112	ENSMUST00000182814	255	-	17.5758	1.77e-06	0.0036	GTGTGTGTGTGT	Bin2	0.814547	2.22246	0.000771878	0.0476557
	ENSMUSG00000098112	ENSMUST00000182775	263	-	17.5758	1.77e-06	0.0036	GTGTGTGTGTGT	Bin2	0.814547	2.22246	0.000771878	0.0476557
	ENSMUSG00000098112	ENSMUST00000182814	267	-	17.5758	1.77e-06	0.0036	GTGTGTGTGTGT	Bin2	0.814547	2.22246	0.000771878	0.0476557
	ENSMUSG00000098112	ENSMUST00000183211	251	-	17.5758	1.77e-06	0.0036	GTGTGTGTGTGT	Bin2	0.814547	2.22246	0.000771878	0.0476557
	ENSMUSG00000098112	ENSMUST00000182814	224	-	17.5758	1.77e-06	0.0036	GTGTGTGTGTGT	Bin2	0.814547	2.22246	0.000771878	0.0476557
	ENSMUSG00000098112	ENSMUST00000182775	200	-	17.5758	1.77e-06	0.0036	GTGTGTGTGTGT	Bin2	0.814547	2.22246	0.000771878	0.0476557
	ENSMUSG00000098112	ENSMUST00000183211	202	-	17.5758	1.77e-06	0.0036	GTGTGTGTGTGT	Bin2	0.814547	2.22246	0.000771878	0.0476557
	ENSMUSG00000098112	ENSMUST00000182775	253	-	17.5758	1.77e-06	0.0036	GTGTGTGTGTGT	Bin2	0.814547	2.22246	0.000771878	0.0476557
	ENSMUSG00000098112	ENSMUST00000182775	210	-	17.5758	1.77e-06	0.0036	GTGTGTGTGTGT	Bin2	0.814547	2.22246	0.000771878	0.0476557
	ENSMUSG00000098112	ENSMUST00000182814	184	-	17.5758	1.77e-06	0.0036	GTGTGTGTGTGT	Bin2	0.814547	2.22246	0.000771878	0.0476557
	ENSMUSG00000098112	ENSMUST00000182814	265	-	17.5758	1.77e-06	0.0036	GTGTGTGTGTGT	Bin2	0.814547	2.22246	0.000771878	0.0476557
	ENSMUSG00000098112	ENSMUST00000182775	267	-	17.5758	1.77e-06	0.0036	GTGTGTGTGTGT	Bin2	0.814547	2.22246	0.000771878	0.0476557
	ENSMUSG00000098112	ENSMUST00000183211	249	-	17.5758	1.77e-06	0.0036	GTGTGTGTGTGT	Bin2	0.814547	2.22246	0.000771878	0.0476557
	ENSMUSG00000098112	ENSMUST00000182775	269	-	17.5758	1.77e-06	0.0036	GTGTGTGTGTGT	Bin2	0.814547	2.22246	0.000771878	0.0476557
	ENSMUSG00000098112	ENSMUST00000182775	251	-	17.5758	1.77e-06	0.0036	GTGTGTGTGTGT	Bin2	0.814547	2.22246	0.000771878	0.0476557
	ENSMUSG00000098112	ENSMUST00000183211	182	-	17.5758	1.77e-06	0.0036	GTGTGTGTGTGT	Bin2	0.814547	2.22246	0.000771878	0.0476557
	ENSMUSG00000098112	ENSMUST00000182814	192	-	17.5758	1.77e-06	0.0036	GTGTGTGTGTGT	Bin2	0.814547	2.22246	0.000771878	0.0476557
	ENSMUSG00000098112	ENSMUST00000182775	192	-	17.5758	1.77e-06	0.0036	GTGTGTGTGTGT	Bin2	0.814547	2.22246	0.000771878	0.0476557
	ENSMUSG00000098112	ENSMUST00000182775	259	-	17.5758	1.77e-06	0.0036	GTGTGTGTGTGT	Bin2	0.814547	2.22246	0.000771878	0.0476557
	ENSMUSG00000098112	ENSMUST00000183211	259	-	17.5758	1.77e-06	0.0036	GTGTGTGTGTGT	Bin2	0.814547	2.22246	0.000771878	0.0476557
	ENSMUSG00000098112	ENSMUST00000183211	247	-	17.5758	1.77e-06	0.0036	GTGTGTGTGTGT	Bin2	0.814547	2.22246	0.000771878	0.0476557
	ENSMUSG00000098112	ENSMUST00000182814	245	-	17.5758	1.77e-06	0.0036	GTGTGTGTGTGT	Bin2	0.814547	2.22246	0.000771878	0.0476557
	ENSMUSG00000098112	ENSMUST00000182775	249	-	17.5758	1.77e-06	0.0036	GTGTGTGTGTGT	Bin2	0.814547	2.22246	0.000771878	0.0476557
	ENSMUSG00000098112	ENSMUST00000183211	188	-	17.5758	1.77e-06	0.0036	GTGTGTGTGTGT	Bin2	0.814547	2.22246	0.000771878	0.0476557
	ENSMUSG00000098112	ENSMUST00000183211	198	-	17.5758	1.77e-06	0.0036	GTGTGTGTGTGT	Bin2	0.814547	2.22246	0.000771878	0.0476557
	ENSMUSG00000098112	ENSMUST00000182814	198	-	17.5758	1.77e-06	0.0036	GTGTGTGTGTGT	Bin2	0.814547	2.22246	0.000771878	0.0476557
	ENSMUSG00000098112	ENSMUST00000183211	224	-	17.5758	1.77e-06	0.0036	GTGTGTGTGTGT	Bin2	0.814547	2.22246	0.000771878	0.0476557
	ENSMUSG00000098112	ENSMUST00000183211	190	-	17.5758	1.77e-06	0.0036	GTGTGTGTGTGT	Bin2	0.814547	2.22246	0.000771878	0.0476557
	ENSMUSG00000098112	ENSMUST00000182814	180	-	17.5758	1.77e-06	0.0036	GTGTGTGTGTGT	Bin2	0.814547	2.22246	0.000771878	0.0476557
	ENSMUSG00000098112	ENSMUST00000183211	257	-	17.5758	1.77e-06	0.0036	GTGTGTGTGTGT	Bin2	0.814547	2.22246	0.000771878	0.0476557
	ENSMUSG00000098112	ENSMUST00000182814	202	-	17.5758	1.77e-06	0.0036	GTGTGTGTGTGT	Bin2	0.814547	2.22246	0.000771878	0.0476557
	ENSMUSG00000098112	ENSMUST00000182775	204	-	17.5758	1.77e-06	0.0036	GTGTGTGTGTGT	Bin2	0.814547	2.22246	0.000771878	0.0476557
	ENSMUSG00000098112	ENSMUST00000183211	206	-	17.5758	1.77e-06	0.0036	GTGTGTGTGTGT	Bin2	0.814547	2.22246	0.000771878	0.0476557
	ENSMUSG00000098112	ENSMUST00000182775	247	-	17.5758	1.77e-06	0.0036	GTGTGTGTGTGT	Bin2	0.814547	2.22246	0.000771878	0.0476557
	ENSMUSG00000098112	ENSMUST00000183211	196	-	17.5758	1.77e-06	0.0036	GTGTGTGTGTGT	Bin2	0.814547	2.22246	0.000771878	0.0476557
	ENSMUSG00000098112	ENSMUST00000183211	255	-	17.5758	1.77e-06	0.0036	GTGTGTGTGTGT	Bin2	0.814547	2.22246	0.000771878	0.0476557
	ENSMUSG00000098112	ENSMUST00000182814	263	-	17.5758	1.77e-06	0.0036	GTGTGTGTGTGT	Bin2	0.814547	2.22246	0.000771878	0.0476557
	ENSMUSG00000098112	ENSMUST00000182814	228	-	17.5758	1.77e-06	0.0036	GTGTGTGTGTGT	Bin2	0.814547	2.22246	0.000771878	0.0476557
	ENSMUSG00000098112	ENSMUST00000182814	269	-	17.5758	1.77e-06	0.0036	GTGTGTGTGTGT	Bin2	0.814547	2.22246	0.000771878	0.0476557
	ENSMUSG00000098112	ENSMUST00000183211	180	-	17.5758	1.77e-06	0.0036	GTGTGTGTGTGT	Bin2	0.814547	2.22246	0.000771878	0.0476557
	ENSMUSG00000098112	ENSMUST00000182775	224	-	17.5758	1.77e-06	0.0036	GTGTGTGTGTGT	Bin2	0.814547	2.22246	0.000771878	0.0476557
	ENSMUSG00000098112	ENSMUST00000182775	257	-	17.5758	1.77e-06	0.0036	GTGTGTGTGTGT	Bin2	0.814547	2.22246	0.000771878	0.0476557
	ENSMUSG00000098112	ENSMUST00000182814	257	-	17.5758	1.77e-06	0.0036	GTGTGTGTGTGT	Bin2	0.814547	2.22246	0.000771878	0.0476557
	ENSMUSG00000098112	ENSMUST00000183211	226	-	17.5758	1.77e-06	0.0036	GTGTGTGTGTGT	Bin2	0.814547	2.22246	0.000771878	0.0476557
	ENSMUSG00000098112	ENSMUST00000182775	190	-	17.5758	1.77e-06	0.0036	GTGTGTGTGTGT	Bin2	0.814547	2.22246	0.000771878	0.0476557
	ENSMUSG00000098112	ENSMUST00000182775	265	-	17.5758	1.77e-06	0.0036	GTGTGTGTGTGT	Bin2	0.814547	2.22246	0.000771878	0.0476557
	ENSMUSG00000098112	ENSMUST00000182814	226	-	17.5758	1.77e-06	0.0036	GTGTGTGTGTGT	Bin2	0.814547	2.22246	0.000771878	0.0476557
	ENSMUSG00000098112	ENSMUST00000183211	267	-	17.5758	1.77e-06	0.0036	GTGTGTGTGTGT	Bin2	0.814547	2.22246	0.000771878	0.0476557
	ENSMUSG00000098112	ENSMUST00000182814	196	-	17.5758	1.77e-06	0.0036	GTGTGTGTGTGT	Bin2	0.814547	2.22246	0.000771878	0.0476557
	ENSMUSG00000098112	ENSMUST00000183211	228	-	17.5758	1.77e-06	0.0036	GTGTGTGTGTGT	Bin2	0.814547	2.22246	0.000771878	0.0476557
	ENSMUSG00000098112	ENSMUST00000182814	190	-	17.5758	1.77e-06	0.0036	GTGTGTGTGTGT	Bin2	0.814547	2.22246	0.000771878	0.0476557
	ENSMUSG00000098112	ENSMUST00000183211	200	-	17.5758	1.77e-06	0.0036	GTGTGTGTGTGT	Bin2	0.814547	2.22246	0.000771878	0.0476557
	ENSMUSG00000098112	ENSMUST00000182775	261	-	17.5758	1.77e-06	0.0036	GTGTGTGTGTGT	Bin2	0.814547	2.22246	0.000771878	0.0476557
	ENSMUSG00000098112	ENSMUST00000183211	245	-	17.5758	1.77e-06	0.0036	GTGTGTGTGTGT	Bin2	0.814547	2.22246	0.000771878	0.0476557
	ENSMUSG00000098112	ENSMUST00000183211	265	-	17.5758	1.77e-06	0.0036	GTGTGTGTGTGT	Bin2	0.814547	2.22246	0.000771878	0.0476557
	ENSMUSG00000098112	ENSMUST00000182775	202	-	17.5758	1.77e-06	0.0036	GTGTGTGTGTGT	Bin2	0.814547	2.22246	0.000771878	0.0476557
	ENSMUSG00000098112	ENSMUST00000182775	245	-	17.5758	1.77e-06	0.0036	GTGTGTGTGTGT	Bin2	0.814547	2.22246	0.000771878	0.0476557
	ENSMUSG00000098112	ENSMUST00000183211	186	-	17.5758	1.77e-06	0.0036	GTGTGTGTGTGT	Bin2	0.814547	2.22246	0.000771878	0.0476557
	ENSMUSG00000098112	ENSMUST00000183211	192	-	17.5758	1.77e-06	0.0036	GTGTGTGTGTGT	Bin2	0.814547	2.22246	0.000771878	0.0476557
	ENSMUSG00000098112	ENSMUST00000183211	261	-	17.5758	1.77e-06	0.0036	GTGTGTGTGTGT	Bin2	0.814547	2.22246	0.000771878	0.0476557
	ENSMUSG00000098112	ENSMUST00000182814	200	-	17.5758	1.77e-06	0.0036	GTGTGTGTGTGT	Bin2	0.814547	2.22246	0.000771878	0.0476557
	ENSMUSG00000098112	ENSMUST00000182814	261	-	17.5758	1.77e-06	0.0036	GTGTGTGTGTGT	Bin2	0.814547	2.22246	0.000771878	0.0476557
	ENSMUSG00000098112	ENSMUST00000182775	228	-	17.5758	1.77e-06	0.0036	GTGTGTGTGTGT	Bin2	0.814547	2.22246	0.000771878	0.0476557
	ENSMUSG00000098112	ENSMUST00000182814	194	-	17.5758	1.77e-06	0.0036	GTGTGTGTGTGT	Bin2	0.814547	2.22246	0.000771878	0.0476557
	ENSMUSG00000098112	ENSMUST00000182814	259	-	17.5758	1.77e-06	0.0036	GTGTGTGTGTGT	Bin2	0.814547	2.22246	0.000771878	0.0476557
	ENSMUSG00000098112	ENSMUST00000182775	196	-	17.5758	1.77e-06	0.0036	GTGTGTGTGTGT	Bin2	0.814547	2.22246	0.000771878	0.0476557
	ENSMUSG00000020120	ENSMUST00000102881	860	+	12.7273	2.99e-06	0.00605	GGGAGTGGGTGT	Plek	0.905054	4.79123	0.000642789	0.0465981
	ENSMUSG00000020120	ENSMUST00000020321	860	+	12.7273	2.99e-06	0.00605	GGGAGTGGGTGT	Plek	0.905054	4.79123	0.000642789	0.0465981
	ENSMUSG00000043088	ENSMUST00000203281	671	-	12.7273	2.99e-06	0.00605	GGGTGTGAGTGG	Il17re	0.635937	4.21657	0.000701431	0.0471619
	ENSMUSG00000026600	ENSMUST00000189661	3755	+	12.7152	3.3e-06	0.00665	GGGTGGGGGTGT	Soat1	0.958238	8.2057	0.000502131	0.0465981
	ENSMUSG00000052310	ENSMUST00000015467	733	-	12.7152	3.3e-06	0.00665	GGGTGGGTGGGT	Slc39a1	0.294997	6.89856	0.000845588	0.0491226
	ENSMUSG00000052310	ENSMUST00000015467	729	-	12.7152	3.3e-06	0.00665	GGGTGGGTGGGT	Slc39a1	0.294997	6.89856	0.000845588	0.0491226
	ENSMUSG00000036594	ENSMUST00000174751	175	-	12.6848	4.06e-06	0.00816	GGGTGTGTGAGC	H2-Aa	0.636725	6.89642	0.000381859	0.0465981
	ENSMUSG00000036594	ENSMUST00000040655	175	-	12.6848	4.06e-06	0.00816	GGGTGTGTGAGC	H2-Aa	0.636725	6.89642	0.000381859	0.0465981
	ENSMUSG00000028555	ENSMUST00000106619	16	+	12.6727	4.68e-06	0.00939	GGGTGGGCGTGT	Ttc39a	0.969274	4.03136	0.000910029	0.0495468
	ENSMUSG00000022876	ENSMUST00000114239	12	-	12.4606	6.96e-06	0.0138	GAGAGTGTGTGT	Samsn1	1.37306	1.8238	0.000763336	0.0476377
	ENSMUSG00000022876	ENSMUST00000114240	12	-	12.4606	6.96e-06	0.0138	GAGAGTGTGTGT	Samsn1	1.37306	1.8238	0.000763336	0.0476377
	ENSMUSG00000025931	ENSMUST00000189400	1309	+	12.4606	6.96e-06	0.0138	GGGTGAATGTGT	Paqr8	-0.461327	5.58246	0.000144203	0.0397078
	ENSMUSG00000025931	ENSMUST00000068880	1309	+	12.4606	6.96e-06	0.0138	GGGTGAATGTGT	Paqr8	-0.461327	5.58246	0.000144203	0.0397078
	ENSMUSG00000027536	ENSMUST00000029049	1838	+	12.4606	6.96e-06	0.0138	AGGTGTGTGTGA	Chmp4c	-0.499336	5.09466	0.000719349	0.0471619
	ENSMUSG00000032020	ENSMUST00000044155	1232	+	12.4606	6.96e-06	0.0138	GAGAGTGTGTGT	Ubash3b	0.587713	4.17595	0.000872313	0.0492324
	ENSMUSG00000051351	ENSMUST00000069195	457	-	12.4606	6.96e-06	0.0138	GGATGTGTGTGA	Zfp46	-0.361839	5.58573	0.000543279	0.0465981
	ENSMUSG00000052942	ENSMUST00000162022	804	-	12.4606	6.96e-06	0.0138	AGGTGTGAGTGT	Glis3	0.675294	3.2445	0.000276375	0.0464388
	ENSMUSG00000000876	ENSMUST00000000896	1264	+	12.4485	8.58e-06	0.0168	GGGTATGGGTGT	Pxmp4	0.768081	6.00728	0.000220975	0.043183
	ENSMUSG00000020143	ENSMUST00000101364	121	-	12.4485	8.58e-06	0.0168	GGGGGTGTGTAT	Dock2	0.523358	5.23456	0.000243266	0.0452606
	ENSMUSG00000021275	ENSMUST00000165978	1644	-	12.4485	8.58e-06	0.0168	GAGGGTGTGTGT	Tecpr2	-0.3575	5.32889	0.00067187	0.046963
	ENSMUSG00000021275	ENSMUST00000169597	1644	-	12.4485	8.58e-06	0.0168	GAGGGTGTGTGT	Tecpr2	-0.3575	5.32889	0.00067187	0.046963
	ENSMUSG00000022433	ENSMUST00000117786	544	-	12.4485	8.58e-06	0.0168	AGGTGTGTGTGG	Csnk1e	-0.561112	7.1125	0.000302243	0.0464388
	ENSMUSG00000029098	ENSMUST00000202266	939	+	12.4485	8.58e-06	0.0168	AGGTGGGTGTGT	Acox3	0.6189	6.17737	0.000217202	0.043183
	ENSMUSG00000051048	ENSMUST00000138465	438	-	12.4485	8.58e-06	0.0168	GGGTGTATGGGT	P4ha3	1.42777	0.353926	0.00066087	0.046963
	ENSMUSG00000051048	ENSMUST00000057023	438	-	12.4485	8.58e-06	0.0168	GGGTGTATGGGT	P4ha3	1.42777	0.353926	0.00066087	0.046963
	ENSMUSG00000051048	ENSMUST00000139790	1911	-	12.4485	8.58e-06	0.0168	GGGTGTATGGGT	P4ha3	1.42777	0.353926	0.00066087	0.046963
	ENSMUSG00000003545	ENSMUST00000207334	1577	+	12.4061	1.18e-05	0.0225	GAGTGTGCGTGT	Fosb	1.95348	1.33165	0.000714593	0.0471619
	ENSMUSG00000003545	ENSMUST00000003640	1577	+	12.4061	1.18e-05	0.0225	GAGTGTGCGTGT	Fosb	1.95348	1.33165	0.000714593	0.0471619
	ENSMUSG00000003545	ENSMUST00000207716	1577	+	12.4061	1.18e-05	0.0225	GAGTGTGCGTGT	Fosb	1.95348	1.33165	0.000714593	0.0471619
	ENSMUSG00000003545	ENSMUST00000208505	1740	+	12.4061	1.18e-05	0.0225	GAGTGTGCGTGT	Fosb	1.95348	1.33165	0.000714593	0.0471619
	ENSMUSG00000003545	ENSMUST00000208326	1577	+	12.4061	1.18e-05	0.0225	GAGTGTGCGTGT	Fosb	1.95348	1.33165	0.000714593	0.0471619
	ENSMUSG00000004110	ENSMUST00000004214	2491	-	12.4061	1.18e-05	0.0225	GCGTGTGTGTGA	Cacna1e	1.04458	2.94346	0.000124252	0.0380155
	ENSMUSG00000004110	ENSMUST00000187541	2491	-	12.4061	1.18e-05	0.0225	GCGTGTGTGTGA	Cacna1e	1.04458	2.94346	0.000124252	0.0380155
	ENSMUSG00000021275	ENSMUST00000169597	560	-	12.4061	1.18e-05	0.0225	GGGTGTGTGCAT	Tecpr2	-0.3575	5.32889	0.00067187	0.046963
	ENSMUSG00000021275	ENSMUST00000165978	560	-	12.4061	1.18e-05	0.0225	GGGTGTGTGCAT	Tecpr2	-0.3575	5.32889	0.00067187	0.046963
	ENSMUSG00000021696	ENSMUST00000022207	4368	-	12.4061	1.18e-05	0.0225	GAGTGTGTGTGC	Elovl7	0.498494	7.50193	0.000468171	0.0465981
	ENSMUSG00000026655	ENSMUST00000027965	17	+	12.4061	1.18e-05	0.0225	GGCTGTGTGTGA	Fam107b	-0.508053	6.82875	0.000763519	0.0476377
	ENSMUSG00000026655	ENSMUST00000177125	264	+	12.4061	1.18e-05	0.0225	GGCTGTGTGTGA	Fam107b	-0.508053	6.82875	0.000763519	0.0476377
	ENSMUSG00000026655	ENSMUST00000115052	17	+	12.4061	1.18e-05	0.0225	GGCTGTGTGTGA	Fam107b	-0.508053	6.82875	0.000763519	0.0476377
	ENSMUSG00000040274	ENSMUST00000165117	406	+	12.4061	1.18e-05	0.0225	GAGTGTGTGTGC	Cdk6	0.533346	5.68265	0.00085894	0.0492324
	ENSMUSG00000040274	ENSMUST00000165117	6482	-	12.4061	1.18e-05	0.0225	GGCAGTGTGTGT	Cdk6	0.533346	5.68265	0.00085894	0.0492324
	ENSMUSG00000040274	ENSMUST00000042410	406	+	12.4061	1.18e-05	0.0225	GAGTGTGTGTGC	Cdk6	0.533346	5.68265	0.00085894	0.0492324
	ENSMUSG00000046805	ENSMUST00000081035	250	+	12.4061	1.18e-05	0.0225	GGGTGTATGCGT	Mpeg1	0.756658	5.09861	0.000789126	0.0481053
	ENSMUSG00000049502	ENSMUST00000081933	723	+	12.4061	1.18e-05	0.0225	GGGTGAGTCTGT	Dtx3l	0.408997	5.11908	0.000708003	0.0471619
	ENSMUSG00000000876	ENSMUST00000000896	1208	+	12.3939	1.31e-05	0.0248	GCGTGTGTGTGG	Pxmp4	0.768081	6.00728	0.000220975	0.043183
	ENSMUSG00000005360	ENSMUST00000005493	744	+	12.3939	1.31e-05	0.0248	GGCTGTGTGTGG	Slc1a3	-0.606576	5.94324	0.000324075	0.0464388
	ENSMUSG00000007682	ENSMUST00000082432	1952	-	12.3939	1.31e-05	0.0248	CGGTGTGGGTGT	Dio2	0.836478	4.43903	0.000583492	0.0465981
	ENSMUSG00000016024	ENSMUST00000016168	571	-	12.3939	1.31e-05	0.0248	GGCGGTGTGTGT	Lbp	0.543363	4.66648	0.000823766	0.0488862
	ENSMUSG00000029098	ENSMUST00000068947	801	-	12.3939	1.31e-05	0.0248	GGCGGTGTGTGT	Acox3	0.6189	6.17737	0.000217202	0.043183
	ENSMUSG00000031527	ENSMUST00000033927	491	+	12.3939	1.31e-05	0.0248	GGCTGTGTGGGT	Eri1	-0.575702	6.20372	0.000366005	0.0464388
	ENSMUSG00000004110	ENSMUST00000187541	2487	-	12.3879	1.51e-05	0.0272	GTGTGTGAGTGT	Cacna1e	1.04458	2.94346	0.000124252	0.0380155
	ENSMUSG00000004110	ENSMUST00000004214	2489	-	12.3879	1.51e-05	0.0272	GTGTGTGTGAGT	Cacna1e	1.04458	2.94346	0.000124252	0.0380155
	ENSMUSG00000004110	ENSMUST00000004214	2487	-	12.3879	1.51e-05	0.0272	GTGTGTGAGTGT	Cacna1e	1.04458	2.94346	0.000124252	0.0380155
	ENSMUSG00000004110	ENSMUST00000187541	2489	-	12.3879	1.51e-05	0.0272	GTGTGTGTGAGT	Cacna1e	1.04458	2.94346	0.000124252	0.0380155
	ENSMUSG00000005958	ENSMUST00000006112	651	+	12.3879	1.51e-05	0.0272	GTGTGTGTGTGA	Ephb3	-0.472071	6.44522	0.000904143	0.0495468
	ENSMUSG00000009687	ENSMUST00000162733	556	+	12.3879	1.51e-05	0.0272	GTGTGTGTGAGT	Fxyd5	0.614811	4.73574	0.000328448	0.0464388
	ENSMUSG00000021696	ENSMUST00000022207	1121	+	12.3879	1.51e-05	0.0272	GTGTGTGTGTGA	Elovl7	0.498494	7.50193	0.000468171	0.0465981
	ENSMUSG00000021696	ENSMUST00000022207	4370	-	12.3879	1.51e-05	0.0272	TGGAGTGTGTGT	Elovl7	0.498494	7.50193	0.000468171	0.0465981
	ENSMUSG00000022433	ENSMUST00000117786	619	+	12.3879	1.51e-05	0.0272	GTGAGTGTGTGT	Csnk1e	-0.561112	7.1125	0.000302243	0.0464388
	ENSMUSG00000026600	ENSMUST00000189661	6320	+	12.3879	1.51e-05	0.0272	GTGTGTGTGTGA	Soat1	0.958238	8.2057	0.000502131	0.0465981
	ENSMUSG00000029098	ENSMUST00000202266	843	+	12.3879	1.51e-05	0.0272	GTGTGTGTGAGT	Acox3	0.6189	6.17737	0.000217202	0.043183
	ENSMUSG00000030220	ENSMUST00000111892	128	-	12.3879	1.51e-05	0.0272	GTGTGTGTGTGA	Arhgdib	0.669318	6.1036	6.99e-05	0.0380155
	ENSMUSG00000030220	ENSMUST00000032344	128	-	12.3879	1.51e-05	0.0272	GTGTGTGTGTGA	Arhgdib	0.669318	6.1036	6.99e-05	0.0380155
	ENSMUSG00000032420	ENSMUST00000034992	470	-	12.3879	1.51e-05	0.0272	GTGTGTGTGAGT	Nt5e	-0.400791	5.8702	0.000584013	0.0465981
	ENSMUSG00000034235	ENSMUST00000035340	843	-	12.3879	1.51e-05	0.0272	GGGTGTTAGTGT	Usp54	-0.401361	6.56747	0.000914067	0.0495468
	ENSMUSG00000034235	ENSMUST00000022356	843	-	12.3879	1.51e-05	0.0272	GGGTGTTAGTGT	Usp54	-0.401361	6.56747	0.000914067	0.0495468
	ENSMUSG00000037669	ENSMUST00000169104	330	+	12.3879	1.51e-05	0.0272	TGGTGTGTGTGA	Ldah	0.530514	6.11974	6.58e-05	0.0380155
	ENSMUSG00000037669	ENSMUST00000037383	143	+	12.3879	1.51e-05	0.0272	TGGTGTGTGTGA	Ldah	0.530514	6.11974	6.58e-05	0.0380155
	ENSMUSG00000038560	ENSMUST00000047997	1351	+	12.3879	1.51e-05	0.0272	GTGAGTGTGTGT	Sp6	-0.761322	6.84064	0.000553488	0.0465981
	ENSMUSG00000038560	ENSMUST00000107622	1349	+	12.3879	1.51e-05	0.0272	GTGTGAGTGTGT	Sp6	-0.761322	6.84064	0.000553488	0.0465981
	ENSMUSG00000038560	ENSMUST00000107622	1351	+	12.3879	1.51e-05	0.0272	GTGAGTGTGTGT	Sp6	-0.761322	6.84064	0.000553488	0.0465981
	ENSMUSG00000038560	ENSMUST00000047997	1349	+	12.3879	1.51e-05	0.0272	GTGTGAGTGTGT	Sp6	-0.761322	6.84064	0.000553488	0.0465981
	ENSMUSG00000040274	ENSMUST00000165117	404	+	12.3879	1.51e-05	0.0272	GTGAGTGTGTGT	Cdk6	0.533346	5.68265	0.00085894	0.0492324
	ENSMUSG00000040274	ENSMUST00000042410	404	+	12.3879	1.51e-05	0.0272	GTGAGTGTGTGT	Cdk6	0.533346	5.68265	0.00085894	0.0492324
	ENSMUSG00000040274	ENSMUST00000165117	6499	-	12.3879	1.51e-05	0.0272	GTGTGTGTGTGA	Cdk6	0.533346	5.68265	0.00085894	0.0492324
	ENSMUSG00000040274	ENSMUST00000165117	6470	-	12.3879	1.51e-05	0.0272	GTGTGTGTGTGA	Cdk6	0.533346	5.68265	0.00085894	0.0492324
	ENSMUSG00000040274	ENSMUST00000165117	6437	-	12.3879	1.51e-05	0.0272	GTGTGTGTGTGA	Cdk6	0.533346	5.68265	0.00085894	0.0492324
	ENSMUSG00000052942	ENSMUST00000162022	2047	-	12.3879	1.51e-05	0.0272	TGGAGTGTGTGT	Glis3	0.675294	3.2445	0.000276375	0.0464388
	ENSMUSG00000052942	ENSMUST00000162022	802	-	12.3879	1.51e-05	0.0272	GTGTGAGTGTGT	Glis3	0.675294	3.2445	0.000276375	0.0464388
	ENSMUSG00000052942	ENSMUST00000162022	800	-	12.3879	1.51e-05	0.0272	GTGAGTGTGTGT	Glis3	0.675294	3.2445	0.000276375	0.0464388
	ENSMUSG00000066800	ENSMUST00000182538	427	-	12.3879	1.51e-05	0.0272	GTGTGTGTGTGA	Rnasel	0.591646	5.24885	0.000212443	0.043183
	ENSMUSG00000003545	ENSMUST00000003640	96	+	12.3758	1.67e-05	0.0281	GTGTGTGTGTGG	Fosb	1.95348	1.33165	0.000714593	0.0471619
	ENSMUSG00000003545	ENSMUST00000208505	259	+	12.3758	1.67e-05	0.0281	GTGTGTGTGTGG	Fosb	1.95348	1.33165	0.000714593	0.0471619
	ENSMUSG00000003545	ENSMUST00000207716	96	+	12.3758	1.67e-05	0.0281	GTGTGTGTGTGG	Fosb	1.95348	1.33165	0.000714593	0.0471619
	ENSMUSG00000003545	ENSMUST00000207334	96	+	12.3758	1.67e-05	0.0281	GTGTGTGTGTGG	Fosb	1.95348	1.33165	0.000714593	0.0471619
	ENSMUSG00000003545	ENSMUST00000208326	96	+	12.3758	1.67e-05	0.0281	GTGTGTGTGTGG	Fosb	1.95348	1.33165	0.000714593	0.0471619
	ENSMUSG00000019122	ENSMUST00000019266	1331	+	12.3758	1.67e-05	0.0281	GGGTGTTTGGGT	Ccl9	0.78268	4.89077	0.000153301	0.0398235
	ENSMUSG00000021275	ENSMUST00000165978	1642	-	12.3758	1.67e-05	0.0281	GGGTGTGTGTTG	Tecpr2	-0.3575	5.32889	0.00067187	0.046963
	ENSMUSG00000021275	ENSMUST00000169597	1642	-	12.3758	1.67e-05	0.0281	GGGTGTGTGTTG	Tecpr2	-0.3575	5.32889	0.00067187	0.046963
	ENSMUSG00000027639	ENSMUST00000123932	1643	-	12.3758	1.67e-05	0.0281	GTGTGTGTGTGG	Samhd1	0.525254	6.47574	0.000760088	0.0476377
	ENSMUSG00000028803	ENSMUST00000102549	685	+	12.3758	1.67e-05	0.0281	TGGGGTGTGTGT	Nipal3	-0.493935	4.95057	0.000352321	0.0464388
	ENSMUSG00000031995	ENSMUST00000034478	32	-	12.3758	1.67e-05	0.0281	GGGTGTTTGTGG	St14	-0.519919	7.10491	0.000842006	0.0491226
	ENSMUSG00000035126	ENSMUST00000106868	799	-	12.3758	1.67e-05	0.0281	GGGGTTGTGTGT	Wdr78	-0.744793	3.33445	0.000765874	0.0476377
	ENSMUSG00000035126	ENSMUST00000036557	969	-	12.3758	1.67e-05	0.0281	GTGTGTGTGGGT	Wdr78	-0.744793	3.33445	0.000765874	0.0476377
	ENSMUSG00000035126	ENSMUST00000106868	813	-	12.3758	1.67e-05	0.0281	GTGGGTGTGTGT	Wdr78	-0.744793	3.33445	0.000765874	0.0476377
	ENSMUSG00000035126	ENSMUST00000036557	967	-	12.3758	1.67e-05	0.0281	GTGTGTGGGTGT	Wdr78	-0.744793	3.33445	0.000765874	0.0476377
	ENSMUSG00000035126	ENSMUST00000106868	791	-	12.3758	1.67e-05	0.0281	GTGTGTGTGGGT	Wdr78	-0.744793	3.33445	0.000765874	0.0476377
	ENSMUSG00000035126	ENSMUST00000116316	1032	-	12.3758	1.67e-05	0.0281	GTGTGTGTGTGG	Wdr78	-0.744793	3.33445	0.000765874	0.0476377
	ENSMUSG00000035126	ENSMUST00000106868	815	-	12.3758	1.67e-05	0.0281	GTGTGGGTGTGT	Wdr78	-0.744793	3.33445	0.000765874	0.0476377
	ENSMUSG00000035126	ENSMUST00000036557	991	-	12.3758	1.67e-05	0.0281	GTGGGTGTGTGT	Wdr78	-0.744793	3.33445	0.000765874	0.0476377
	ENSMUSG00000035126	ENSMUST00000106868	793	-	12.3758	1.67e-05	0.0281	GTGTGTGTGTGG	Wdr78	-0.744793	3.33445	0.000765874	0.0476377
	ENSMUSG00000035126	ENSMUST00000106868	789	-	12.3758	1.67e-05	0.0281	GTGTGTGGGTGT	Wdr78	-0.744793	3.33445	0.000765874	0.0476377
	ENSMUSG00000035126	ENSMUST00000036557	977	-	12.3758	1.67e-05	0.0281	GGGGTTGTGTGT	Wdr78	-0.744793	3.33445	0.000765874	0.0476377
	ENSMUSG00000035126	ENSMUST00000116316	1038	-	12.3758	1.67e-05	0.0281	GGGGTTGTGTGT	Wdr78	-0.744793	3.33445	0.000765874	0.0476377
	ENSMUSG00000035126	ENSMUST00000116316	1030	-	12.3758	1.67e-05	0.0281	GTGTGTGTGGGT	Wdr78	-0.744793	3.33445	0.000765874	0.0476377
	ENSMUSG00000035126	ENSMUST00000036557	971	-	12.3758	1.67e-05	0.0281	GTGTGTGTGTGG	Wdr78	-0.744793	3.33445	0.000765874	0.0476377
	ENSMUSG00000035126	ENSMUST00000116316	1028	-	12.3758	1.67e-05	0.0281	GTGTGTGGGTGT	Wdr78	-0.744793	3.33445	0.000765874	0.0476377
	ENSMUSG00000035126	ENSMUST00000036451	1281	-	12.3758	1.67e-05	0.0281	GTGTGGGTGTGT	Wdr78	-0.744793	3.33445	0.000765874	0.0476377
	ENSMUSG00000035126	ENSMUST00000036451	1279	-	12.3758	1.67e-05	0.0281	GTGGGTGTGTGT	Wdr78	-0.744793	3.33445	0.000765874	0.0476377
	ENSMUSG00000035126	ENSMUST00000036451	1257	-	12.3758	1.67e-05	0.0281	GTGTGTGTGGGT	Wdr78	-0.744793	3.33445	0.000765874	0.0476377
	ENSMUSG00000035126	ENSMUST00000036451	1265	-	12.3758	1.67e-05	0.0281	GGGGTTGTGTGT	Wdr78	-0.744793	3.33445	0.000765874	0.0476377
	ENSMUSG00000035126	ENSMUST00000036451	1259	-	12.3758	1.67e-05	0.0281	GTGTGTGTGTGG	Wdr78	-0.744793	3.33445	0.000765874	0.0476377
	ENSMUSG00000035126	ENSMUST00000036557	993	-	12.3758	1.67e-05	0.0281	GTGTGGGTGTGT	Wdr78	-0.744793	3.33445	0.000765874	0.0476377
	ENSMUSG00000035126	ENSMUST00000116316	1054	-	12.3758	1.67e-05	0.0281	GTGTGGGTGTGT	Wdr78	-0.744793	3.33445	0.000765874	0.0476377
	ENSMUSG00000035126	ENSMUST00000036451	1255	-	12.3758	1.67e-05	0.0281	GTGTGTGGGTGT	Wdr78	-0.744793	3.33445	0.000765874	0.0476377
	ENSMUSG00000035126	ENSMUST00000116316	1052	-	12.3758	1.67e-05	0.0281	GTGGGTGTGTGT	Wdr78	-0.744793	3.33445	0.000765874	0.0476377
	ENSMUSG00000038560	ENSMUST00000107622	492	+	12.3758	1.67e-05	0.0281	GTGTGTGTGTGG	Sp6	-0.761322	6.84064	0.000553488	0.0465981
	ENSMUSG00000038560	ENSMUST00000047997	492	+	12.3758	1.67e-05	0.0281	GTGTGTGTGTGG	Sp6	-0.761322	6.84064	0.000553488	0.0465981
	ENSMUSG00000039936	ENSMUST00000038859	1342	+	12.3758	1.67e-05	0.0281	GGTTGGGTGTGT	Pik3cd	0.569254	4.25222	0.000486258	0.0465981
	ENSMUSG00000039936	ENSMUST00000118704	1342	+	12.3758	1.67e-05	0.0281	GGTTGGGTGTGT	Pik3cd	0.569254	4.25222	0.000486258	0.0465981
	ENSMUSG00000039936	ENSMUST00000177654	1342	+	12.3758	1.67e-05	0.0281	GGTTGGGTGTGT	Pik3cd	0.569254	4.25222	0.000486258	0.0465981
	ENSMUSG00000039936	ENSMUST00000105690	1342	+	12.3758	1.67e-05	0.0281	GGTTGGGTGTGT	Pik3cd	0.569254	4.25222	0.000486258	0.0465981
	ENSMUSG00000039936	ENSMUST00000122059	1342	+	12.3758	1.67e-05	0.0281	GGTTGGGTGTGT	Pik3cd	0.569254	4.25222	0.000486258	0.0465981
	ENSMUSG00000051048	ENSMUST00000139790	2017	-	12.3758	1.67e-05	0.0281	GTGTGTGTGTGG	P4ha3	1.42777	0.353926	0.00066087	0.046963
	ENSMUSG00000051048	ENSMUST00000138465	544	-	12.3758	1.67e-05	0.0281	GTGTGTGTGTGG	P4ha3	1.42777	0.353926	0.00066087	0.046963
	ENSMUSG00000051048	ENSMUST00000139790	2015	-	12.3758	1.67e-05	0.0281	GTGTGTGTGGGT	P4ha3	1.42777	0.353926	0.00066087	0.046963
	ENSMUSG00000051048	ENSMUST00000057023	542	-	12.3758	1.67e-05	0.0281	GTGTGTGTGGGT	P4ha3	1.42777	0.353926	0.00066087	0.046963
	ENSMUSG00000051048	ENSMUST00000057023	544	-	12.3758	1.67e-05	0.0281	GTGTGTGTGTGG	P4ha3	1.42777	0.353926	0.00066087	0.046963
	ENSMUSG00000051048	ENSMUST00000138465	542	-	12.3758	1.67e-05	0.0281	GTGTGTGTGGGT	P4ha3	1.42777	0.353926	0.00066087	0.046963
	ENSMUSG00000098112	ENSMUST00000183211	178	-	12.3758	1.67e-05	0.0281	GTGTGTGTGTGG	Bin2	0.814547	2.22246	0.000771878	0.0476557
	ENSMUSG00000098112	ENSMUST00000182775	178	-	12.3758	1.67e-05	0.0281	GTGTGTGTGTGG	Bin2	0.814547	2.22246	0.000771878	0.0476557
	ENSMUSG00000098112	ENSMUST00000182814	178	-	12.3758	1.67e-05	0.0281	GTGTGTGTGTGG	Bin2	0.814547	2.22246	0.000771878	0.0476557
	ENSMUSG00000003545	ENSMUST00000207334	1583	+	12.3515	1.8e-05	0.0298	GCGTGTGTGTGC	Fosb	1.95348	1.33165	0.000714593	0.0471619
	ENSMUSG00000003545	ENSMUST00000003640	1583	+	12.3515	1.8e-05	0.0298	GCGTGTGTGTGC	Fosb	1.95348	1.33165	0.000714593	0.0471619
	ENSMUSG00000003545	ENSMUST00000208326	1583	+	12.3515	1.8e-05	0.0298	GCGTGTGTGTGC	Fosb	1.95348	1.33165	0.000714593	0.0471619
	ENSMUSG00000003545	ENSMUST00000207716	1583	+	12.3515	1.8e-05	0.0298	GCGTGTGTGTGC	Fosb	1.95348	1.33165	0.000714593	0.0471619
	ENSMUSG00000003545	ENSMUST00000208505	1746	+	12.3515	1.8e-05	0.0298	GCGTGTGTGTGC	Fosb	1.95348	1.33165	0.000714593	0.0471619
	ENSMUSG00000004110	ENSMUST00000004214	2515	-	12.3515	1.8e-05	0.0298	GGCTGTGTGTGC	Cacna1e	1.04458	2.94346	0.000124252	0.0380155
	ENSMUSG00000004110	ENSMUST00000187541	2515	-	12.3515	1.8e-05	0.0298	GGCTGTGTGTGC	Cacna1e	1.04458	2.94346	0.000124252	0.0380155
	ENSMUSG00000017737	ENSMUST00000017881	814	+	12.3515	1.8e-05	0.0298	GGGTCTGTGCGT	Mmp9	1.3519	2.78363	0.000486492	0.0465981
	ENSMUSG00000032020	ENSMUST00000044155	1367	+	12.3515	1.8e-05	0.0298	GCGTGTGTGTGC	Ubash3b	0.587713	4.17595	0.000872313	0.0492324
	ENSMUSG00000051351	ENSMUST00000069195	2166	-	12.3515	1.8e-05	0.0298	GCGTGCGTGTGT	Zfp46	-0.361839	5.58573	0.000543279	0.0465981
	ENSMUSG00000052942	ENSMUST00000162022	768	-	12.3515	1.8e-05	0.0298	GCGTGTGCGTGT	Glis3	0.675294	3.2445	0.000276375	0.0464388
	ENSMUSG00000072620	ENSMUST00000038038	224	+	12.3515	1.8e-05	0.0298	GGGTGTGTCCGT	Slfn2	0.680267	3.8494	0.000641399	0.0465981
	ENSMUSG00000000876	ENSMUST00000000896	1077	-	12.3333	1.97e-05	0.0299	GTGTGTGTGTGC	Pxmp4	0.768081	6.00728	0.000220975	0.043183
	ENSMUSG00000000876	ENSMUST00000000896	1099	-	12.3333	1.97e-05	0.0299	GTGCGTGTGTGT	Pxmp4	0.768081	6.00728	0.000220975	0.043183
	ENSMUSG00000002699	ENSMUST00000052413	835	-	12.3333	1.97e-05	0.0299	GTGTGTGTGCGT	Lcp2	0.669517	3.74899	0.000621439	0.0465981
	ENSMUSG00000002699	ENSMUST00000052413	837	-	12.3333	1.97e-05	0.0299	GTGTGTGTGTGC	Lcp2	0.669517	3.74899	0.000621439	0.0465981
	ENSMUSG00000002699	ENSMUST00000052413	833	-	12.3333	1.97e-05	0.0299	GTGTGTGCGTGT	Lcp2	0.669517	3.74899	0.000621439	0.0465981
	ENSMUSG00000002699	ENSMUST00000052413	829	-	12.3333	1.97e-05	0.0299	GTGCGTGTGTGT	Lcp2	0.669517	3.74899	0.000621439	0.0465981
	ENSMUSG00000002699	ENSMUST00000052413	831	-	12.3333	1.97e-05	0.0299	GTGTGCGTGTGT	Lcp2	0.669517	3.74899	0.000621439	0.0465981
	ENSMUSG00000003545	ENSMUST00000207334	1579	+	12.3333	1.97e-05	0.0299	GTGTGCGTGTGT	Fosb	1.95348	1.33165	0.000714593	0.0471619
	ENSMUSG00000003545	ENSMUST00000003640	1579	+	12.3333	1.97e-05	0.0299	GTGTGCGTGTGT	Fosb	1.95348	1.33165	0.000714593	0.0471619
	ENSMUSG00000003545	ENSMUST00000207716	1579	+	12.3333	1.97e-05	0.0299	GTGTGCGTGTGT	Fosb	1.95348	1.33165	0.000714593	0.0471619
	ENSMUSG00000003545	ENSMUST00000208505	1750	+	12.3333	1.97e-05	0.0299	GTGTGTGCGTGT	Fosb	1.95348	1.33165	0.000714593	0.0471619
	ENSMUSG00000003545	ENSMUST00000207716	1587	+	12.3333	1.97e-05	0.0299	GTGTGTGCGTGT	Fosb	1.95348	1.33165	0.000714593	0.0471619
	ENSMUSG00000003545	ENSMUST00000208326	1579	+	12.3333	1.97e-05	0.0299	GTGTGCGTGTGT	Fosb	1.95348	1.33165	0.000714593	0.0471619
	ENSMUSG00000003545	ENSMUST00000207334	1581	+	12.3333	1.97e-05	0.0299	GTGCGTGTGTGT	Fosb	1.95348	1.33165	0.000714593	0.0471619
	ENSMUSG00000003545	ENSMUST00000003640	1581	+	12.3333	1.97e-05	0.0299	GTGCGTGTGTGT	Fosb	1.95348	1.33165	0.000714593	0.0471619
	ENSMUSG00000003545	ENSMUST00000207716	1581	+	12.3333	1.97e-05	0.0299	GTGCGTGTGTGT	Fosb	1.95348	1.33165	0.000714593	0.0471619
	ENSMUSG00000003545	ENSMUST00000208326	1581	+	12.3333	1.97e-05	0.0299	GTGCGTGTGTGT	Fosb	1.95348	1.33165	0.000714593	0.0471619
	ENSMUSG00000003545	ENSMUST00000003640	1587	+	12.3333	1.97e-05	0.0299	GTGTGTGCGTGT	Fosb	1.95348	1.33165	0.000714593	0.0471619
	ENSMUSG00000003545	ENSMUST00000208326	1587	+	12.3333	1.97e-05	0.0299	GTGTGTGCGTGT	Fosb	1.95348	1.33165	0.000714593	0.0471619
	ENSMUSG00000003545	ENSMUST00000207334	1585	+	12.3333	1.97e-05	0.0299	GTGTGTGTGCGT	Fosb	1.95348	1.33165	0.000714593	0.0471619
	ENSMUSG00000003545	ENSMUST00000003640	1585	+	12.3333	1.97e-05	0.0299	GTGTGTGTGCGT	Fosb	1.95348	1.33165	0.000714593	0.0471619
	ENSMUSG00000003545	ENSMUST00000208326	1585	+	12.3333	1.97e-05	0.0299	GTGTGTGTGCGT	Fosb	1.95348	1.33165	0.000714593	0.0471619
	ENSMUSG00000003545	ENSMUST00000207716	1585	+	12.3333	1.97e-05	0.0299	GTGTGTGTGCGT	Fosb	1.95348	1.33165	0.000714593	0.0471619
	ENSMUSG00000003545	ENSMUST00000207334	1587	+	12.3333	1.97e-05	0.0299	GTGTGTGCGTGT	Fosb	1.95348	1.33165	0.000714593	0.0471619
	ENSMUSG00000003545	ENSMUST00000208505	1742	+	12.3333	1.97e-05	0.0299	GTGTGCGTGTGT	Fosb	1.95348	1.33165	0.000714593	0.0471619
	ENSMUSG00000003545	ENSMUST00000208505	1744	+	12.3333	1.97e-05	0.0299	GTGCGTGTGTGT	Fosb	1.95348	1.33165	0.000714593	0.0471619
	ENSMUSG00000003545	ENSMUST00000208505	1748	+	12.3333	1.97e-05	0.0299	GTGTGTGTGCGT	Fosb	1.95348	1.33165	0.000714593	0.0471619
	ENSMUSG00000004110	ENSMUST00000004214	2493	-	12.3333	1.97e-05	0.0299	GTGCGTGTGTGT	Cacna1e	1.04458	2.94346	0.000124252	0.0380155
	ENSMUSG00000004110	ENSMUST00000187541	2493	-	12.3333	1.97e-05	0.0299	GTGCGTGTGTGT	Cacna1e	1.04458	2.94346	0.000124252	0.0380155
	ENSMUSG00000007682	ENSMUST00000082432	2129	+	12.3333	1.97e-05	0.0299	GGTTGTGTGCGT	Dio2	0.836478	4.43903	0.000583492	0.0465981
	ENSMUSG00000018008	ENSMUST00000043069	1313	+	12.3333	1.97e-05	0.0299	GTGTGTGTGTGC	Cyth4	0.651966	4.16917	0.000260341	0.0459534
	ENSMUSG00000020123	ENSMUST00000020323	44	+	12.3333	1.97e-05	0.0299	GGGCTTGTGTGT	Avpr1a	1.9381	2.92427	7.83e-05	0.0380155
	ENSMUSG00000021696	ENSMUST00000022207	2426	+	12.3333	1.97e-05	0.0299	GTGTGTGTGTGC	Elovl7	0.498494	7.50193	0.000468171	0.0465981
	ENSMUSG00000022433	ENSMUST00000117786	453	-	12.3333	1.97e-05	0.0299	TGGCGTGTGTGT	Csnk1e	-0.561112	7.1125	0.000302243	0.0464388
	ENSMUSG00000027639	ENSMUST00000123932	1551	-	12.3333	1.97e-05	0.0299	GTGTGTGTGTGC	Samhd1	0.525254	6.47574	0.000760088	0.0476377
	ENSMUSG00000029098	ENSMUST00000202266	255	+	12.3333	1.97e-05	0.0299	GTGTGCGTGTGT	Acox3	0.6189	6.17737	0.000217202	0.043183
	ENSMUSG00000029098	ENSMUST00000202266	976	-	12.3333	1.97e-05	0.0299	GTGTGTGTGTGC	Acox3	0.6189	6.17737	0.000217202	0.043183
	ENSMUSG00000029098	ENSMUST00000202266	257	+	12.3333	1.97e-05	0.0299	GTGCGTGTGTGT	Acox3	0.6189	6.17737	0.000217202	0.043183
	ENSMUSG00000029098	ENSMUST00000202266	253	+	12.3333	1.97e-05	0.0299	GTGTGTGCGTGT	Acox3	0.6189	6.17737	0.000217202	0.043183
	ENSMUSG00000029098	ENSMUST00000202266	251	+	12.3333	1.97e-05	0.0299	GTGTGTGTGCGT	Acox3	0.6189	6.17737	0.000217202	0.043183
	ENSMUSG00000029098	ENSMUST00000202266	269	+	12.3333	1.97e-05	0.0299	GTGTGTGTGTGC	Acox3	0.6189	6.17737	0.000217202	0.043183
	ENSMUSG00000029098	ENSMUST00000202266	271	+	12.3333	1.97e-05	0.0299	GTGTGTGTGCGT	Acox3	0.6189	6.17737	0.000217202	0.043183
	ENSMUSG00000029098	ENSMUST00000202266	616	-	12.3333	1.97e-05	0.0299	GGGTTTGTGTGC	Acox3	0.6189	6.17737	0.000217202	0.043183
	ENSMUSG00000037348	ENSMUST00000095074	1672	+	12.3333	1.97e-05	0.0299	GTGTGTGTGTGC	Paqr7	1.64393	5.5733	0.000120477	0.0380155
	ENSMUSG00000038679	ENSMUST00000183757	1701	+	12.3333	1.97e-05	0.0299	GTGCGTGTGTGT	Trps1	-0.640226	7.87702	0.000524253	0.0465981
	ENSMUSG00000038679	ENSMUST00000184458	1701	+	12.3333	1.97e-05	0.0299	GTGCGTGTGTGT	Trps1	-0.640226	7.87702	0.000524253	0.0465981
	ENSMUSG00000038679	ENSMUST00000184458	1699	+	12.3333	1.97e-05	0.0299	GTGTGCGTGTGT	Trps1	-0.640226	7.87702	0.000524253	0.0465981
	ENSMUSG00000038679	ENSMUST00000165201	1701	+	12.3333	1.97e-05	0.0299	GTGCGTGTGTGT	Trps1	-0.640226	7.87702	0.000524253	0.0465981
	ENSMUSG00000038679	ENSMUST00000165201	1699	+	12.3333	1.97e-05	0.0299	GTGTGCGTGTGT	Trps1	-0.640226	7.87702	0.000524253	0.0465981
	ENSMUSG00000038679	ENSMUST00000183757	1699	+	12.3333	1.97e-05	0.0299	GTGTGCGTGTGT	Trps1	-0.640226	7.87702	0.000524253	0.0465981
	ENSMUSG00000041220	ENSMUST00000199910	458	-	12.3333	1.97e-05	0.0299	GTGTGTGTGTGC	Elovl6	1.33988	9.83509	0.00045517	0.0465981
	ENSMUSG00000041220	ENSMUST00000197070	885	-	12.3333	1.97e-05	0.0299	GTGTGTGTGTGC	Elovl6	1.33988	9.83509	0.00045517	0.0465981
	ENSMUSG00000041220	ENSMUST00000071402	458	-	12.3333	1.97e-05	0.0299	GTGTGTGTGTGC	Elovl6	1.33988	9.83509	0.00045517	0.0465981
	ENSMUSG00000051048	ENSMUST00000057023	506	-	12.3333	1.97e-05	0.0299	GTGTGTGTGTGC	P4ha3	1.42777	0.353926	0.00066087	0.046963
	ENSMUSG00000051048	ENSMUST00000138465	506	-	12.3333	1.97e-05	0.0299	GTGTGTGTGTGC	P4ha3	1.42777	0.353926	0.00066087	0.046963
	ENSMUSG00000051048	ENSMUST00000139790	1979	-	12.3333	1.97e-05	0.0299	GTGTGTGTGTGC	P4ha3	1.42777	0.353926	0.00066087	0.046963
	ENSMUSG00000051351	ENSMUST00000069195	2164	-	12.3333	1.97e-05	0.0299	GTGCGTGTGTGT	Zfp46	-0.361839	5.58573	0.000543279	0.0465981
	ENSMUSG00000051351	ENSMUST00000069195	1519	+	12.3333	1.97e-05	0.0299	GTGTGTGTGTGC	Zfp46	-0.361839	5.58573	0.000543279	0.0465981
	ENSMUSG00000051351	ENSMUST00000069195	2084	-	12.3333	1.97e-05	0.0299	GTGCGTGTGTGT	Zfp46	-0.361839	5.58573	0.000543279	0.0465981
	ENSMUSG00000051351	ENSMUST00000069195	2100	-	12.3333	1.97e-05	0.0299	GTGTGTGTGTGC	Zfp46	-0.361839	5.58573	0.000543279	0.0465981
	ENSMUSG00000051351	ENSMUST00000069195	2086	-	12.3333	1.97e-05	0.0299	GTGTGCGTGTGT	Zfp46	-0.361839	5.58573	0.000543279	0.0465981
	ENSMUSG00000052942	ENSMUST00000162022	784	-	12.3333	1.97e-05	0.0299	GTGTGTGTGTGC	Glis3	0.675294	3.2445	0.000276375	0.0464388
	ENSMUSG00000052942	ENSMUST00000162022	766	-	12.3333	1.97e-05	0.0299	GTGTGCGTGTGT	Glis3	0.675294	3.2445	0.000276375	0.0464388
	ENSMUSG00000073542	ENSMUST00000097542	1487	+	12.3333	1.97e-05	0.0299	GTGTGTGTGTGC	Cep76	-0.502974	3.88285	0.000761733	0.0476377
	ENSMUSG00000098112	ENSMUST00000182814	243	-	12.3333	1.97e-05	0.0299	GTGTGTGTGTGC	Bin2	0.814547	2.22246	0.000771878	0.0476557
	ENSMUSG00000098112	ENSMUST00000183211	243	-	12.3333	1.97e-05	0.0299	GTGTGTGTGTGC	Bin2	0.814547	2.22246	0.000771878	0.0476557
	ENSMUSG00000098112	ENSMUST00000182775	243	-	12.3333	1.97e-05	0.0299	GTGTGTGTGTGC	Bin2	0.814547	2.22246	0.000771878	0.0476557
	ENSMUSG00000002699	ENSMUST00000052413	863	-	12.1818	2.11e-05	0.0315	AAGTGTGTGTGT	Lcp2	0.669517	3.74899	0.000621439	0.0465981
	ENSMUSG00000005958	ENSMUST00000006112	676	+	12.1818	2.11e-05	0.0315	GGGTATGTATGT	Ephb3	-0.472071	6.44522	0.000904143	0.0495468
	ENSMUSG00000020142	ENSMUST00000109594	1632	+	12.1818	2.11e-05	0.0315	AAGTGTGTGTGT	Slc1a4	-0.835724	4.51244	0.000139559	0.0397078
	ENSMUSG00000020142	ENSMUST00000004634	1632	+	12.1818	2.11e-05	0.0315	AAGTGTGTGTGT	Slc1a4	-0.835724	4.51244	0.000139559	0.0397078
	ENSMUSG00000027639	ENSMUST00000123932	1721	+	12.1818	2.11e-05	0.0315	GAATGTGTGTGT	Samhd1	0.525254	6.47574	0.000760088	0.0476377
	ENSMUSG00000027639	ENSMUST00000123932	1491	-	12.1818	2.11e-05	0.0315	GGGTGTATATGT	Samhd1	0.525254	6.47574	0.000760088	0.0476377
	ENSMUSG00000030729	ENSMUST00000054436	1483	-	12.1818	2.11e-05	0.0315	GGGTGTGTATAT	Pgm2l1	-0.715121	4.78158	0.000938751	0.0499024
	ENSMUSG00000030729	ENSMUST00000084935	5942	-	12.1818	2.11e-05	0.0315	GGGTGTGTATAT	Pgm2l1	-0.715121	4.78158	0.000938751	0.0499024
	ENSMUSG00000032020	ENSMUST00000044155	1234	+	12.1818	2.11e-05	0.0315	GAGTGTGTGTAT	Ubash3b	0.587713	4.17595	0.000872313	0.0492324
	ENSMUSG00000035093	ENSMUST00000053699	1136	+	12.1818	2.11e-05	0.0315	GAATGTGTGTGT	Secisbp2l	0.708892	8.42477	0.000638188	0.0465981
	ENSMUSG00000038560	ENSMUST00000047997	1353	+	12.1818	2.11e-05	0.0315	GAGTGTGTGTAT	Sp6	-0.761322	6.84064	0.000553488	0.0465981
	ENSMUSG00000038560	ENSMUST00000107622	1353	+	12.1818	2.11e-05	0.0315	GAGTGTGTGTAT	Sp6	-0.761322	6.84064	0.000553488	0.0465981
	ENSMUSG00000051048	ENSMUST00000139790	1841	-	12.1818	2.11e-05	0.0315	GGATATGTGTGT	P4ha3	1.42777	0.353926	0.00066087	0.046963
	ENSMUSG00000051048	ENSMUST00000057023	368	-	12.1818	2.11e-05	0.0315	GGATATGTGTGT	P4ha3	1.42777	0.353926	0.00066087	0.046963
	ENSMUSG00000051048	ENSMUST00000138465	368	-	12.1818	2.11e-05	0.0315	GGATATGTGTGT	P4ha3	1.42777	0.353926	0.00066087	0.046963
	ENSMUSG00000066800	ENSMUST00000182538	413	-	12.1818	2.11e-05	0.0315	GAGTGTATGTGT	Rnasel	0.591646	5.24885	0.000212443	0.043183
	ENSMUSG00000005958	ENSMUST00000006112	611	+	12.1273	2.35e-05	0.0325	GACTGTGTGTGT	Ephb3	-0.472071	6.44522	0.000904143	0.0495468
	ENSMUSG00000005958	ENSMUST00000006112	682	+	12.1091	2.63e-05	0.0325	GTATGTGTGTGT	Ephb3	-0.472071	6.44522	0.000904143	0.0495468
	ENSMUSG00000007682	ENSMUST00000082432	2627	-	12.1091	2.63e-05	0.0325	ATGTGTGTGTGT	Dio2	0.836478	4.43903	0.000583492	0.0465981
	ENSMUSG00000009687	ENSMUST00000162733	546	+	12.1091	2.63e-05	0.0325	GTGTGTGTATGT	Fxyd5	0.614811	4.73574	0.000328448	0.0464388
	ENSMUSG00000009687	ENSMUST00000162733	1646	+	12.1273	2.35e-05	0.0325	CAGTGTGTGTGT	Fxyd5	0.614811	4.73574	0.000328448	0.0464388
	ENSMUSG00000009687	ENSMUST00000162733	548	+	12.1091	2.63e-05	0.0325	GTGTGTATGTGT	Fxyd5	0.614811	4.73574	0.000328448	0.0464388
	ENSMUSG00000009687	ENSMUST00000162733	550	+	12.1091	2.63e-05	0.0325	GTGTATGTGTGT	Fxyd5	0.614811	4.73574	0.000328448	0.0464388
	ENSMUSG00000009687	ENSMUST00000162733	552	+	12.1091	2.63e-05	0.0325	GTATGTGTGTGT	Fxyd5	0.614811	4.73574	0.000328448	0.0464388
	ENSMUSG00000009687	ENSMUST00000162733	544	+	12.1091	2.63e-05	0.0325	GTGTGTGTGTAT	Fxyd5	0.614811	4.73574	0.000328448	0.0464388
	ENSMUSG00000016496	ENSMUST00000016640	328	+	12.1273	2.35e-05	0.0325	GAGTCTGTGTGT	Cd274	0.719246	3.26858	0.000526509	0.0465981
	ENSMUSG00000018008	ENSMUST00000043069	1311	+	12.1091	2.63e-05	0.0325	ATGTGTGTGTGT	Cyth4	0.651966	4.16917	0.000260341	0.0459534
	ENSMUSG00000020142	ENSMUST00000109594	1642	+	12.1091	2.63e-05	0.0325	GTGTATGTGTGT	Slc1a4	-0.835724	4.51244	0.000139559	0.0397078
	ENSMUSG00000020142	ENSMUST00000004634	1642	+	12.1091	2.63e-05	0.0325	GTGTATGTGTGT	Slc1a4	-0.835724	4.51244	0.000139559	0.0397078
	ENSMUSG00000020142	ENSMUST00000004634	1638	+	12.1091	2.63e-05	0.0325	GTGTGTGTATGT	Slc1a4	-0.835724	4.51244	0.000139559	0.0397078
	ENSMUSG00000020142	ENSMUST00000004634	1640	+	12.1091	2.63e-05	0.0325	GTGTGTATGTGT	Slc1a4	-0.835724	4.51244	0.000139559	0.0397078
	ENSMUSG00000020142	ENSMUST00000004634	1636	+	12.1091	2.63e-05	0.0325	GTGTGTGTGTAT	Slc1a4	-0.835724	4.51244	0.000139559	0.0397078
	ENSMUSG00000020142	ENSMUST00000109594	1638	+	12.1091	2.63e-05	0.0325	GTGTGTGTATGT	Slc1a4	-0.835724	4.51244	0.000139559	0.0397078
	ENSMUSG00000020142	ENSMUST00000109594	1640	+	12.1091	2.63e-05	0.0325	GTGTGTATGTGT	Slc1a4	-0.835724	4.51244	0.000139559	0.0397078
	ENSMUSG00000020142	ENSMUST00000109594	1636	+	12.1091	2.63e-05	0.0325	GTGTGTGTGTAT	Slc1a4	-0.835724	4.51244	0.000139559	0.0397078
	ENSMUSG00000021275	ENSMUST00000169597	2844	-	12.1091	2.63e-05	0.0325	GGATGTTTGTGT	Tecpr2	-0.3575	5.32889	0.00067187	0.046963
	ENSMUSG00000021275	ENSMUST00000165978	2844	-	12.1091	2.63e-05	0.0325	GGATGTTTGTGT	Tecpr2	-0.3575	5.32889	0.00067187	0.046963
	ENSMUSG00000021696	ENSMUST00000022207	2396	+	12.1091	2.63e-05	0.0325	ATGTGTGTGTGT	Elovl7	0.498494	7.50193	0.000468171	0.0465981
	ENSMUSG00000021696	ENSMUST00000022207	1089	+	12.1091	2.63e-05	0.0325	GATTGTGTGTGT	Elovl7	0.498494	7.50193	0.000468171	0.0465981
	ENSMUSG00000022372	ENSMUST00000168589	244	+	12.1091	2.63e-05	0.0325	GTGTGTGTATGT	Sla	0.556165	3.41889	0.000631727	0.0465981
	ENSMUSG00000022372	ENSMUST00000164163	244	+	12.1091	2.63e-05	0.0325	GTGTGTGTATGT	Sla	0.556165	3.41889	0.000631727	0.0465981
	ENSMUSG00000022372	ENSMUST00000100572	244	+	12.1091	2.63e-05	0.0325	GTGTGTGTATGT	Sla	0.556165	3.41889	0.000631727	0.0465981
	ENSMUSG00000022433	ENSMUST00000117786	625	+	12.1091	2.63e-05	0.0325	GTGTGTGTGTAT	Csnk1e	-0.561112	7.1125	0.000302243	0.0464388
	ENSMUSG00000022865	ENSMUST00000023572	122	+	12.1091	2.63e-05	0.0325	GTGTGTGTATGT	Cxadr	0.479066	8.3513	0.000905577	0.0495468
	ENSMUSG00000022865	ENSMUST00000023572	124	+	12.1091	2.63e-05	0.0325	GTGTGTATGTGT	Cxadr	0.479066	8.3513	0.000905577	0.0495468
	ENSMUSG00000025044	ENSMUST00000170091	1044	+	12.1091	2.63e-05	0.0325	ATGTGTGTGTGT	Msr1	0.763065	3.43015	0.000581498	0.0465981
	ENSMUSG00000025044	ENSMUST00000170091	780	+	12.1091	2.63e-05	0.0325	GTATGTGTGTGT	Msr1	0.763065	3.43015	0.000581498	0.0465981
	ENSMUSG00000025044	ENSMUST00000170091	778	+	12.1091	2.63e-05	0.0325	GTGTATGTGTGT	Msr1	0.763065	3.43015	0.000581498	0.0465981
	ENSMUSG00000025044	ENSMUST00000170091	1050	+	12.1091	2.63e-05	0.0325	GTGTGTGTGTAT	Msr1	0.763065	3.43015	0.000581498	0.0465981
	ENSMUSG00000025044	ENSMUST00000170091	776	+	12.1091	2.63e-05	0.0325	GTGTGTATGTGT	Msr1	0.763065	3.43015	0.000581498	0.0465981
	ENSMUSG00000025044	ENSMUST00000170091	774	+	12.1091	2.63e-05	0.0325	GTGTGTGTATGT	Msr1	0.763065	3.43015	0.000581498	0.0465981
	ENSMUSG00000025044	ENSMUST00000170091	782	+	12.1091	2.63e-05	0.0325	ATGTGTGTGTGT	Msr1	0.763065	3.43015	0.000581498	0.0465981
	ENSMUSG00000025931	ENSMUST00000068880	2047	+	12.1091	2.63e-05	0.0325	GTGTGTATGTGT	Paqr8	-0.461327	5.58246	0.000144203	0.0397078
	ENSMUSG00000025931	ENSMUST00000189400	2047	+	12.1091	2.63e-05	0.0325	GTGTGTATGTGT	Paqr8	-0.461327	5.58246	0.000144203	0.0397078
	ENSMUSG00000026395	ENSMUST00000182283	265	+	12.1273	2.35e-05	0.0325	GACTGTGTGTGT	Ptprc	0.670841	6.03287	0.000113098	0.0380155
	ENSMUSG00000026395	ENSMUST00000182755	265	+	12.1273	2.35e-05	0.0325	GACTGTGTGTGT	Ptprc	0.670841	6.03287	0.000113098	0.0380155
	ENSMUSG00000026395	ENSMUST00000183301	265	+	12.1273	2.35e-05	0.0325	GACTGTGTGTGT	Ptprc	0.670841	6.03287	0.000113098	0.0380155
	ENSMUSG00000026480	ENSMUST00000027754	220	+	12.1091	2.63e-05	0.0325	AGGTTTGTGTGT	Ncf2	0.69965	3.82184	0.000355707	0.0464388
	ENSMUSG00000026480	ENSMUST00000186568	220	+	12.1091	2.63e-05	0.0325	AGGTTTGTGTGT	Ncf2	0.69965	3.82184	0.000355707	0.0464388
	ENSMUSG00000027639	ENSMUST00000123932	1649	-	12.1091	2.63e-05	0.0325	ATGTGTGTGTGT	Samhd1	0.525254	6.47574	0.000760088	0.0476377
	ENSMUSG00000027639	ENSMUST00000123932	1681	-	12.1091	2.63e-05	0.0325	GTGTGTGTATGT	Samhd1	0.525254	6.47574	0.000760088	0.0476377
	ENSMUSG00000027639	ENSMUST00000109549	663	-	12.1091	2.63e-05	0.0325	ATGTGTGTGTGT	Samhd1	0.525254	6.47574	0.000760088	0.0476377
	ENSMUSG00000027639	ENSMUST00000123932	1634	-	12.1091	2.63e-05	0.0325	TGGTATGTGTGT	Samhd1	0.525254	6.47574	0.000760088	0.0476377
	ENSMUSG00000027639	ENSMUST00000123932	1651	-	12.1091	2.63e-05	0.0325	GTATGTGTGTGT	Samhd1	0.525254	6.47574	0.000760088	0.0476377
	ENSMUSG00000027639	ENSMUST00000123932	1553	-	12.1091	2.63e-05	0.0325	TAGTGTGTGTGT	Samhd1	0.525254	6.47574	0.000760088	0.0476377
	ENSMUSG00000027639	ENSMUST00000123932	1577	-	12.1091	2.63e-05	0.0325	TGGTATGTGTGT	Samhd1	0.525254	6.47574	0.000760088	0.0476377
	ENSMUSG00000028555	ENSMUST00000106619	963	+	12.1091	2.63e-05	0.0325	ATGTGTGTGTGT	Ttc39a	0.969274	4.03136	0.000910029	0.0495468
	ENSMUSG00000028555	ENSMUST00000106619	346	+	12.1091	2.63e-05	0.0325	GTGTGTATGTGT	Ttc39a	0.969274	4.03136	0.000910029	0.0495468
	ENSMUSG00000028683	ENSMUST00000106447	1911	+	12.1091	2.63e-05	0.0325	GGTTGTATGTGT	Eif2b3	-0.751756	5.32479	0.000301058	0.0464388
	ENSMUSG00000028874	ENSMUST00000030693	622	+	12.1091	2.63e-05	0.0325	GTGTATGTGTGT	Fgr	1.10263	2.58378	0.000626215	0.0465981
	ENSMUSG00000029098	ENSMUST00000202266	247	+	12.1273	2.35e-05	0.0325	GCATGTGTGTGT	Acox3	0.6189	6.17737	0.000217202	0.043183
	ENSMUSG00000029098	ENSMUST00000068947	553	-	12.1273	2.35e-05	0.0325	GGATGTGTCTGT	Acox3	0.6189	6.17737	0.000217202	0.043183
	ENSMUSG00000029098	ENSMUST00000202266	191	+	12.1091	2.63e-05	0.0325	GTGTATGTGTGT	Acox3	0.6189	6.17737	0.000217202	0.043183
	ENSMUSG00000029098	ENSMUST00000068947	797	-	12.1091	2.63e-05	0.0325	GTGTGTGTGTAT	Acox3	0.6189	6.17737	0.000217202	0.043183
	ENSMUSG00000029098	ENSMUST00000202266	155	+	12.1091	2.63e-05	0.0325	TGGTGTGTGTAT	Acox3	0.6189	6.17737	0.000217202	0.043183
	ENSMUSG00000029765	ENSMUST00000115096	2343	+	12.1273	2.35e-05	0.0325	AGCTGTGTGTGT	Plxna4	0.984615	2.81977	0.000675384	0.046963
	ENSMUSG00000030220	ENSMUST00000111892	138	-	12.1091	2.63e-05	0.0325	ATGTGTGTGTGT	Arhgdib	0.669318	6.1036	6.99e-05	0.0380155
	ENSMUSG00000030220	ENSMUST00000032344	138	-	12.1091	2.63e-05	0.0325	ATGTGTGTGTGT	Arhgdib	0.669318	6.1036	6.99e-05	0.0380155
	ENSMUSG00000030306	ENSMUST00000060095	3966	-	12.1091	2.63e-05	0.0325	GAGTGTGTGTTT	Tmtc1	-0.635812	5.56318	0.000788274	0.0481053
	ENSMUSG00000030306	ENSMUST00000100772	3966	-	12.1091	2.63e-05	0.0325	GAGTGTGTGTTT	Tmtc1	-0.635812	5.56318	0.000788274	0.0481053
	ENSMUSG00000030729	ENSMUST00000084935	403	+	12.1091	2.63e-05	0.0325	AGGTGTTTGTGT	Pgm2l1	-0.715121	4.78158	0.000938751	0.0499024
	ENSMUSG00000031527	ENSMUST00000033927	2900	+	12.1273	2.35e-05	0.0325	GCGTGTATGTGT	Eri1	-0.575702	6.20372	0.000366005	0.0464388
	ENSMUSG00000031527	ENSMUST00000033927	3725	+	12.1273	2.35e-05	0.0325	GGGTATGTCTGT	Eri1	-0.575702	6.20372	0.000366005	0.0464388
	ENSMUSG00000034362	ENSMUST00000096090	825	-	12.1091	2.63e-05	0.0325	GGATGTGTGTTT	Csta1	0.497617	6.41841	0.000687886	0.0471619
	ENSMUSG00000035093	ENSMUST00000053699	2220	+	12.1091	2.63e-05	0.0325	GGGTATTTGTGT	Secisbp2l	0.708892	8.42477	0.000638188	0.0465981
	ENSMUSG00000035093	ENSMUST00000139944	225	-	12.1091	2.63e-05	0.0325	ATGTGTGTGTGT	Secisbp2l	0.708892	8.42477	0.000638188	0.0465981
	ENSMUSG00000037348	ENSMUST00000095074	1648	+	12.1273	2.35e-05	0.0325	CAGTGTGTGTGT	Paqr7	1.64393	5.5733	0.000120477	0.0380155
	ENSMUSG00000038679	ENSMUST00000184458	1705	+	12.1091	2.63e-05	0.0325	GTGTGTGTATGT	Trps1	-0.640226	7.87702	0.000524253	0.0465981
	ENSMUSG00000038679	ENSMUST00000183757	1705	+	12.1091	2.63e-05	0.0325	GTGTGTGTATGT	Trps1	-0.640226	7.87702	0.000524253	0.0465981
	ENSMUSG00000038679	ENSMUST00000183757	1691	+	12.1091	2.63e-05	0.0325	GTGTGTATGTGT	Trps1	-0.640226	7.87702	0.000524253	0.0465981
	ENSMUSG00000038679	ENSMUST00000183757	665	-	12.1091	2.63e-05	0.0325	GTGTGTATGTGT	Trps1	-0.640226	7.87702	0.000524253	0.0465981
	ENSMUSG00000038679	ENSMUST00000165201	665	-	12.1091	2.63e-05	0.0325	GTGTGTATGTGT	Trps1	-0.640226	7.87702	0.000524253	0.0465981
	ENSMUSG00000038679	ENSMUST00000165201	1705	+	12.1091	2.63e-05	0.0325	GTGTGTGTATGT	Trps1	-0.640226	7.87702	0.000524253	0.0465981
	ENSMUSG00000038679	ENSMUST00000184458	1691	+	12.1091	2.63e-05	0.0325	GTGTGTATGTGT	Trps1	-0.640226	7.87702	0.000524253	0.0465981
	ENSMUSG00000038679	ENSMUST00000165201	1707	+	12.1091	2.63e-05	0.0325	GTGTGTATGTGT	Trps1	-0.640226	7.87702	0.000524253	0.0465981
	ENSMUSG00000038679	ENSMUST00000184458	665	-	12.1091	2.63e-05	0.0325	GTGTGTATGTGT	Trps1	-0.640226	7.87702	0.000524253	0.0465981
	ENSMUSG00000038679	ENSMUST00000184458	1703	+	12.1273	2.35e-05	0.0325	GCGTGTGTGTAT	Trps1	-0.640226	7.87702	0.000524253	0.0465981
	ENSMUSG00000038679	ENSMUST00000165201	1691	+	12.1091	2.63e-05	0.0325	GTGTGTATGTGT	Trps1	-0.640226	7.87702	0.000524253	0.0465981
	ENSMUSG00000038679	ENSMUST00000183757	1707	+	12.1091	2.63e-05	0.0325	GTGTGTATGTGT	Trps1	-0.640226	7.87702	0.000524253	0.0465981
	ENSMUSG00000038679	ENSMUST00000184458	1707	+	12.1091	2.63e-05	0.0325	GTGTGTATGTGT	Trps1	-0.640226	7.87702	0.000524253	0.0465981
	ENSMUSG00000038679	ENSMUST00000183757	1703	+	12.1273	2.35e-05	0.0325	GCGTGTGTGTAT	Trps1	-0.640226	7.87702	0.000524253	0.0465981
	ENSMUSG00000038679	ENSMUST00000165201	1703	+	12.1273	2.35e-05	0.0325	GCGTGTGTGTAT	Trps1	-0.640226	7.87702	0.000524253	0.0465981
	ENSMUSG00000039158	ENSMUST00000035724	774	+	12.1091	2.63e-05	0.0325	ATGTGTGTGTGT	Akna	0.590637	4.20301	8.89e-05	0.0380155
	ENSMUSG00000039936	ENSMUST00000122059	1247	+	12.1091	2.63e-05	0.0325	GTGTGTGTGTAT	Pik3cd	0.569254	4.25222	0.000486258	0.0465981
	ENSMUSG00000039936	ENSMUST00000105690	1247	+	12.1091	2.63e-05	0.0325	GTGTGTGTGTAT	Pik3cd	0.569254	4.25222	0.000486258	0.0465981
	ENSMUSG00000039936	ENSMUST00000038859	1247	+	12.1091	2.63e-05	0.0325	GTGTGTGTGTAT	Pik3cd	0.569254	4.25222	0.000486258	0.0465981
	ENSMUSG00000039936	ENSMUST00000122059	1249	+	12.1091	2.63e-05	0.0325	GTGTGTGTATGT	Pik3cd	0.569254	4.25222	0.000486258	0.0465981
	ENSMUSG00000039936	ENSMUST00000118704	1247	+	12.1091	2.63e-05	0.0325	GTGTGTGTGTAT	Pik3cd	0.569254	4.25222	0.000486258	0.0465981
	ENSMUSG00000039936	ENSMUST00000177654	1249	+	12.1091	2.63e-05	0.0325	GTGTGTGTATGT	Pik3cd	0.569254	4.25222	0.000486258	0.0465981
	ENSMUSG00000039936	ENSMUST00000177654	1247	+	12.1091	2.63e-05	0.0325	GTGTGTGTGTAT	Pik3cd	0.569254	4.25222	0.000486258	0.0465981
	ENSMUSG00000039936	ENSMUST00000118704	1249	+	12.1091	2.63e-05	0.0325	GTGTGTGTATGT	Pik3cd	0.569254	4.25222	0.000486258	0.0465981
	ENSMUSG00000039936	ENSMUST00000038859	1249	+	12.1091	2.63e-05	0.0325	GTGTGTGTATGT	Pik3cd	0.569254	4.25222	0.000486258	0.0465981
	ENSMUSG00000039936	ENSMUST00000105690	1249	+	12.1091	2.63e-05	0.0325	GTGTGTGTATGT	Pik3cd	0.569254	4.25222	0.000486258	0.0465981
	ENSMUSG00000040274	ENSMUST00000165117	6480	-	12.1273	2.35e-05	0.0325	CAGTGTGTGTGT	Cdk6	0.533346	5.68265	0.00085894	0.0492324
	ENSMUSG00000040274	ENSMUST00000042410	420	+	12.1273	2.35e-05	0.0325	GCGTATGTGTGT	Cdk6	0.533346	5.68265	0.00085894	0.0492324
	ENSMUSG00000040274	ENSMUST00000165117	422	+	12.1091	2.63e-05	0.0325	GTATGTGTGTGT	Cdk6	0.533346	5.68265	0.00085894	0.0492324
	ENSMUSG00000040274	ENSMUST00000165117	420	+	12.1273	2.35e-05	0.0325	GCGTATGTGTGT	Cdk6	0.533346	5.68265	0.00085894	0.0492324
	ENSMUSG00000040274	ENSMUST00000042410	422	+	12.1091	2.63e-05	0.0325	GTATGTGTGTGT	Cdk6	0.533346	5.68265	0.00085894	0.0492324
	ENSMUSG00000041220	ENSMUST00000071402	1764	-	12.1273	2.35e-05	0.0325	GGCTATGTGTGT	Elovl6	1.33988	9.83509	0.00045517	0.0465981
	ENSMUSG00000042228	ENSMUST00000103010	193	-	12.1091	2.63e-05	0.0325	GGGTGTTTGTAT	Lyn	0.513523	4.69399	0.000768126	0.0476377
	ENSMUSG00000042228	ENSMUST00000041377	193	-	12.1091	2.63e-05	0.0325	GGGTGTTTGTAT	Lyn	0.513523	4.69399	0.000768126	0.0476377
	ENSMUSG00000047793	ENSMUST00000062202	4118	-	12.1091	2.63e-05	0.0325	GGATTTGTGTGT	Sned1	0.739673	6.78518	0.000476826	0.0465981
	ENSMUSG00000048120	ENSMUST00000112231	998	+	12.1091	2.63e-05	0.0325	GTGTGTATGTGT	Entpd1	0.611962	5.31058	0.000697082	0.0471619
	ENSMUSG00000049502	ENSMUST00000081933	613	-	12.1273	2.35e-05	0.0325	CAGTGTGTGTGT	Dtx3l	0.408997	5.11908	0.000708003	0.0471619
	ENSMUSG00000050737	ENSMUST00000102852	874	+	12.1091	2.63e-05	0.0325	GTGTGTGTATGT	Ptges	0.87158	6.02339	8.05e-05	0.0380155
	ENSMUSG00000050737	ENSMUST00000102852	872	+	12.1273	2.35e-05	0.0325	CGGTGTGTGTAT	Ptges	0.87158	6.02339	8.05e-05	0.0380155
	ENSMUSG00000051048	ENSMUST00000139790	1837	-	12.1091	2.63e-05	0.0325	ATGTGTGTGTGT	P4ha3	1.42777	0.353926	0.00066087	0.046963
	ENSMUSG00000051048	ENSMUST00000139790	1891	-	12.1091	2.63e-05	0.0325	GTGTGTGTGTAT	P4ha3	1.42777	0.353926	0.00066087	0.046963
	ENSMUSG00000051048	ENSMUST00000139790	1983	-	12.1091	2.63e-05	0.0325	ATGTGTGTGTGT	P4ha3	1.42777	0.353926	0.00066087	0.046963
	ENSMUSG00000051048	ENSMUST00000139790	1879	-	12.1273	2.35e-05	0.0325	GCATGTGTGTGT	P4ha3	1.42777	0.353926	0.00066087	0.046963
	ENSMUSG00000051048	ENSMUST00000139790	2019	-	12.1273	2.35e-05	0.0325	CAGTGTGTGTGT	P4ha3	1.42777	0.353926	0.00066087	0.046963
	ENSMUSG00000051048	ENSMUST00000138465	328	-	12.1091	2.63e-05	0.0325	GTGTGTGTGTAT	P4ha3	1.42777	0.353926	0.00066087	0.046963
	ENSMUSG00000051048	ENSMUST00000139790	1799	-	12.1091	2.63e-05	0.0325	GTGTGTGTATGT	P4ha3	1.42777	0.353926	0.00066087	0.046963
	ENSMUSG00000051048	ENSMUST00000057023	418	-	12.1091	2.63e-05	0.0325	GTGTGTGTGTAT	P4ha3	1.42777	0.353926	0.00066087	0.046963
	ENSMUSG00000051048	ENSMUST00000138465	418	-	12.1091	2.63e-05	0.0325	GTGTGTGTGTAT	P4ha3	1.42777	0.353926	0.00066087	0.046963
	ENSMUSG00000051048	ENSMUST00000138465	326	-	12.1091	2.63e-05	0.0325	GTGTGTGTATGT	P4ha3	1.42777	0.353926	0.00066087	0.046963
	ENSMUSG00000051048	ENSMUST00000057023	326	-	12.1091	2.63e-05	0.0325	GTGTGTGTATGT	P4ha3	1.42777	0.353926	0.00066087	0.046963
	ENSMUSG00000051048	ENSMUST00000139790	1801	-	12.1091	2.63e-05	0.0325	GTGTGTGTGTAT	P4ha3	1.42777	0.353926	0.00066087	0.046963
	ENSMUSG00000051048	ENSMUST00000057023	364	-	12.1091	2.63e-05	0.0325	ATGTGTGTGTGT	P4ha3	1.42777	0.353926	0.00066087	0.046963
	ENSMUSG00000051048	ENSMUST00000138465	364	-	12.1091	2.63e-05	0.0325	ATGTGTGTGTGT	P4ha3	1.42777	0.353926	0.00066087	0.046963
	ENSMUSG00000051048	ENSMUST00000057023	328	-	12.1091	2.63e-05	0.0325	GTGTGTGTGTAT	P4ha3	1.42777	0.353926	0.00066087	0.046963
	ENSMUSG00000051048	ENSMUST00000057023	546	-	12.1273	2.35e-05	0.0325	CAGTGTGTGTGT	P4ha3	1.42777	0.353926	0.00066087	0.046963
	ENSMUSG00000051048	ENSMUST00000057023	406	-	12.1273	2.35e-05	0.0325	GCATGTGTGTGT	P4ha3	1.42777	0.353926	0.00066087	0.046963
	ENSMUSG00000051048	ENSMUST00000138465	406	-	12.1273	2.35e-05	0.0325	GCATGTGTGTGT	P4ha3	1.42777	0.353926	0.00066087	0.046963
	ENSMUSG00000051048	ENSMUST00000057023	510	-	12.1091	2.63e-05	0.0325	ATGTGTGTGTGT	P4ha3	1.42777	0.353926	0.00066087	0.046963
	ENSMUSG00000051048	ENSMUST00000138465	510	-	12.1091	2.63e-05	0.0325	ATGTGTGTGTGT	P4ha3	1.42777	0.353926	0.00066087	0.046963
	ENSMUSG00000051048	ENSMUST00000138465	546	-	12.1273	2.35e-05	0.0325	CAGTGTGTGTGT	P4ha3	1.42777	0.353926	0.00066087	0.046963
	ENSMUSG00000051351	ENSMUST00000069195	2122	-	12.1273	2.35e-05	0.0325	GCATGTGTGTGT	Zfp46	-0.361839	5.58573	0.000543279	0.0465981
	ENSMUSG00000051351	ENSMUST00000069195	2102	-	12.1091	2.63e-05	0.0325	ATGTGTGTGTGT	Zfp46	-0.361839	5.58573	0.000543279	0.0465981
	ENSMUSG00000051351	ENSMUST00000069195	2104	-	12.1091	2.63e-05	0.0325	GTATGTGTGTGT	Zfp46	-0.361839	5.58573	0.000543279	0.0465981
	ENSMUSG00000051351	ENSMUST00000069195	2154	-	12.1091	2.63e-05	0.0325	GTGTGTATGTGT	Zfp46	-0.361839	5.58573	0.000543279	0.0465981
	ENSMUSG00000051351	ENSMUST00000069195	2150	-	12.1091	2.63e-05	0.0325	GTATGTGTGTGT	Zfp46	-0.361839	5.58573	0.000543279	0.0465981
	ENSMUSG00000051351	ENSMUST00000069195	2152	-	12.1091	2.63e-05	0.0325	GTGTATGTGTGT	Zfp46	-0.361839	5.58573	0.000543279	0.0465981
	ENSMUSG00000051351	ENSMUST00000069195	2148	-	12.1091	2.63e-05	0.0325	ATGTGTGTGTGT	Zfp46	-0.361839	5.58573	0.000543279	0.0465981
	ENSMUSG00000051351	ENSMUST00000069195	2120	-	12.1091	2.63e-05	0.0325	ATGTGTGTGTGT	Zfp46	-0.361839	5.58573	0.000543279	0.0465981
	ENSMUSG00000051351	ENSMUST00000069195	2158	-	12.1091	2.63e-05	0.0325	GTGTGTGTGTAT	Zfp46	-0.361839	5.58573	0.000543279	0.0465981
	ENSMUSG00000051351	ENSMUST00000069195	2106	-	12.1091	2.63e-05	0.0325	GTGTATGTGTGT	Zfp46	-0.361839	5.58573	0.000543279	0.0465981
	ENSMUSG00000051351	ENSMUST00000069195	1501	+	12.1273	2.35e-05	0.0325	CAGTGTGTGTGT	Zfp46	-0.361839	5.58573	0.000543279	0.0465981
	ENSMUSG00000051351	ENSMUST00000069195	2156	-	12.1091	2.63e-05	0.0325	GTGTGTGTATGT	Zfp46	-0.361839	5.58573	0.000543279	0.0465981
	ENSMUSG00000051351	ENSMUST00000069195	2134	-	12.1091	2.63e-05	0.0325	GTGTGTGTGTAT	Zfp46	-0.361839	5.58573	0.000543279	0.0465981
	ENSMUSG00000058022	ENSMUST00000072012	1398	-	12.1091	2.63e-05	0.0325	GTGTGTATGTGT	Adtrp	0.494896	5.74144	0.000225826	0.043183
	ENSMUSG00000058022	ENSMUST00000072012	1424	-	12.1091	2.63e-05	0.0325	ATGTGTGTGTGT	Adtrp	0.494896	5.74144	0.000225826	0.043183
	ENSMUSG00000066800	ENSMUST00000182538	282	+	12.1091	2.63e-05	0.0325	GTGTGTGTGTAT	Rnasel	0.591646	5.24885	0.000212443	0.043183
	ENSMUSG00000066800	ENSMUST00000182538	260	+	12.1091	2.63e-05	0.0325	GTATGTGTGTGT	Rnasel	0.591646	5.24885	0.000212443	0.043183
	ENSMUSG00000066800	ENSMUST00000182538	395	-	12.1091	2.63e-05	0.0325	GAGTGTGTGTTT	Rnasel	0.591646	5.24885	0.000212443	0.043183
	ENSMUSG00000066800	ENSMUST00000182538	262	+	12.1091	2.63e-05	0.0325	ATGTGTGTGTGT	Rnasel	0.591646	5.24885	0.000212443	0.043183
	ENSMUSG00000066800	ENSMUST00000182538	409	-	12.1091	2.63e-05	0.0325	GTATGTGTGTGT	Rnasel	0.591646	5.24885	0.000212443	0.043183
	ENSMUSG00000066800	ENSMUST00000182538	411	-	12.1091	2.63e-05	0.0325	GTGTATGTGTGT	Rnasel	0.591646	5.24885	0.000212443	0.043183
	ENSMUSG00000073542	ENSMUST00000097542	1483	+	12.1091	2.63e-05	0.0325	GTATGTGTGTGT	Cep76	-0.502974	3.88285	0.000761733	0.0476377
	ENSMUSG00000073542	ENSMUST00000097542	1479	+	12.1091	2.63e-05	0.0325	GTGTGTATGTGT	Cep76	-0.502974	3.88285	0.000761733	0.0476377
	ENSMUSG00000073542	ENSMUST00000097542	1485	+	12.1091	2.63e-05	0.0325	ATGTGTGTGTGT	Cep76	-0.502974	3.88285	0.000761733	0.0476377
	ENSMUSG00000073542	ENSMUST00000097542	1477	+	12.1091	2.63e-05	0.0325	GTGTGTGTATGT	Cep76	-0.502974	3.88285	0.000761733	0.0476377
	ENSMUSG00000073542	ENSMUST00000097542	1481	+	12.1091	2.63e-05	0.0325	GTGTATGTGTGT	Cep76	-0.502974	3.88285	0.000761733	0.0476377
	ENSMUSG00000073987	ENSMUST00000098242	393	+	12.1273	2.35e-05	0.0325	GCATGTGTGTGT	Ggh	0.347667	6.63324	0.000882537	0.0492324
	ENSMUSG00000073987	ENSMUST00000098242	395	+	12.1091	2.63e-05	0.0325	ATGTGTGTGTGT	Ggh	0.347667	6.63324	0.000882537	0.0492324
	ENSMUSG00000098112	ENSMUST00000182775	218	-	12.1091	2.63e-05	0.0325	GTGTGTATGTGT	Bin2	0.814547	2.22246	0.000771878	0.0476557
	ENSMUSG00000098112	ENSMUST00000182814	218	-	12.1091	2.63e-05	0.0325	GTGTGTATGTGT	Bin2	0.814547	2.22246	0.000771878	0.0476557
	ENSMUSG00000098112	ENSMUST00000183211	214	-	12.1091	2.63e-05	0.0325	GTATGTGTGTGT	Bin2	0.814547	2.22246	0.000771878	0.0476557
	ENSMUSG00000098112	ENSMUST00000182814	212	-	12.1091	2.63e-05	0.0325	ATGTGTGTGTGT	Bin2	0.814547	2.22246	0.000771878	0.0476557
	ENSMUSG00000098112	ENSMUST00000183211	216	-	12.1091	2.63e-05	0.0325	GTGTATGTGTGT	Bin2	0.814547	2.22246	0.000771878	0.0476557
	ENSMUSG00000098112	ENSMUST00000182814	214	-	12.1091	2.63e-05	0.0325	GTATGTGTGTGT	Bin2	0.814547	2.22246	0.000771878	0.0476557
	ENSMUSG00000098112	ENSMUST00000182775	216	-	12.1091	2.63e-05	0.0325	GTGTATGTGTGT	Bin2	0.814547	2.22246	0.000771878	0.0476557
	ENSMUSG00000098112	ENSMUST00000183211	218	-	12.1091	2.63e-05	0.0325	GTGTGTATGTGT	Bin2	0.814547	2.22246	0.000771878	0.0476557
	ENSMUSG00000098112	ENSMUST00000183211	212	-	12.1091	2.63e-05	0.0325	ATGTGTGTGTGT	Bin2	0.814547	2.22246	0.000771878	0.0476557
	ENSMUSG00000098112	ENSMUST00000182814	216	-	12.1091	2.63e-05	0.0325	GTGTATGTGTGT	Bin2	0.814547	2.22246	0.000771878	0.0476557
	ENSMUSG00000098112	ENSMUST00000183211	220	-	12.1091	2.63e-05	0.0325	GTGTGTGTATGT	Bin2	0.814547	2.22246	0.000771878	0.0476557
	ENSMUSG00000098112	ENSMUST00000182775	212	-	12.1091	2.63e-05	0.0325	ATGTGTGTGTGT	Bin2	0.814547	2.22246	0.000771878	0.0476557
	ENSMUSG00000098112	ENSMUST00000182775	214	-	12.1091	2.63e-05	0.0325	GTATGTGTGTGT	Bin2	0.814547	2.22246	0.000771878	0.0476557
	ENSMUSG00000098112	ENSMUST00000182814	220	-	12.1091	2.63e-05	0.0325	GTGTGTGTATGT	Bin2	0.814547	2.22246	0.000771878	0.0476557
	ENSMUSG00000098112	ENSMUST00000182814	222	-	12.1091	2.63e-05	0.0325	GTGTGTGTGTAT	Bin2	0.814547	2.22246	0.000771878	0.0476557
	ENSMUSG00000098112	ENSMUST00000182775	222	-	12.1091	2.63e-05	0.0325	GTGTGTGTGTAT	Bin2	0.814547	2.22246	0.000771878	0.0476557
	ENSMUSG00000098112	ENSMUST00000183211	222	-	12.1091	2.63e-05	0.0325	GTGTGTGTGTAT	Bin2	0.814547	2.22246	0.000771878	0.0476557
	ENSMUSG00000098112	ENSMUST00000182775	220	-	12.1091	2.63e-05	0.0325	GTGTGTGTATGT	Bin2	0.814547	2.22246	0.000771878	0.0476557
	ENSMUSG00000004709	ENSMUST00000194797	190	+	12.0727	2.73e-05	0.0331	GGGTCTCTGTGT	Cd244	0.95231	2.52108	0.00035611	0.0464388
	ENSMUSG00000019256	ENSMUST00000116436	747	+	12.0727	2.73e-05	0.0331	CGCTGTGTGTGT	Ahr	0.810739	6.48937	0.000540529	0.0465981
	ENSMUSG00000026069	ENSMUST00000053043	1588	-	12.0727	2.73e-05	0.0331	CGGTCTGTGTGT	Il1rl1	0.866844	3.11331	0.00050042	0.0465981
	ENSMUSG00000026069	ENSMUST00000097772	1588	-	12.0727	2.73e-05	0.0331	CGGTCTGTGTGT	Il1rl1	0.866844	3.11331	0.00050042	0.0465981
	ENSMUSG00000029098	ENSMUST00000202266	943	+	12.0727	2.73e-05	0.0331	GGGTGTGTCTCT	Acox3	0.6189	6.17737	0.000217202	0.043183
	ENSMUSG00000029474	ENSMUST00000031434	1522	-	12.0727	2.73e-05	0.0331	GGGTCTCTGTGT	Rnf34	-0.610631	5.42781	0.000606588	0.0465981
	ENSMUSG00000033765	ENSMUST00000042219	249	+	12.0727	2.73e-05	0.0331	GGGTGTGTCTCT	Calm4	0.797845	9.76928	0.000310894	0.0464388
	ENSMUSG00000040713	ENSMUST00000140769	1574	-	12.0727	2.73e-05	0.0331	CGGTGTGTGTCT	Creg1	0.44254	5.7368	0.000691334	0.0471619
	ENSMUSG00000040713	ENSMUST00000111432	1198	-	12.0727	2.73e-05	0.0331	CGGTGTGTGTCT	Creg1	0.44254	5.7368	0.000691334	0.0471619
	ENSMUSG00000042250	ENSMUST00000169698	53	+	12.0727	2.73e-05	0.0331	GGGTGTCTGTCT	Pglyrp4	0.695457	4.16603	0.000878353	0.0492324
	ENSMUSG00000042377	ENSMUST00000093019	863	+	12.0727	2.73e-05	0.0331	GGCTGTGTCTGT	Fam83g	-0.294793	7.67388	0.000594398	0.0465981
	ENSMUSG00000071713	ENSMUST00000096355	768	+	12.0727	2.73e-05	0.0331	GGCTGTGTGTCT	Csf2rb	0.804193	4.79478	0.000224046	0.043183
	ENSMUSG00000098112	ENSMUST00000182814	275	-	12.0727	2.73e-05	0.0331	CCGTGTGTGTGT	Bin2	0.814547	2.22246	0.000771878	0.0476557
	ENSMUSG00000098112	ENSMUST00000182775	275	-	12.0727	2.73e-05	0.0331	CCGTGTGTGTGT	Bin2	0.814547	2.22246	0.000771878	0.0476557
	ENSMUSG00000098112	ENSMUST00000183211	275	-	12.0727	2.73e-05	0.0331	CCGTGTGTGTGT	Bin2	0.814547	2.22246	0.000771878	0.0476557
	ENSMUSG00000098112	ENSMUST00000183211	230	-	12.0727	2.73e-05	0.0331	CCGTGTGTGTGT	Bin2	0.814547	2.22246	0.000771878	0.0476557
	ENSMUSG00000098112	ENSMUST00000182814	230	-	12.0727	2.73e-05	0.0331	CCGTGTGTGTGT	Bin2	0.814547	2.22246	0.000771878	0.0476557
	ENSMUSG00000098112	ENSMUST00000182775	230	-	12.0727	2.73e-05	0.0331	CCGTGTGTGTGT	Bin2	0.814547	2.22246	0.000771878	0.0476557
	ENSMUSG00000005958	ENSMUST00000006112	613	+	12.0545	2.97e-05	0.0343	CTGTGTGTGTGT	Ephb3	-0.472071	6.44522	0.000904143	0.0495468
	ENSMUSG00000007682	ENSMUST00000082432	1734	-	12.0545	2.97e-05	0.0343	GGGTGTGTCTTT	Dio2	0.836478	4.43903	0.000583492	0.0465981
	ENSMUSG00000009687	ENSMUST00000162733	518	+	12.0545	2.97e-05	0.0343	CTGTGTGTGTGT	Fxyd5	0.614811	4.73574	0.000328448	0.0464388
	ENSMUSG00000016496	ENSMUST00000016640	1315	-	12.0545	2.97e-05	0.0343	GTGTGTGTGTCT	Cd274	0.719246	3.26858	0.000526509	0.0465981
	ENSMUSG00000021676	ENSMUST00000068603	240	-	12.0545	2.97e-05	0.0343	CTGTGTGTGTGT	Iqgap2	0.456464	4.82695	0.000604631	0.0465981
	ENSMUSG00000021696	ENSMUST00000022207	15	-	12.0545	2.97e-05	0.0343	GGTTGTGTCTGT	Elovl7	0.498494	7.50193	0.000468171	0.0465981
	ENSMUSG00000025931	ENSMUST00000189400	625	+	12.0545	2.97e-05	0.0343	TGGTGTCTGTGT	Paqr8	-0.461327	5.58246	0.000144203	0.0397078
	ENSMUSG00000025931	ENSMUST00000068880	625	+	12.0545	2.97e-05	0.0343	TGGTGTCTGTGT	Paqr8	-0.461327	5.58246	0.000144203	0.0397078
	ENSMUSG00000026068	ENSMUST00000027237	1431	+	12.0545	2.97e-05	0.0343	TGGTGTCTGTGT	Il18rap	1.47554	1.84259	0.000282626	0.0464388
	ENSMUSG00000026395	ENSMUST00000182755	231	+	12.0545	2.97e-05	0.0343	GTCTGTGTGTGT	Ptprc	0.670841	6.03287	0.000113098	0.0380155
	ENSMUSG00000026395	ENSMUST00000182283	231	+	12.0545	2.97e-05	0.0343	GTCTGTGTGTGT	Ptprc	0.670841	6.03287	0.000113098	0.0380155
	ENSMUSG00000026395	ENSMUST00000182755	229	+	12.0545	2.97e-05	0.0343	GTGTCTGTGTGT	Ptprc	0.670841	6.03287	0.000113098	0.0380155
	ENSMUSG00000026395	ENSMUST00000183301	229	+	12.0545	2.97e-05	0.0343	GTGTCTGTGTGT	Ptprc	0.670841	6.03287	0.000113098	0.0380155
	ENSMUSG00000026395	ENSMUST00000183301	231	+	12.0545	2.97e-05	0.0343	GTCTGTGTGTGT	Ptprc	0.670841	6.03287	0.000113098	0.0380155
	ENSMUSG00000026395	ENSMUST00000182283	229	+	12.0545	2.97e-05	0.0343	GTGTCTGTGTGT	Ptprc	0.670841	6.03287	0.000113098	0.0380155
	ENSMUSG00000026480	ENSMUST00000027754	81	-	12.0545	2.97e-05	0.0343	TGGTGTGTCTGT	Ncf2	0.69965	3.82184	0.000355707	0.0464388
	ENSMUSG00000026480	ENSMUST00000186568	81	-	12.0545	2.97e-05	0.0343	TGGTGTGTCTGT	Ncf2	0.69965	3.82184	0.000355707	0.0464388
	ENSMUSG00000026600	ENSMUST00000189661	1753	+	12.0545	2.97e-05	0.0343	GCTTGTGTGTGT	Soat1	0.958238	8.2057	0.000502131	0.0465981
	ENSMUSG00000026600	ENSMUST00000189661	6080	+	12.0545	2.97e-05	0.0343	TGGTGTGTGTCT	Soat1	0.958238	8.2057	0.000502131	0.0465981
	ENSMUSG00000026600	ENSMUST00000189661	6318	+	12.0545	2.97e-05	0.0343	TCGTGTGTGTGT	Soat1	0.958238	8.2057	0.000502131	0.0465981
	ENSMUSG00000027639	ENSMUST00000123932	3112	+	12.0545	2.97e-05	0.0343	GTGTGTGTGTCT	Samhd1	0.525254	6.47574	0.000760088	0.0476377
	ENSMUSG00000028803	ENSMUST00000105856	147	-	12.0545	2.97e-05	0.0343	GGGTGTTTGTCT	Nipal3	-0.493935	4.95057	0.000352321	0.0464388
	ENSMUSG00000029098	ENSMUST00000202266	215	+	12.0545	2.97e-05	0.0343	GTGTGTCTGTGT	Acox3	0.6189	6.17737	0.000217202	0.043183
	ENSMUSG00000029098	ENSMUST00000202266	1016	-	12.0545	2.97e-05	0.0343	CTGTGTGTGTGT	Acox3	0.6189	6.17737	0.000217202	0.043183
	ENSMUSG00000029765	ENSMUST00000115096	2345	+	12.0545	2.97e-05	0.0343	CTGTGTGTGTGT	Plxna4	0.984615	2.81977	0.000675384	0.046963
	ENSMUSG00000030220	ENSMUST00000032344	413	+	12.0545	2.97e-05	0.0343	CGTTGTGTGTGT	Arhgdib	0.669318	6.1036	6.99e-05	0.0380155
	ENSMUSG00000030220	ENSMUST00000111892	413	+	12.0545	2.97e-05	0.0343	CGTTGTGTGTGT	Arhgdib	0.669318	6.1036	6.99e-05	0.0380155
	ENSMUSG00000030465	ENSMUST00000098696	5911	-	12.0545	2.97e-05	0.0343	CTGTGTGTGTGT	Psd3	-0.427051	7.07513	0.000901164	0.0495468
	ENSMUSG00000030465	ENSMUST00000038959	5911	-	12.0545	2.97e-05	0.0343	CTGTGTGTGTGT	Psd3	-0.427051	7.07513	0.000901164	0.0495468
	ENSMUSG00000030465	ENSMUST00000120071	5911	-	12.0545	2.97e-05	0.0343	CTGTGTGTGTGT	Psd3	-0.427051	7.07513	0.000901164	0.0495468
	ENSMUSG00000039936	ENSMUST00000105690	1245	+	12.0545	2.97e-05	0.0343	CTGTGTGTGTGT	Pik3cd	0.569254	4.25222	0.000486258	0.0465981
	ENSMUSG00000039936	ENSMUST00000038859	1243	+	12.0545	2.97e-05	0.0343	GTCTGTGTGTGT	Pik3cd	0.569254	4.25222	0.000486258	0.0465981
	ENSMUSG00000039936	ENSMUST00000122059	1245	+	12.0545	2.97e-05	0.0343	CTGTGTGTGTGT	Pik3cd	0.569254	4.25222	0.000486258	0.0465981
	ENSMUSG00000039936	ENSMUST00000038859	1245	+	12.0545	2.97e-05	0.0343	CTGTGTGTGTGT	Pik3cd	0.569254	4.25222	0.000486258	0.0465981
	ENSMUSG00000039936	ENSMUST00000105690	1243	+	12.0545	2.97e-05	0.0343	GTCTGTGTGTGT	Pik3cd	0.569254	4.25222	0.000486258	0.0465981
	ENSMUSG00000039936	ENSMUST00000177654	1243	+	12.0545	2.97e-05	0.0343	GTCTGTGTGTGT	Pik3cd	0.569254	4.25222	0.000486258	0.0465981
	ENSMUSG00000039936	ENSMUST00000177654	1241	+	12.0545	2.97e-05	0.0343	GTGTCTGTGTGT	Pik3cd	0.569254	4.25222	0.000486258	0.0465981
	ENSMUSG00000039936	ENSMUST00000118704	1241	+	12.0545	2.97e-05	0.0343	GTGTCTGTGTGT	Pik3cd	0.569254	4.25222	0.000486258	0.0465981
	ENSMUSG00000039936	ENSMUST00000118704	1243	+	12.0545	2.97e-05	0.0343	GTCTGTGTGTGT	Pik3cd	0.569254	4.25222	0.000486258	0.0465981
	ENSMUSG00000039936	ENSMUST00000118704	1245	+	12.0545	2.97e-05	0.0343	CTGTGTGTGTGT	Pik3cd	0.569254	4.25222	0.000486258	0.0465981
	ENSMUSG00000039936	ENSMUST00000105690	1241	+	12.0545	2.97e-05	0.0343	GTGTCTGTGTGT	Pik3cd	0.569254	4.25222	0.000486258	0.0465981
	ENSMUSG00000039936	ENSMUST00000038859	1241	+	12.0545	2.97e-05	0.0343	GTGTCTGTGTGT	Pik3cd	0.569254	4.25222	0.000486258	0.0465981
	ENSMUSG00000039936	ENSMUST00000122059	1241	+	12.0545	2.97e-05	0.0343	GTGTCTGTGTGT	Pik3cd	0.569254	4.25222	0.000486258	0.0465981
	ENSMUSG00000039936	ENSMUST00000122059	1243	+	12.0545	2.97e-05	0.0343	GTCTGTGTGTGT	Pik3cd	0.569254	4.25222	0.000486258	0.0465981
	ENSMUSG00000039936	ENSMUST00000177654	1245	+	12.0545	2.97e-05	0.0343	CTGTGTGTGTGT	Pik3cd	0.569254	4.25222	0.000486258	0.0465981
	ENSMUSG00000040713	ENSMUST00000111432	724	-	12.0545	2.97e-05	0.0343	CTGTGTGTGTGT	Creg1	0.44254	5.7368	0.000691334	0.0471619
	ENSMUSG00000040713	ENSMUST00000140769	1100	-	12.0545	2.97e-05	0.0343	CTGTGTGTGTGT	Creg1	0.44254	5.7368	0.000691334	0.0471619
	ENSMUSG00000048120	ENSMUST00000112231	445	-	12.0545	2.97e-05	0.0343	GGGTTTGTGTCT	Entpd1	0.611962	5.31058	0.000697082	0.0471619
	ENSMUSG00000048120	ENSMUST00000134063	445	-	12.0545	2.97e-05	0.0343	GGGTTTGTGTCT	Entpd1	0.611962	5.31058	0.000697082	0.0471619
	ENSMUSG00000058022	ENSMUST00000072012	1422	-	12.0545	2.97e-05	0.0343	GTGTGTGTGTCT	Adtrp	0.494896	5.74144	0.000225826	0.043183
	ENSMUSG00000066800	ENSMUST00000182538	481	-	12.0545	2.97e-05	0.0343	CTGTGTGTGTGT	Rnasel	0.591646	5.24885	0.000212443	0.043183
	ENSMUSG00000002699	ENSMUST00000052413	823	-	12.0364	3.11e-05	0.0347	GTGTGTGTGTTT	Lcp2	0.669517	3.74899	0.000621439	0.0465981
	ENSMUSG00000002699	ENSMUST00000052413	496	+	12.0364	3.11e-05	0.0347	GGGTGTGTTTTT	Lcp2	0.669517	3.74899	0.000621439	0.0465981
	ENSMUSG00000003545	ENSMUST00000208446	193	-	12.0364	3.11e-05	0.0347	GGGTTTGTTTGT	Fosb	1.95348	1.33165	0.000714593	0.0471619
	ENSMUSG00000003545	ENSMUST00000208505	193	-	12.0364	3.11e-05	0.0347	GGGTTTGTTTGT	Fosb	1.95348	1.33165	0.000714593	0.0471619
	ENSMUSG00000003545	ENSMUST00000207334	30	-	12.0364	3.11e-05	0.0347	GGGTTTGTTTGT	Fosb	1.95348	1.33165	0.000714593	0.0471619
	ENSMUSG00000003545	ENSMUST00000207716	30	-	12.0364	3.11e-05	0.0347	GGGTTTGTTTGT	Fosb	1.95348	1.33165	0.000714593	0.0471619
	ENSMUSG00000003545	ENSMUST00000003640	30	-	12.0364	3.11e-05	0.0347	GGGTTTGTTTGT	Fosb	1.95348	1.33165	0.000714593	0.0471619
	ENSMUSG00000003545	ENSMUST00000208326	30	-	12.0364	3.11e-05	0.0347	GGGTTTGTTTGT	Fosb	1.95348	1.33165	0.000714593	0.0471619
	ENSMUSG00000004709	ENSMUST00000194797	511	+	12.0364	3.11e-05	0.0347	GGGTTTGTGTTT	Cd244	0.95231	2.52108	0.00035611	0.0464388
	ENSMUSG00000021696	ENSMUST00000022207	2960	-	12.0364	3.11e-05	0.0347	GTGTGTTTGTGT	Elovl7	0.498494	7.50193	0.000468171	0.0465981
	ENSMUSG00000021696	ENSMUST00000022207	1091	+	12.0364	3.11e-05	0.0347	TTGTGTGTGTGT	Elovl7	0.498494	7.50193	0.000468171	0.0465981
	ENSMUSG00000022372	ENSMUST00000100572	25	-	12.0364	3.11e-05	0.0347	TTGTGTGTGTGT	Sla	0.556165	3.41889	0.000631727	0.0465981
	ENSMUSG00000022372	ENSMUST00000164163	25	-	12.0364	3.11e-05	0.0347	TTGTGTGTGTGT	Sla	0.556165	3.41889	0.000631727	0.0465981
	ENSMUSG00000022372	ENSMUST00000168589	25	-	12.0364	3.11e-05	0.0347	TTGTGTGTGTGT	Sla	0.556165	3.41889	0.000631727	0.0465981
	ENSMUSG00000026068	ENSMUST00000027237	298	+	12.0364	3.11e-05	0.0347	GTTTGTGTGTGT	Il18rap	1.47554	1.84259	0.000282626	0.0464388
	ENSMUSG00000026480	ENSMUST00000186568	222	+	12.0364	3.11e-05	0.0347	GTTTGTGTGTGT	Ncf2	0.69965	3.82184	0.000355707	0.0464388
	ENSMUSG00000026480	ENSMUST00000027754	222	+	12.0364	3.11e-05	0.0347	GTTTGTGTGTGT	Ncf2	0.69965	3.82184	0.000355707	0.0464388
	ENSMUSG00000027639	ENSMUST00000109549	661	-	12.0364	3.11e-05	0.0347	GTGTGTGTGTTT	Samhd1	0.525254	6.47574	0.000760088	0.0476377
	ENSMUSG00000027639	ENSMUST00000123932	1672	-	12.0364	3.11e-05	0.0347	TGTTGTGTGTGT	Samhd1	0.525254	6.47574	0.000760088	0.0476377
	ENSMUSG00000028645	ENSMUST00000030398	671	-	12.0364	3.11e-05	0.0347	TGGTGTTTGTGT	Slc2a1	1.14645	5.68145	1.3e-05	0.0163535
	ENSMUSG00000028645	ENSMUST00000174372	1465	-	12.0364	3.11e-05	0.0347	TGGTGTTTGTGT	Slc2a1	1.14645	5.68145	1.3e-05	0.0163535
	ENSMUSG00000029098	ENSMUST00000202266	839	+	12.0364	3.11e-05	0.0347	GTTTGTGTGTGT	Acox3	0.6189	6.17737	0.000217202	0.043183
	ENSMUSG00000030077	ENSMUST00000066905	1853	+	12.0364	3.11e-05	0.0347	GGGTTTGTTTGT	Chl1	0.718689	7.96833	0.000498965	0.0465981
	ENSMUSG00000030306	ENSMUST00000100772	4990	-	12.0364	3.11e-05	0.0347	GGTTGTTTGTGT	Tmtc1	-0.635812	5.56318	0.000788274	0.0481053
	ENSMUSG00000030306	ENSMUST00000060095	4990	-	12.0364	3.11e-05	0.0347	GGTTGTTTGTGT	Tmtc1	-0.635812	5.56318	0.000788274	0.0481053
	ENSMUSG00000030729	ENSMUST00000084935	405	+	12.0364	3.11e-05	0.0347	GTGTTTGTGTGT	Pgm2l1	-0.715121	4.78158	0.000938751	0.0499024
	ENSMUSG00000032420	ENSMUST00000034992	474	-	12.0364	3.11e-05	0.0347	GTTTGTGTGTGT	Nt5e	-0.400791	5.8702	0.000584013	0.0465981
	ENSMUSG00000035126	ENSMUST00000116316	1034	-	12.0364	3.11e-05	0.0347	TTGTGTGTGTGT	Wdr78	-0.744793	3.33445	0.000765874	0.0476377
	ENSMUSG00000035126	ENSMUST00000036557	973	-	12.0364	3.11e-05	0.0347	TTGTGTGTGTGT	Wdr78	-0.744793	3.33445	0.000765874	0.0476377
	ENSMUSG00000035126	ENSMUST00000106868	795	-	12.0364	3.11e-05	0.0347	TTGTGTGTGTGT	Wdr78	-0.744793	3.33445	0.000765874	0.0476377
	ENSMUSG00000035126	ENSMUST00000036451	1261	-	12.0364	3.11e-05	0.0347	TTGTGTGTGTGT	Wdr78	-0.744793	3.33445	0.000765874	0.0476377
	ENSMUSG00000040274	ENSMUST00000165117	2714	+	12.0364	3.11e-05	0.0347	GTGTGTGTGTTT	Cdk6	0.533346	5.68265	0.00085894	0.0492324
	ENSMUSG00000040274	ENSMUST00000165117	2698	+	12.0364	3.11e-05	0.0347	TTGTGTGTGTGT	Cdk6	0.533346	5.68265	0.00085894	0.0492324
	ENSMUSG00000040274	ENSMUST00000165117	2696	+	12.0364	3.11e-05	0.0347	GTTTGTGTGTGT	Cdk6	0.533346	5.68265	0.00085894	0.0492324
	ENSMUSG00000040713	ENSMUST00000111432	718	-	12.0364	3.11e-05	0.0347	GTGTGTGTGTTT	Creg1	0.44254	5.7368	0.000691334	0.0471619
	ENSMUSG00000040713	ENSMUST00000140769	1094	-	12.0364	3.11e-05	0.0347	GTGTGTGTGTTT	Creg1	0.44254	5.7368	0.000691334	0.0471619
	ENSMUSG00000047793	ENSMUST00000062202	4114	-	12.0364	3.11e-05	0.0347	TTGTGTGTGTGT	Sned1	0.739673	6.78518	0.000476826	0.0465981
	ENSMUSG00000052942	ENSMUST00000162022	2836	-	12.0364	3.11e-05	0.0347	GGTTGTGTGTTT	Glis3	0.675294	3.2445	0.000276375	0.0464388
	ENSMUSG00000066800	ENSMUST00000182538	441	-	12.0364	3.11e-05	0.0347	GTGTGTGTGTTT	Rnasel	0.591646	5.24885	0.000212443	0.043183
	ENSMUSG00000073987	ENSMUST00000098242	397	+	12.0364	3.11e-05	0.0347	GTGTGTGTGTTT	Ggh	0.347667	6.63324	0.000882537	0.0492324
	ENSMUSG00000052942	ENSMUST00000162022	1218	-	7.55152	3.16e-05	0.0351	GGGAGAGAGTGT	Glis3	0.675294	3.2445	0.000276375	0.0464388
	ENSMUSG00000003545	ENSMUST00000208326	488	-	7.51515	3.39e-05	0.0361	GGGTGGGTGGGG	Fosb	1.95348	1.33165	0.000714593	0.0471619
	ENSMUSG00000003545	ENSMUST00000207334	826	-	7.52727	3.36e-05	0.0361	GGGTGGGGGTGA	Fosb	1.95348	1.33165	0.000714593	0.0471619
	ENSMUSG00000003545	ENSMUST00000207716	826	-	7.52727	3.36e-05	0.0361	GGGTGGGGGTGA	Fosb	1.95348	1.33165	0.000714593	0.0471619
	ENSMUSG00000003545	ENSMUST00000003640	826	-	7.52727	3.36e-05	0.0361	GGGTGGGGGTGA	Fosb	1.95348	1.33165	0.000714593	0.0471619
	ENSMUSG00000003545	ENSMUST00000208326	826	-	7.52727	3.36e-05	0.0361	GGGTGGGGGTGA	Fosb	1.95348	1.33165	0.000714593	0.0471619
	ENSMUSG00000003545	ENSMUST00000003640	488	-	7.51515	3.39e-05	0.0361	GGGTGGGTGGGG	Fosb	1.95348	1.33165	0.000714593	0.0471619
	ENSMUSG00000003545	ENSMUST00000207334	488	-	7.51515	3.39e-05	0.0361	GGGTGGGTGGGG	Fosb	1.95348	1.33165	0.000714593	0.0471619
	ENSMUSG00000003545	ENSMUST00000207716	488	-	7.51515	3.39e-05	0.0361	GGGTGGGTGGGG	Fosb	1.95348	1.33165	0.000714593	0.0471619
	ENSMUSG00000003545	ENSMUST00000208326	822	-	7.52727	3.36e-05	0.0361	GGGGGTGAGGGT	Fosb	1.95348	1.33165	0.000714593	0.0471619
	ENSMUSG00000003545	ENSMUST00000003640	822	-	7.52727	3.36e-05	0.0361	GGGGGTGAGGGT	Fosb	1.95348	1.33165	0.000714593	0.0471619
	ENSMUSG00000003545	ENSMUST00000208505	651	-	7.51515	3.39e-05	0.0361	GGGTGGGTGGGG	Fosb	1.95348	1.33165	0.000714593	0.0471619
	ENSMUSG00000003545	ENSMUST00000207716	820	-	7.53939	3.27e-05	0.0361	GGGTGAGGGTGA	Fosb	1.95348	1.33165	0.000714593	0.0471619
	ENSMUSG00000003545	ENSMUST00000208326	820	-	7.53939	3.27e-05	0.0361	GGGTGAGGGTGA	Fosb	1.95348	1.33165	0.000714593	0.0471619
	ENSMUSG00000003545	ENSMUST00000208505	985	-	7.52727	3.36e-05	0.0361	GGGGGTGAGGGT	Fosb	1.95348	1.33165	0.000714593	0.0471619
	ENSMUSG00000003545	ENSMUST00000208505	989	-	7.52727	3.36e-05	0.0361	GGGTGGGGGTGA	Fosb	1.95348	1.33165	0.000714593	0.0471619
	ENSMUSG00000003545	ENSMUST00000207716	822	-	7.52727	3.36e-05	0.0361	GGGGGTGAGGGT	Fosb	1.95348	1.33165	0.000714593	0.0471619
	ENSMUSG00000003545	ENSMUST00000207334	820	-	7.53939	3.27e-05	0.0361	GGGTGAGGGTGA	Fosb	1.95348	1.33165	0.000714593	0.0471619
	ENSMUSG00000003545	ENSMUST00000208505	983	-	7.53939	3.27e-05	0.0361	GGGTGAGGGTGA	Fosb	1.95348	1.33165	0.000714593	0.0471619
	ENSMUSG00000003545	ENSMUST00000207334	822	-	7.52727	3.36e-05	0.0361	GGGGGTGAGGGT	Fosb	1.95348	1.33165	0.000714593	0.0471619
	ENSMUSG00000003545	ENSMUST00000003640	820	-	7.53939	3.27e-05	0.0361	GGGTGAGGGTGA	Fosb	1.95348	1.33165	0.000714593	0.0471619
	ENSMUSG00000004110	ENSMUST00000187541	7627	+	7.51515	3.39e-05	0.0361	GGGGGGGTGGGT	Cacna1e	1.04458	2.94346	0.000124252	0.0380155
	ENSMUSG00000005958	ENSMUST00000006112	668	+	7.51515	3.39e-05	0.0361	GGGGGTGGGGGT	Ephb3	-0.472071	6.44522	0.000904143	0.0495468
	ENSMUSG00000009687	ENSMUST00000162733	2045	-	7.51515	3.39e-05	0.0361	GGGTGGGGGTGG	Fxyd5	0.614811	4.73574	0.000328448	0.0464388
	ENSMUSG00000009687	ENSMUST00000162733	2047	-	7.51515	3.39e-05	0.0361	GGGGGTGGGGGT	Fxyd5	0.614811	4.73574	0.000328448	0.0464388
	ENSMUSG00000021263	ENSMUST00000167978	1474	-	7.53939	3.27e-05	0.0361	GGGAGAGTGTGG	Degs2	1.33158	4.00228	0.000100977	0.0380155
	ENSMUSG00000021303	ENSMUST00000021734	1897	-	7.52727	3.36e-05	0.0361	GGGTGGGGGTGA	Gng4	-0.822414	3.84629	0.000355698	0.0464388
	ENSMUSG00000021696	ENSMUST00000022207	1196	-	7.51515	3.39e-05	0.0361	GGGGGTGGGGGT	Elovl7	0.498494	7.50193	0.000468171	0.0465981
	ENSMUSG00000022865	ENSMUST00000023572	1030	+	7.52727	3.36e-05	0.0361	GGGTGAGGGTGG	Cxadr	0.479066	8.3513	0.000905577	0.0495468
	ENSMUSG00000022899	ENSMUST00000023616	1128	+	7.51515	3.39e-05	0.0361	GGGGGTGGGTGG	Slc15a2	2.65632	3.14422	0.000583848	0.0465981
	ENSMUSG00000024339	ENSMUST00000025197	153	+	7.52727	3.36e-05	0.0361	GGGGGAGTGGGT	Tap2	0.482813	4.58861	0.000862906	0.0492324
	ENSMUSG00000024339	ENSMUST00000025197	155	+	7.52727	3.36e-05	0.0361	GGGAGTGGGTGG	Tap2	0.482813	4.58861	0.000862906	0.0492324
	ENSMUSG00000026600	ENSMUST00000189661	2067	+	7.51515	3.39e-05	0.0361	GGGGGTGGGGGT	Soat1	0.958238	8.2057	0.000502131	0.0465981
	ENSMUSG00000027639	ENSMUST00000057725	132	+	7.51515	3.39e-05	0.0361	GGGTGGGGGGGT	Samhd1	0.525254	6.47574	0.000760088	0.0476377
	ENSMUSG00000028803	ENSMUST00000102549	676	+	7.51515	3.39e-05	0.0361	GGGTGGGGGTGG	Nipal3	-0.493935	4.95057	0.000352321	0.0464388
	ENSMUSG00000028803	ENSMUST00000102549	674	+	7.51515	3.39e-05	0.0361	GGGGGTGGGGGT	Nipal3	-0.493935	4.95057	0.000352321	0.0464388
	ENSMUSG00000029098	ENSMUST00000068947	994	-	7.52727	3.36e-05	0.0361	GGGTGGGAGGGT	Acox3	0.6189	6.17737	0.000217202	0.043183
	ENSMUSG00000029765	ENSMUST00000115096	3845	-	7.52727	3.36e-05	0.0361	GGGGGTGGGAGT	Plxna4	0.984615	2.81977	0.000675384	0.046963
	ENSMUSG00000030729	ENSMUST00000084935	5063	-	7.51515	3.39e-05	0.0361	GGGTGGGGGTGG	Pgm2l1	-0.715121	4.78158	0.000938751	0.0499024
	ENSMUSG00000030729	ENSMUST00000084935	5065	-	7.51515	3.39e-05	0.0361	GGGGGTGGGGGT	Pgm2l1	-0.715121	4.78158	0.000938751	0.0499024
	ENSMUSG00000030729	ENSMUST00000054436	606	-	7.51515	3.39e-05	0.0361	GGGGGTGGGGGT	Pgm2l1	-0.715121	4.78158	0.000938751	0.0499024
	ENSMUSG00000030729	ENSMUST00000054436	604	-	7.51515	3.39e-05	0.0361	GGGTGGGGGTGG	Pgm2l1	-0.715121	4.78158	0.000938751	0.0499024
	ENSMUSG00000037348	ENSMUST00000095074	16	+	7.52727	3.36e-05	0.0361	GGGTGGGTGGGA	Paqr7	1.64393	5.5733	0.000120477	0.0380155
	ENSMUSG00000037348	ENSMUST00000081525	16	+	7.52727	3.36e-05	0.0361	GGGTGGGTGGGA	Paqr7	1.64393	5.5733	0.000120477	0.0380155
	ENSMUSG00000040274	ENSMUST00000165117	9497	-	7.52727	3.36e-05	0.0361	GGGGGTGGGAGT	Cdk6	0.533346	5.68265	0.00085894	0.0492324
	ENSMUSG00000040274	ENSMUST00000165117	9495	-	7.52727	3.36e-05	0.0361	GGGTGGGAGTGG	Cdk6	0.533346	5.68265	0.00085894	0.0492324
	ENSMUSG00000040274	ENSMUST00000165117	6949	+	7.51515	3.39e-05	0.0361	GGGGGTGGGGGT	Cdk6	0.533346	5.68265	0.00085894	0.0492324
	ENSMUSG00000044309	ENSMUST00000062562	44	+	7.53939	3.27e-05	0.0361	GGGAGGGAGTGT	Apol7c	1.9013	1.31026	0.000483561	0.0465981
	ENSMUSG00000047793	ENSMUST00000062202	3094	-	7.53939	3.27e-05	0.0361	GGGGGTGAGAGT	Sned1	0.739673	6.78518	0.000476826	0.0465981
	ENSMUSG00000048163	ENSMUST00000100874	52	-	7.53939	3.27e-05	0.0361	GGGTGAGAGTGG	Selplg	0.716646	3.62846	0.000181749	0.0415118
	ENSMUSG00000059316	ENSMUST00000080065	1652	+	7.51515	3.39e-05	0.0361	GGGGGGGGGTGT	Slc27a4	0.513956	7.57912	0.000547833	0.0465981
	ENSMUSG00000059316	ENSMUST00000080065	305	+	7.53939	3.27e-05	0.0361	GGGTGTGGGAGA	Slc27a4	0.513956	7.57912	0.000547833	0.0465981
	ENSMUSG00000079025	ENSMUST00000110125	402	+	7.53939	3.27e-05	0.0361	GGGAGGGTGAGT	Gsdmc	1.2477	5.84734	0.000439446	0.0465981
	ENSMUSG00000079419	ENSMUST00000165310	533	+	7.52727	3.36e-05	0.0361	GGGAGTGGGTGG	Ms4a6c	0.803233	3.98061	0.000129834	0.0388598
	ENSMUSG00000034235	ENSMUST00000035340	890	-	7.49697	3.5e-05	0.0372	GGGTGAGTGAGC	Usp54	-0.401361	6.56747	0.000914067	0.0495468
	ENSMUSG00000034235	ENSMUST00000022356	890	-	7.49697	3.5e-05	0.0372	GGGTGAGTGAGC	Usp54	-0.401361	6.56747	0.000914067	0.0495468
	ENSMUSG00000009687	ENSMUST00000162733	1241	-	7.48485	3.69e-05	0.0391	GGGAGGGTGTGC	Fxyd5	0.614811	4.73574	0.000328448	0.0464388
	ENSMUSG00000037669	ENSMUST00000037383	334	-	7.48485	3.69e-05	0.0391	GGGTGTGGGAGC	Ldah	0.530514	6.11974	6.58e-05	0.0380155
	ENSMUSG00000037669	ENSMUST00000169104	521	-	7.48485	3.69e-05	0.0391	GGGTGTGGGAGC	Ldah	0.530514	6.11974	6.58e-05	0.0380155
	ENSMUSG00000037946	ENSMUST00000110087	846	+	7.48485	3.69e-05	0.0391	GGGTGGGAGTGC	Fgd3	0.829382	2.73438	0.000525514	0.0465981
	ENSMUSG00000000876	ENSMUST00000000896	903	+	7.47273	3.77e-05	0.0398	GGGGGTGGGCGT	Pxmp4	0.768081	6.00728	0.000220975	0.043183
	ENSMUSG00000006731	ENSMUST00000006914	340	-	7.27273	4.36e-05	0.0458	AGGTGAGAGTGT	B4galnt1	0.836977	4.70126	5.59e-05	0.0380155
	ENSMUSG00000029765	ENSMUST00000115096	5834	-	7.27273	4.36e-05	0.0458	AGGTGAGAGTGT	Plxna4	0.984615	2.81977	0.000675384	0.046963
	ENSMUSG00000032020	ENSMUST00000044155	1230	+	7.27273	4.36e-05	0.0458	GAGAGAGTGTGT	Ubash3b	0.587713	4.17595	0.000872313	0.0492324
	ENSMUSG00000040274	ENSMUST00000165117	9553	+	7.27273	4.36e-05	0.0458	GGGTGAATGTGA	Cdk6	0.533346	5.68265	0.00085894	0.0492324
	ENSMUSG00000040274	ENSMUST00000042410	848	+	7.27273	4.36e-05	0.0458	AGGAGTGAGTGT	Cdk6	0.533346	5.68265	0.00085894	0.0492324
	ENSMUSG00000040274	ENSMUST00000165117	848	+	7.27273	4.36e-05	0.0458	AGGAGTGAGTGT	Cdk6	0.533346	5.68265	0.00085894	0.0492324
	ENSMUSG00000050737	ENSMUST00000102852	571	+	7.27273	4.36e-05	0.0458	GGGTGAGAATGT	Ptges	0.87158	6.02339	8.05e-05	0.0380155
	ENSMUSG00000060560	ENSMUST00000161289	525	-	7.27273	4.36e-05	0.0458	AGGTGAGTGTGA	Ces4a	1.45588	5.62109	0.000843576	0.0491226
	ENSMUSG00000006731	ENSMUST00000006914	439	-	7.26061	5e-05	0.0522	GGGTATGTGGGA	B4galnt1	0.836977	4.70126	5.59e-05	0.0380155
	ENSMUSG00000009687	ENSMUST00000162733	1158	+	7.26061	5e-05	0.0522	GGGAGGATGTGT	Fxyd5	0.614811	4.73574	0.000328448	0.0464388
	ENSMUSG00000022865	ENSMUST00000023572	1595	+	7.26061	5e-05	0.0522	GAGGGAGTGTGT	Cxadr	0.479066	8.3513	0.000905577	0.0495468
	ENSMUSG00000025044	ENSMUST00000170091	2007	+	7.26061	5e-05	0.0522	GAGTGTGGGTGA	Msr1	0.763065	3.43015	0.000581498	0.0465981
	ENSMUSG00000029765	ENSMUST00000115096	3843	-	7.26061	5e-05	0.0522	GGGTGGGAGTAT	Plxna4	0.984615	2.81977	0.000675384	0.046963
	ENSMUSG00000029765	ENSMUST00000115096	2223	+	7.26061	5e-05	0.0522	GGGTGAATGTGG	Plxna4	0.984615	2.81977	0.000675384	0.046963
	ENSMUSG00000038608	ENSMUST00000189486	1196	+	7.26061	5e-05	0.0522	GAGTGTGTGAGG	Dock10	0.437376	5.40919	0.00017022	0.0414255
	ENSMUSG00000052942	ENSMUST00000065113	344	-	7.26061	5e-05	0.0522	GGATGTGGGTGA	Glis3	0.675294	3.2445	0.000276375	0.0464388
	ENSMUSG00000060560	ENSMUST00000161289	527	-	7.26061	5e-05	0.0522	GGAGGTGAGTGT	Ces4a	1.45588	5.62109	0.000843576	0.0491226
	ENSMUSG00000002797	ENSMUST00000131475	1694	+	7.24848	5.27e-05	0.0539	GGAGGTGTGTGG	Ggct	0.756047	7.35003	0.000727234	0.0474529
	ENSMUSG00000003545	ENSMUST00000207334	492	-	7.24848	5.27e-05	0.0539	GGATGGGTGGGT	Fosb	1.95348	1.33165	0.000714593	0.0471619
	ENSMUSG00000003545	ENSMUST00000207716	492	-	7.24848	5.27e-05	0.0539	GGATGGGTGGGT	Fosb	1.95348	1.33165	0.000714593	0.0471619
	ENSMUSG00000003545	ENSMUST00000208326	492	-	7.24848	5.27e-05	0.0539	GGATGGGTGGGT	Fosb	1.95348	1.33165	0.000714593	0.0471619
	ENSMUSG00000003545	ENSMUST00000003640	492	-	7.24848	5.27e-05	0.0539	GGATGGGTGGGT	Fosb	1.95348	1.33165	0.000714593	0.0471619
	ENSMUSG00000003545	ENSMUST00000207334	496	-	7.24848	5.27e-05	0.0539	GGGTGGATGGGT	Fosb	1.95348	1.33165	0.000714593	0.0471619
	ENSMUSG00000003545	ENSMUST00000207716	496	-	7.24848	5.27e-05	0.0539	GGGTGGATGGGT	Fosb	1.95348	1.33165	0.000714593	0.0471619
	ENSMUSG00000003545	ENSMUST00000208326	496	-	7.24848	5.27e-05	0.0539	GGGTGGATGGGT	Fosb	1.95348	1.33165	0.000714593	0.0471619
	ENSMUSG00000003545	ENSMUST00000003640	496	-	7.24848	5.27e-05	0.0539	GGGTGGATGGGT	Fosb	1.95348	1.33165	0.000714593	0.0471619
	ENSMUSG00000003545	ENSMUST00000208505	655	-	7.24848	5.27e-05	0.0539	GGATGGGTGGGT	Fosb	1.95348	1.33165	0.000714593	0.0471619
	ENSMUSG00000003545	ENSMUST00000208505	659	-	7.24848	5.27e-05	0.0539	GGGTGGATGGGT	Fosb	1.95348	1.33165	0.000714593	0.0471619
	ENSMUSG00000005958	ENSMUST00000006112	670	+	7.24848	5.27e-05	0.0539	GGGTGGGGGTAT	Ephb3	-0.472071	6.44522	0.000904143	0.0495468
	ENSMUSG00000006731	ENSMUST00000006914	441	-	7.24848	5.27e-05	0.0539	GGGGGTATGTGG	B4galnt1	0.836977	4.70126	5.59e-05	0.0380155
	ENSMUSG00000021303	ENSMUST00000021734	1191	-	7.24848	5.27e-05	0.0539	GGGTATGGGGGT	Gng4	-0.822414	3.84629	0.000355698	0.0464388
	ENSMUSG00000026600	ENSMUST00000189661	2087	+	7.24848	5.27e-05	0.0539	GGATGGGGGTGT	Soat1	0.958238	8.2057	0.000502131	0.0465981
	ENSMUSG00000027298	ENSMUST00000110783	305	+	7.24848	5.27e-05	0.0539	GGGTGTGGATGG	Tyro3	0.540709	5.86917	0.000835154	0.0491226
	ENSMUSG00000027298	ENSMUST00000028763	305	+	7.24848	5.27e-05	0.0539	GGGTGTGGATGG	Tyro3	0.540709	5.86917	0.000835154	0.0491226
	ENSMUSG00000028803	ENSMUST00000102549	2741	-	7.24848	5.27e-05	0.0539	GAGTGGGTGGGT	Nipal3	-0.493935	4.95057	0.000352321	0.0464388
	ENSMUSG00000036931	ENSMUST00000046177	406	-	7.24848	5.27e-05	0.0539	AGGGGTGTGGGT	Nfkbid	1.32225	1.80938	0.000417806	0.0465981
	ENSMUSG00000036931	ENSMUST00000108176	406	-	7.24848	5.27e-05	0.0539	AGGGGTGTGGGT	Nfkbid	1.32225	1.80938	0.000417806	0.0465981
	ENSMUSG00000036931	ENSMUST00000108175	406	-	7.24848	5.27e-05	0.0539	AGGGGTGTGGGT	Nfkbid	1.32225	1.80938	0.000417806	0.0465981
	ENSMUSG00000052942	ENSMUST00000065113	1576	-	7.24848	5.27e-05	0.0539	GGATGTGGGGGT	Glis3	0.675294	3.2445	0.000276375	0.0464388
	ENSMUSG00000059316	ENSMUST00000080065	665	+	7.24848	5.27e-05	0.0539	GAGTGTGGGTGG	Slc27a4	0.513956	7.57912	0.000547833	0.0465981
	ENSMUSG00000079419	ENSMUST00000165310	535	+	7.24848	5.27e-05	0.0539	GAGTGGGTGGGT	Ms4a6c	0.803233	3.98061	0.000129834	0.0388598
	ENSMUSG00000005958	ENSMUST00000161063	904	+	7.21818	6.24e-05	0.0631	GGCAGTGTGTGA	Ephb3	-0.472071	6.44522	0.000904143	0.0495468
	ENSMUSG00000024640	ENSMUST00000025542	751	-	7.21818	6.24e-05	0.0631	GGGTGTGACTGA	Psat1	0.685879	6.71129	8.93e-05	0.0380155
	ENSMUSG00000024640	ENSMUST00000162053	751	-	7.21818	6.24e-05	0.0631	GGGTGTGACTGA	Psat1	0.685879	6.71129	8.93e-05	0.0380155
	ENSMUSG00000025991	ENSMUST00000027144	367	-	7.21818	6.24e-05	0.0631	GGGTGTGACTGA	Cps1	-1.08233	3.48825	0.000933594	0.0499024
	ENSMUSG00000026923	ENSMUST00000028288	464	-	7.21818	6.24e-05	0.0631	GGCAGTGAGTGT	Notch1	-0.430879	8.54662	0.000169073	0.0414255
	ENSMUSG00000028874	ENSMUST00000171223	313	-	7.21818	6.24e-05	0.0631	GGGTCAGAGTGT	Fgr	1.10263	2.58378	0.000626215	0.0465981
	ENSMUSG00000028874	ENSMUST00000030693	313	-	7.21818	6.24e-05	0.0631	GGGTCAGAGTGT	Fgr	1.10263	2.58378	0.000626215	0.0465981
	ENSMUSG00000040274	ENSMUST00000165117	6004	-	7.21818	6.24e-05	0.0631	GGCTGTGAGAGT	Cdk6	0.533346	5.68265	0.00085894	0.0492324
	ENSMUSG00000042250	ENSMUST00000169698	417	-	7.21818	6.24e-05	0.0631	GGATGTGTGAGC	Pglyrp4	0.695457	4.16603	0.000878353	0.0492324
	ENSMUSG00000048865	ENSMUST00000056449	707	+	7.21818	6.24e-05	0.0631	GGGTGAGTCTGA	Arhgap30	0.66782	4.66616	0.000515534	0.0465981
	ENSMUSG00000050211	ENSMUST00000090071	242	-	7.21818	6.24e-05	0.0631	GGGAGTCTGTGA	Pla2g4e	0.826676	5.65049	0.000372832	0.0464388
	ENSMUSG00000060560	ENSMUST00000161289	375	-	7.21818	6.24e-05	0.0631	GGCAGTGTGTGA	Ces4a	1.45588	5.62109	0.000843576	0.0491226
	ENSMUSG00000087141	ENSMUST00000130481	1428	+	7.21818	6.24e-05	0.0631	GGCTGTGAGTGA	Plcxd2	-0.751833	6.34055	0.00019112	0.0417674
	ENSMUSG00000009687	ENSMUST00000162733	1014	-	7.20606	7.3e-05	0.0722	GGGTGGGTGTCA	Fxyd5	0.614811	4.73574	0.000328448	0.0464388
	ENSMUSG00000013523	ENSMUST00000013667	497	+	7.20606	7.3e-05	0.0722	GGATGTGTGGGC	Bcas1	-1.26529	2.23253	0.000662022	0.046963
	ENSMUSG00000013523	ENSMUST00000068137	497	+	7.20606	7.3e-05	0.0722	GGATGTGTGGGC	Bcas1	-1.26529	2.23253	0.000662022	0.046963
	ENSMUSG00000013523	ENSMUST00000109152	497	+	7.20606	7.3e-05	0.0722	GGATGTGTGGGC	Bcas1	-1.26529	2.23253	0.000662022	0.046963
	ENSMUSG00000013523	ENSMUST00000154650	497	+	7.20606	7.3e-05	0.0722	GGATGTGTGGGC	Bcas1	-1.26529	2.23253	0.000662022	0.046963
	ENSMUSG00000021263	ENSMUST00000167978	238	+	7.20606	7.3e-05	0.0722	GGGAGTCTGGGT	Degs2	1.33158	4.00228	0.000100977	0.0380155
	ENSMUSG00000026069	ENSMUST00000173514	1111	+	7.20606	7.3e-05	0.0722	GGGTGACTGTGG	Il1rl1	0.866844	3.11331	0.00050042	0.0465981
	ENSMUSG00000027639	ENSMUST00000123932	2730	+	7.20606	7.3e-05	0.0722	GGGTGCATGTGG	Samhd1	0.525254	6.47574	0.000760088	0.0476377
	ENSMUSG00000030077	ENSMUST00000066905	1929	+	7.20606	7.3e-05	0.0722	GCGGGTGTGAGT	Chl1	0.718689	7.96833	0.000498965	0.0465981
	ENSMUSG00000030465	ENSMUST00000098696	6610	+	7.20606	7.3e-05	0.0722	GGGTGTGAGGCT	Psd3	-0.427051	7.07513	0.000901164	0.0495468
	ENSMUSG00000030465	ENSMUST00000120071	6610	+	7.20606	7.3e-05	0.0722	GGGTGTGAGGCT	Psd3	-0.427051	7.07513	0.000901164	0.0495468
	ENSMUSG00000030465	ENSMUST00000038959	6610	+	7.20606	7.3e-05	0.0722	GGGTGTGAGGCT	Psd3	-0.427051	7.07513	0.000901164	0.0495468
	ENSMUSG00000032373	ENSMUST00000071889	176	-	7.20606	7.3e-05	0.0722	GGGTGGCTGTGA	Car12	0.510071	6.65611	2.84e-05	0.032617
	ENSMUSG00000032373	ENSMUST00000085420	176	-	7.20606	7.3e-05	0.0722	GGGTGGCTGTGA	Car12	0.510071	6.65611	2.84e-05	0.032617
	ENSMUSG00000032902	ENSMUST00000046212	1999	+	7.20606	7.3e-05	0.0722	GGGCAGGTGTGT	Slc16a1	0.607607	6.352	0.000386559	0.0465981
	ENSMUSG00000034659	ENSMUST00000038128	30	-	7.20606	7.3e-05	0.0722	CGGTGAGGGTGT	Tmem109	0.592632	6.33306	0.000594045	0.0465981
	ENSMUSG00000037348	ENSMUST00000095074	1068	+	7.20606	7.3e-05	0.0722	GGGTGCATGTGG	Paqr7	1.64393	5.5733	0.000120477	0.0380155
	ENSMUSG00000037731	ENSMUST00000045154	198	-	7.20606	7.3e-05	0.0722	GGCTGAGGGTGT	Themis2	0.644467	3.65416	0.00087076	0.0492324
	ENSMUSG00000038143	ENSMUST00000110367	5538	-	7.20606	7.3e-05	0.0722	GGACGGGTGTGT	Stox2	-0.315998	6.52419	0.000582843	0.0465981
	ENSMUSG00000038143	ENSMUST00000079195	809	+	7.20606	7.3e-05	0.0722	GGGTGCGTGGAT	Stox2	-0.315998	6.52419	0.000582843	0.0465981
	ENSMUSG00000038143	ENSMUST00000110367	1052	+	7.20606	7.3e-05	0.0722	GGGTGCGTGGAT	Stox2	-0.315998	6.52419	0.000582843	0.0465981
	ENSMUSG00000038143	ENSMUST00000110367	4859	-	7.20606	7.3e-05	0.0722	GGGTGTGGGACT	Stox2	-0.315998	6.52419	0.000582843	0.0465981
	ENSMUSG00000038143	ENSMUST00000079195	5295	-	7.20606	7.3e-05	0.0722	GGACGGGTGTGT	Stox2	-0.315998	6.52419	0.000582843	0.0465981
	ENSMUSG00000038143	ENSMUST00000079195	4616	-	7.20606	7.3e-05	0.0722	GGGTGTGGGACT	Stox2	-0.315998	6.52419	0.000582843	0.0465981
	ENSMUSG00000038608	ENSMUST00000189486	616	-	7.20606	7.3e-05	0.0722	GGGGGAGTCTGT	Dock10	0.437376	5.40919	0.00017022	0.0414255
	ENSMUSG00000040274	ENSMUST00000165117	6453	-	7.20606	7.3e-05	0.0722	GGCAGGGTGTGT	Cdk6	0.533346	5.68265	0.00085894	0.0492324
	ENSMUSG00000040274	ENSMUST00000165117	6507	-	7.20606	7.3e-05	0.0722	GGCAGGGTGTGT	Cdk6	0.533346	5.68265	0.00085894	0.0492324
	ENSMUSG00000047793	ENSMUST00000062202	1834	-	7.20606	7.3e-05	0.0722	GGGTGTGCAGGT	Sned1	0.739673	6.78518	0.000476826	0.0465981
	ENSMUSG00000087141	ENSMUST00000130481	1426	+	7.20606	7.3e-05	0.0722	GGGGCTGTGAGT	Plcxd2	-0.751833	6.34055	0.00019112	0.0417674
	ENSMUSG00000026395	ENSMUST00000183301	237	+	7.2	7.69e-05	0.0751	GTGTGTGAGAGT	Ptprc	0.670841	6.03287	0.000113098	0.0380155
	ENSMUSG00000026395	ENSMUST00000182283	241	+	7.2	7.69e-05	0.0751	GTGAGAGTGTGT	Ptprc	0.670841	6.03287	0.000113098	0.0380155
	ENSMUSG00000026395	ENSMUST00000183301	239	+	7.2	7.69e-05	0.0751	GTGTGAGAGTGT	Ptprc	0.670841	6.03287	0.000113098	0.0380155
	ENSMUSG00000026395	ENSMUST00000182283	239	+	7.2	7.69e-05	0.0751	GTGTGAGAGTGT	Ptprc	0.670841	6.03287	0.000113098	0.0380155
	ENSMUSG00000026395	ENSMUST00000182755	239	+	7.2	7.69e-05	0.0751	GTGTGAGAGTGT	Ptprc	0.670841	6.03287	0.000113098	0.0380155
	ENSMUSG00000026395	ENSMUST00000182755	237	+	7.2	7.69e-05	0.0751	GTGTGTGAGAGT	Ptprc	0.670841	6.03287	0.000113098	0.0380155
	ENSMUSG00000026395	ENSMUST00000183301	235	+	7.2	7.69e-05	0.0751	GTGTGTGTGAGA	Ptprc	0.670841	6.03287	0.000113098	0.0380155
	ENSMUSG00000026395	ENSMUST00000182283	237	+	7.2	7.69e-05	0.0751	GTGTGTGAGAGT	Ptprc	0.670841	6.03287	0.000113098	0.0380155
	ENSMUSG00000026395	ENSMUST00000182755	235	+	7.2	7.69e-05	0.0751	GTGTGTGTGAGA	Ptprc	0.670841	6.03287	0.000113098	0.0380155
	ENSMUSG00000026395	ENSMUST00000183301	241	+	7.2	7.69e-05	0.0751	GTGAGAGTGTGT	Ptprc	0.670841	6.03287	0.000113098	0.0380155
	ENSMUSG00000026395	ENSMUST00000182283	235	+	7.2	7.69e-05	0.0751	GTGTGTGTGAGA	Ptprc	0.670841	6.03287	0.000113098	0.0380155
	ENSMUSG00000026395	ENSMUST00000182755	241	+	7.2	7.69e-05	0.0751	GTGAGAGTGTGT	Ptprc	0.670841	6.03287	0.000113098	0.0380155
	ENSMUSG00000028683	ENSMUST00000106447	1579	-	7.2	7.69e-05	0.0751	GTGTGAGTGAGT	Eif2b3	-0.751756	5.32479	0.000301058	0.0464388
	ENSMUSG00000030220	ENSMUST00000111892	80	-	7.2	7.69e-05	0.0751	GGGAGTTTGTGA	Arhgdib	0.669318	6.1036	6.99e-05	0.0380155
	ENSMUSG00000030220	ENSMUST00000111891	80	-	7.2	7.69e-05	0.0751	GGGAGTTTGTGA	Arhgdib	0.669318	6.1036	6.99e-05	0.0380155
	ENSMUSG00000030220	ENSMUST00000032344	80	-	7.2	7.69e-05	0.0751	GGGAGTTTGTGA	Arhgdib	0.669318	6.1036	6.99e-05	0.0380155
	ENSMUSG00000066800	ENSMUST00000182538	425	-	7.2	7.69e-05	0.0751	GTGTGTGTGAGA	Rnasel	0.591646	5.24885	0.000212443	0.043183
	ENSMUSG00000003545	ENSMUST00000207334	322	+	7.19394	7.91e-05	0.0763	GGCTGGGTGGGT	Fosb	1.95348	1.33165	0.000714593	0.0471619
	ENSMUSG00000003545	ENSMUST00000207716	322	+	7.19394	7.91e-05	0.0763	GGCTGGGTGGGT	Fosb	1.95348	1.33165	0.000714593	0.0471619
	ENSMUSG00000003545	ENSMUST00000003640	322	+	7.19394	7.91e-05	0.0763	GGCTGGGTGGGT	Fosb	1.95348	1.33165	0.000714593	0.0471619
	ENSMUSG00000003545	ENSMUST00000208505	485	+	7.19394	7.91e-05	0.0763	GGCTGGGTGGGT	Fosb	1.95348	1.33165	0.000714593	0.0471619
	ENSMUSG00000003545	ENSMUST00000208326	322	+	7.19394	7.91e-05	0.0763	GGCTGGGTGGGT	Fosb	1.95348	1.33165	0.000714593	0.0471619
	ENSMUSG00000004709	ENSMUST00000004829	1298	-	7.19394	7.91e-05	0.0763	GGCTGGGTGTGG	Cd244	0.95231	2.52108	0.00035611	0.0464388
	ENSMUSG00000021275	ENSMUST00000169597	536	+	7.19394	7.91e-05	0.0763	GGGTGTGGGGCT	Tecpr2	-0.3575	5.32889	0.00067187	0.046963
	ENSMUSG00000021275	ENSMUST00000165978	536	+	7.19394	7.91e-05	0.0763	GGGTGTGGGGCT	Tecpr2	-0.3575	5.32889	0.00067187	0.046963
	ENSMUSG00000028581	ENSMUST00000151698	1322	+	7.19394	7.91e-05	0.0763	GGGGGTGGCTGT	Laptm5	0.62173	5.34069	7.58e-05	0.0380155
	ENSMUSG00000028645	ENSMUST00000174372	812	-	7.19394	7.91e-05	0.0763	GGCTGGGTGTGG	Slc2a1	1.14645	5.68145	1.3e-05	0.0163535
	ENSMUSG00000028645	ENSMUST00000030398	18	-	7.19394	7.91e-05	0.0763	GGCTGGGTGTGG	Slc2a1	1.14645	5.68145	1.3e-05	0.0163535
	ENSMUSG00000028645	ENSMUST00000174372	808	-	7.19394	7.91e-05	0.0763	GGGTGTGGGGCT	Slc2a1	1.14645	5.68145	1.3e-05	0.0163535
	ENSMUSG00000028645	ENSMUST00000030398	14	-	7.19394	7.91e-05	0.0763	GGGTGTGGGGCT	Slc2a1	1.14645	5.68145	1.3e-05	0.0163535
	ENSMUSG00000032020	ENSMUST00000044155	3098	+	7.19394	7.91e-05	0.0763	GGGGCTGTGTGG	Ubash3b	0.587713	4.17595	0.000872313	0.0492324
	ENSMUSG00000032020	ENSMUST00000044155	3094	+	7.19394	7.91e-05	0.0763	GGGTGGGGCTGT	Ubash3b	0.587713	4.17595	0.000872313	0.0492324
	ENSMUSG00000000876	ENSMUST00000000896	310	-	7.18788	8.56e-05	0.0814	GGGGGTGAGTTT	Pxmp4	0.768081	6.00728	0.000220975	0.043183
	ENSMUSG00000004709	ENSMUST00000004829	1294	-	7.18788	8.56e-05	0.0814	GGGTGTGGTAGT	Cd244	0.95231	2.52108	0.00035611	0.0464388
	ENSMUSG00000020143	ENSMUST00000143540	740	+	7.18788	8.56e-05	0.0814	GGGAGTGGGTTT	Dock2	0.523358	5.23456	0.000243266	0.0452606
	ENSMUSG00000022500	ENSMUST00000023143	515	-	7.18788	8.56e-05	0.0814	TGGTGGGTGTGA	Litaf	0.463843	6.70479	0.000284147	0.0464388
	ENSMUSG00000025044	ENSMUST00000170091	2005	+	7.18788	8.56e-05	0.0814	TGGAGTGTGGGT	Msr1	0.763065	3.43015	0.000581498	0.0465981
	ENSMUSG00000027639	ENSMUST00000123932	2584	+	7.18788	8.56e-05	0.0814	GGGTTTGAGTGG	Samhd1	0.525254	6.47574	0.000760088	0.0476377
	ENSMUSG00000028238	ENSMUST00000029900	64	+	7.18788	8.56e-05	0.0814	GGGGGATTGTGT	Atp6v0d2	-1.53609	1.96786	0.000342533	0.0464388
	ENSMUSG00000032420	ENSMUST00000034992	1203	-	7.18788	8.56e-05	0.0814	GGTTGTGTGGGA	Nt5e	-0.400791	5.8702	0.000584013	0.0465981
	ENSMUSG00000035093	ENSMUST00000053699	2456	-	7.18788	8.56e-05	0.0814	GGGGGTGTGATT	Secisbp2l	0.708892	8.42477	0.000638188	0.0465981
	ENSMUSG00000038143	ENSMUST00000110367	1576	+	7.18788	8.56e-05	0.0814	GGGATTGTGTGG	Stox2	-0.315998	6.52419	0.000582843	0.0465981
	ENSMUSG00000038143	ENSMUST00000079195	1331	+	7.18788	8.56e-05	0.0814	GGGGGATTGTGT	Stox2	-0.315998	6.52419	0.000582843	0.0465981
	ENSMUSG00000038143	ENSMUST00000110367	1574	+	7.18788	8.56e-05	0.0814	GGGGGATTGTGT	Stox2	-0.315998	6.52419	0.000582843	0.0465981
	ENSMUSG00000038143	ENSMUST00000079195	1333	+	7.18788	8.56e-05	0.0814	GGGATTGTGTGG	Stox2	-0.315998	6.52419	0.000582843	0.0465981
	ENSMUSG00000040274	ENSMUST00000165117	1132	-	7.18788	8.56e-05	0.0814	GGGTGTGGGATT	Cdk6	0.533346	5.68265	0.00085894	0.0492324
	ENSMUSG00000040274	ENSMUST00000042410	1132	-	7.18788	8.56e-05	0.0814	GGGTGTGGGATT	Cdk6	0.533346	5.68265	0.00085894	0.0492324
	ENSMUSG00000043088	ENSMUST00000203281	669	-	7.18788	8.56e-05	0.0814	GTGTGAGTGGGT	Il17re	0.635937	4.21657	0.000701431	0.0471619
	ENSMUSG00000047793	ENSMUST00000062202	82	-	7.18788	8.56e-05	0.0814	GGGTGTGATGGT	Sned1	0.739673	6.78518	0.000476826	0.0465981
	ENSMUSG00000052942	ENSMUST00000162022	1989	-	7.18788	8.56e-05	0.0814	GGGTGGGAGTTT	Glis3	0.675294	3.2445	0.000276375	0.0464388
	ENSMUSG00000004709	ENSMUST00000194797	55	+	7.17576	8.82e-05	0.0825	GTGTGTGGGTGG	Cd244	0.95231	2.52108	0.00035611	0.0464388
	ENSMUSG00000007682	ENSMUST00000082432	1950	-	7.17576	8.82e-05	0.0825	GTGTGGGTGTGG	Dio2	0.836478	4.43903	0.000583492	0.0465981
	ENSMUSG00000020120	ENSMUST00000020321	220	-	7.17576	8.82e-05	0.0825	TGGTGTGTGGGG	Plek	0.905054	4.79123	0.000642789	0.0465981
	ENSMUSG00000020120	ENSMUST00000102881	220	-	7.17576	8.82e-05	0.0825	TGGTGTGTGGGG	Plek	0.905054	4.79123	0.000642789	0.0465981
	ENSMUSG00000022433	ENSMUST00000117786	542	-	7.17576	8.82e-05	0.0825	GTGTGTGTGGGG	Csnk1e	-0.561112	7.1125	0.000302243	0.0464388
	ENSMUSG00000024621	ENSMUST00000115268	1373	+	7.17576	8.82e-05	0.0825	GGGTGGTTGTGG	Csf1r	0.558717	6.88707	0.000547617	0.0465981
	ENSMUSG00000027536	ENSMUST00000029049	615	+	7.17576	8.82e-05	0.0825	GGGGGTGTGGTT	Chmp4c	-0.499336	5.09466	0.000719349	0.0471619
	ENSMUSG00000028803	ENSMUST00000102549	683	+	7.17576	8.82e-05	0.0825	GGTGGGGTGTGT	Nipal3	-0.493935	4.95057	0.000352321	0.0464388
	ENSMUSG00000028803	ENSMUST00000102549	691	+	7.17576	8.82e-05	0.0825	GTGTGTGGGGGT	Nipal3	-0.493935	4.95057	0.000352321	0.0464388
	ENSMUSG00000028803	ENSMUST00000102549	689	+	7.17576	8.82e-05	0.0825	GTGTGTGTGGGG	Nipal3	-0.493935	4.95057	0.000352321	0.0464388
	ENSMUSG00000028803	ENSMUST00000102549	2703	-	7.17576	8.82e-05	0.0825	GGGGTTGTGGGT	Nipal3	-0.493935	4.95057	0.000352321	0.0464388
	ENSMUSG00000029474	ENSMUST00000031434	269	+	7.17576	8.82e-05	0.0825	GTGTGGGTGTGG	Rnf34	-0.610631	5.42781	0.000606588	0.0465981
	ENSMUSG00000035126	ENSMUST00000106868	809	-	7.17576	8.82e-05	0.0825	GTGTGTGTGGGG	Wdr78	-0.744793	3.33445	0.000765874	0.0476377
	ENSMUSG00000035126	ENSMUST00000036451	1275	-	7.17576	8.82e-05	0.0825	GTGTGTGTGGGG	Wdr78	-0.744793	3.33445	0.000765874	0.0476377
	ENSMUSG00000035126	ENSMUST00000116316	1040	-	7.17576	8.82e-05	0.0825	GGGGGGTTGTGT	Wdr78	-0.744793	3.33445	0.000765874	0.0476377
	ENSMUSG00000035126	ENSMUST00000036451	1267	-	7.17576	8.82e-05	0.0825	GGGGGGTTGTGT	Wdr78	-0.744793	3.33445	0.000765874	0.0476377
	ENSMUSG00000035126	ENSMUST00000036557	987	-	7.17576	8.82e-05	0.0825	GTGTGTGTGGGG	Wdr78	-0.744793	3.33445	0.000765874	0.0476377
	ENSMUSG00000035126	ENSMUST00000106868	801	-	7.17576	8.82e-05	0.0825	GGGGGGTTGTGT	Wdr78	-0.744793	3.33445	0.000765874	0.0476377
	ENSMUSG00000035126	ENSMUST00000036557	979	-	7.17576	8.82e-05	0.0825	GGGGGGTTGTGT	Wdr78	-0.744793	3.33445	0.000765874	0.0476377
	ENSMUSG00000035126	ENSMUST00000116316	1048	-	7.17576	8.82e-05	0.0825	GTGTGTGTGGGG	Wdr78	-0.744793	3.33445	0.000765874	0.0476377
	ENSMUSG00000038560	ENSMUST00000047997	494	+	7.17576	8.82e-05	0.0825	GTGTGTGTGGGG	Sp6	-0.761322	6.84064	0.000553488	0.0465981
	ENSMUSG00000038560	ENSMUST00000107622	494	+	7.17576	8.82e-05	0.0825	GTGTGTGTGGGG	Sp6	-0.761322	6.84064	0.000553488	0.0465981
	ENSMUSG00000047793	ENSMUST00000062202	1979	-	7.17576	8.82e-05	0.0825	GGGGGTGGGTTT	Sned1	0.739673	6.78518	0.000476826	0.0465981
	ENSMUSG00000021696	ENSMUST00000022207	2939	-	7.16364	9.62e-05	0.0892	GGGTGTGCCTGA	Elovl7	0.498494	7.50193	0.000468171	0.0465981
	ENSMUSG00000026342	ENSMUST00000027580	488	+	7.16364	9.62e-05	0.0892	GGGCGAGTGTCT	Slc35f5	0.465975	5.49448	0.000632579	0.0465981
	ENSMUSG00000027536	ENSMUST00000191826	1169	+	7.16364	9.62e-05	0.0892	GGGTCTGCGTGA	Chmp4c	-0.499336	5.09466	0.000719349	0.0471619
	ENSMUSG00000030729	ENSMUST00000084935	6164	+	7.16364	9.62e-05	0.0892	GGGTGAGTCTGC	Pgm2l1	-0.715121	4.78158	0.000938751	0.0499024
	ENSMUSG00000030729	ENSMUST00000084935	5483	-	7.16364	9.62e-05	0.0892	GGGTGTGCATGC	Pgm2l1	-0.715121	4.78158	0.000938751	0.0499024
	ENSMUSG00000030729	ENSMUST00000054436	1024	-	7.16364	9.62e-05	0.0892	GGGTGTGCATGC	Pgm2l1	-0.715121	4.78158	0.000938751	0.0499024
	ENSMUSG00000030729	ENSMUST00000054436	1705	+	7.16364	9.62e-05	0.0892	GGGTGAGTCTGC	Pgm2l1	-0.715121	4.78158	0.000938751	0.0499024
	ENSMUSG00000035376	ENSMUST00000061156	554	+	7.16364	9.62e-05	0.0892	GGGAGTGCCTGT	Hacd2	0.895449	6.29562	0.000532527	0.0465981
	ENSMUSG00000038679	ENSMUST00000183421	1866	-	7.16364	9.62e-05	0.0892	AGGTGTGTGCGC	Trps1	-0.640226	7.87702	0.000524253	0.0465981
	ENSMUSG00000047139	ENSMUST00000058714	1325	-	7.16364	9.62e-05	0.0892	GGGTCTGTGAGC	Cd24a	0.86399	7.44463	0.000111036	0.0380155
	ENSMUSG00000051351	ENSMUST00000069195	1537	+	7.16364	9.62e-05	0.0892	GCGAGTGCGTGT	Zfp46	-0.361839	5.58573	0.000543279	0.0465981
M7	Ensembl	X	stop	strand.x	score	p.value	q.value	matched.sequence	Symbol	logFC	AveExpr	P.Value	adj.P.Val
2	ENSMUSG00000002111	ENSMUST00000002180	39	+	20.4242	3.39e-07	0.426	CCCCGCCGGC	Spi1	0.898818	3.45476	0.000303171	0.0464388
M8	Ensembl	X	stop	strand.x	score	p.value	q.value	matched.sequence	Symbol	logFC	AveExpr	P.Value	adj.P.Val
4	ENSMUSG00000003545	ENSMUST00000207716	1251	-	16.8242	2.34e-06	0.491	AAATATTTGGGG	Fosb	1.95348	1.33165	0.000714593	0.0471619
M9	Ensembl	X	stop	strand.x	score	p.value	q.value	matched.sequence	Symbol	logFC	AveExpr	P.Value	adj.P.Val		Symbol M9
	ENSMUSG00000009687	ENSMUST00000162250	11	+	14.1394	1.49e-06	0.19	AGGAAGAGGC	Fxyd5	0.614811	4.73574	0.000328448	0.0464388		Fxyd5	3
	ENSMUSG00000009687	ENSMUST00000162116	133	+	14.1394	1.49e-06	0.19	AGGAAGAGGC	Fxyd5	0.614811	4.73574	0.000328448	0.0464388		Sned1
	ENSMUSG00000009687	ENSMUST00000009831	133	+	14.1394	1.49e-06	0.19	AGGAAGAGGC	Fxyd5	0.614811	4.73574	0.000328448	0.0464388		Ces4a
	ENSMUSG00000009687	ENSMUST00000159924	133	+	14.1394	1.49e-06	0.19	AGGAAGAGGC	Fxyd5	0.614811	4.73574	0.000328448	0.0464388
	ENSMUSG00000009687	ENSMUST00000161805	133	+	14.1394	1.49e-06	0.19	AGGAAGAGGC	Fxyd5	0.614811	4.73574	0.000328448	0.0464388
	ENSMUSG00000009687	ENSMUST00000162087	133	+	14.1394	1.49e-06	0.19	AGGAAGAGGC	Fxyd5	0.614811	4.73574	0.000328448	0.0464388
	ENSMUSG00000009687	ENSMUST00000161684	133	+	14.1394	1.49e-06	0.19	AGGAAGAGGC	Fxyd5	0.614811	4.73574	0.000328448	0.0464388
	ENSMUSG00000009687	ENSMUST00000162733	2305	+	14.1394	1.49e-06	0.19	AGGAAGAGGC	Fxyd5	0.614811	4.73574	0.000328448	0.0464388
	ENSMUSG00000047793	ENSMUST00000062202	4320	+	14.1394	1.49e-06	0.19	AGGAAGAGGC	Sned1	0.739673	6.78518	0.000476826	0.0465981
	ENSMUSG00000060560	ENSMUST00000161289	382	-	19.3273	7.46e-07	0.19	AGGAAGTGGC	Ces4a	1.45588	5.62109	0.000843576	0.0491226
M10	Ensembl	X	stop	strand.x	score	p.value	q.value	matched.sequence	Symbol	logFC	AveExpr	P.Value	adj.P.Val		Symbol M10
	ENSMUSG00000003545	ENSMUST00000208326	244	-	19.0424	2.69e-07	0.0379	CCGCCCCACCCC	Fosb	1.95348	1.33165	0.000714593	0.0471619		Fosb	44
	ENSMUSG00000003545	ENSMUST00000207334	244	-	19.0424	2.69e-07	0.0379	CCGCCCCACCCC	Fosb	1.95348	1.33165	0.000714593	0.0471619		Emp1
	ENSMUSG00000003545	ENSMUST00000207716	244	-	19.0424	2.69e-07	0.0379	CCGCCCCACCCC	Fosb	1.95348	1.33165	0.000714593	0.0471619		Cdk6
	ENSMUSG00000003545	ENSMUST00000208505	407	-	19.0424	2.69e-07	0.0379	CCGCCCCACCCC	Fosb	1.95348	1.33165	0.000714593	0.0471619		Rbm47
	ENSMUSG00000003545	ENSMUST00000003640	244	-	19.0424	2.69e-07	0.0379	CCGCCCCACCCC	Fosb	1.95348	1.33165	0.000714593	0.0471619		Spi1
	ENSMUSG00000030208	ENSMUST00000205156	36	-	19.0424	2.69e-07	0.0379	CCACCCCGCCCC	Emp1	-0.42456	8.69533	6.05e-05	0.0380155		Ephb3
	ENSMUSG00000030208	ENSMUST00000111907	36	-	19.0424	2.69e-07	0.0379	CCACCCCGCCCC	Emp1	-0.42456	8.69533	6.05e-05	0.0380155		Dio2
	ENSMUSG00000030208	ENSMUST00000032330	36	-	19.0424	2.69e-07	0.0379	CCACCCCGCCCC	Emp1	-0.42456	8.69533	6.05e-05	0.0380155		Cybb
	ENSMUSG00000030208	ENSMUST00000154270	504	-	19.0424	2.69e-07	0.0379	CCACCCCGCCCC	Emp1	-0.42456	8.69533	6.05e-05	0.0380155		Txnrd1
	ENSMUSG00000040274	ENSMUST00000165117	6730	-	18.9697	7.28e-07	0.0659	CTGCCCCGCCCC	Cdk6	0.533346	5.68265	0.00085894	0.0492324		Stat1
	ENSMUSG00000070780	ENSMUST00000167950	891	+	18.9697	7.28e-07	0.0659	CCGCCCCGCCCT	Rbm47	0.766476	4.78516	0.000634782	0.0465981		Inpp5d
	ENSMUSG00000070780	ENSMUST00000201544	891	+	18.9697	7.28e-07	0.0659	CCGCCCCGCCCT	Rbm47	0.766476	4.78516	0.000634782	0.0465981		Chmp4c
	ENSMUSG00000070780	ENSMUST00000113726	891	+	18.9697	7.28e-07	0.0659	CCGCCCCGCCCT	Rbm47	0.766476	4.78516	0.000634782	0.0465981		Samhd1
	ENSMUSG00000070780	ENSMUST00000094757	891	+	18.9697	7.28e-07	0.0659	CCGCCCCGCCCT	Rbm47	0.766476	4.78516	0.000634782	0.0465981		Nipal3
	ENSMUSG00000002111	ENSMUST00000002180	315	+	13.503	9.68e-06	0.106	CCTCCCCACCCC	Spi1	0.898818	3.45476	0.000303171	0.0464388		Plxna4
	ENSMUSG00000002111	ENSMUST00000002180	151	+	13.5636	4.73e-06	0.106	CCGCCCCACCCG	Spi1	0.898818	3.45476	0.000303171	0.0464388		Dmpk
	ENSMUSG00000002111	ENSMUST00000002180	146	+	13.4909	1.2e-05	0.106	CTGGCCCGCCCC	Spi1	0.898818	3.45476	0.000303171	0.0464388		Pgm2l1
	ENSMUSG00000003545	ENSMUST00000208326	1423	+	13.4909	1.2e-05	0.106	CCGCCCGTCCCC	Fosb	1.95348	1.33165	0.000714593	0.0471619		Cotl1
	ENSMUSG00000003545	ENSMUST00000207334	249	-	13.503	9.68e-06	0.106	CATCCCCGCCCC	Fosb	1.95348	1.33165	0.000714593	0.0471619		St14
	ENSMUSG00000003545	ENSMUST00000207716	1423	+	13.4909	1.2e-05	0.106	CCGCCCGTCCCC	Fosb	1.95348	1.33165	0.000714593	0.0471619		Ubash3b
	ENSMUSG00000003545	ENSMUST00000208505	412	-	13.503	9.68e-06	0.106	CATCCCCGCCCC	Fosb	1.95348	1.33165	0.000714593	0.0471619		Arhgap39
	ENSMUSG00000003545	ENSMUST00000208326	249	-	13.503	9.68e-06	0.106	CATCCCCGCCCC	Fosb	1.95348	1.33165	0.000714593	0.0471619		Tmem109
	ENSMUSG00000003545	ENSMUST00000207334	1423	+	13.4909	1.2e-05	0.106	CCGCCCGTCCCC	Fosb	1.95348	1.33165	0.000714593	0.0471619		Stox2
	ENSMUSG00000003545	ENSMUST00000003640	1423	+	13.4909	1.2e-05	0.106	CCGCCCGTCCCC	Fosb	1.95348	1.33165	0.000714593	0.0471619		Sp6
	ENSMUSG00000003545	ENSMUST00000207716	249	-	13.503	9.68e-06	0.106	CATCCCCGCCCC	Fosb	1.95348	1.33165	0.000714593	0.0471619		Dock10
	ENSMUSG00000003545	ENSMUST00000208505	1586	+	13.4909	1.2e-05	0.106	CCGCCCGTCCCC	Fosb	1.95348	1.33165	0.000714593	0.0471619		Fam83g
	ENSMUSG00000003545	ENSMUST00000003640	249	-	13.503	9.68e-06	0.106	CATCCCCGCCCC	Fosb	1.95348	1.33165	0.000714593	0.0471619		Il17re
	ENSMUSG00000005958	ENSMUST00000161063	301	-	13.503	9.68e-06	0.106	CCTCCACGCCCC	Ephb3	-0.472071	6.44522	0.000904143	0.0495468		Mpeg1
	ENSMUSG00000005958	ENSMUST00000161063	620	-	13.4667	1.2e-05	0.106	CCCCCCCCCCCC	Ephb3	-0.472071	6.44522	0.000904143	0.0495468		Sned1
	ENSMUSG00000005958	ENSMUST00000161063	618	-	13.4667	1.2e-05	0.106	CCCCCCCCCCCC	Ephb3	-0.472071	6.44522	0.000904143	0.0495468		Dtx3l
	ENSMUSG00000005958	ENSMUST00000161063	619	-	13.4667	1.2e-05	0.106	CCCCCCCCCCCC	Ephb3	-0.472071	6.44522	0.000904143	0.0495468		Slfn2
	ENSMUSG00000005958	ENSMUST00000161063	625	-	13.5212	5.96e-06	0.106	ACGCCCCCCCCC	Ephb3	-0.472071	6.44522	0.000904143	0.0495468		Ms4a6c
	ENSMUSG00000005958	ENSMUST00000161063	621	-	13.4667	1.2e-05	0.106	CCCCCCCCCCCC	Ephb3	-0.472071	6.44522	0.000904143	0.0495468		Lbp
	ENSMUSG00000005958	ENSMUST00000161063	622	-	13.4667	1.2e-05	0.106	CCCCCCCCCCCC	Ephb3	-0.472071	6.44522	0.000904143	0.0495468		Degs2
	ENSMUSG00000007682	ENSMUST00000082432	3864	+	13.5212	5.96e-06	0.106	CCCCCCCACCCC	Dio2	0.836478	4.43903	0.000583492	0.0465981		Lcp1
	ENSMUSG00000015340	ENSMUST00000015484	1414	+	13.4667	1.2e-05	0.106	CCCCCCCCCCCC	Cybb	0.624729	4.58324	0.000338511	0.0464388		Notch1
	ENSMUSG00000015340	ENSMUST00000015484	1413	+	13.4667	1.2e-05	0.106	CCCCCCCCCCCC	Cybb	0.624729	4.58324	0.000338511	0.0464388		Cd244
	ENSMUSG00000015340	ENSMUST00000015484	1410	+	13.4485	1.25e-05	0.106	CTGCCCCCCCCC	Cybb	0.624729	4.58324	0.000338511	0.0464388		Tecpr2
	ENSMUSG00000020250	ENSMUST00000020484	1314	+	13.503	9.68e-06	0.106	CCACCCTGCCCC	Txnrd1	-0.406288	7.81449	0.000189988	0.0417674		Cd74
	ENSMUSG00000026104	ENSMUST00000189347	49	+	13.503	9.68e-06	0.106	CAGCCCCGTCCC	Stat1	0.376693	6.50918	0.000225115	0.043183		Fgr
	ENSMUSG00000026104	ENSMUST00000186574	49	+	13.503	9.68e-06	0.106	CAGCCCCGTCCC	Stat1	0.376693	6.50918	0.000225115	0.043183		Tmprss4
	ENSMUSG00000026104	ENSMUST00000191435	49	+	13.503	9.68e-06	0.106	CAGCCCCGTCCC	Stat1	0.376693	6.50918	0.000225115	0.043183		Hacd2
	ENSMUSG00000026288	ENSMUST00000072999	1393	+	13.5758	2.42e-06	0.106	CCACCCCACCCC	Inpp5d	0.70454	4.81176	0.000203555	0.0431161		Thbs1
	ENSMUSG00000026288	ENSMUST00000167032	867	+	13.5758	2.42e-06	0.106	CCACCCCACCCC	Inpp5d	0.70454	4.81176	0.000203555	0.0431161		Lyn
	ENSMUSG00000026288	ENSMUST00000170300	867	+	13.5758	2.42e-06	0.106	CCACCCCACCCC	Inpp5d	0.70454	4.81176	0.000203555	0.0431161
	ENSMUSG00000026288	ENSMUST00000169754	867	+	13.5758	2.42e-06	0.106	CCACCCCACCCC	Inpp5d	0.70454	4.81176	0.000203555	0.0431161
	ENSMUSG00000026288	ENSMUST00000042275	867	+	13.5758	2.42e-06	0.106	CCACCCCACCCC	Inpp5d	0.70454	4.81176	0.000203555	0.0431161
	ENSMUSG00000027536	ENSMUST00000029049	347	-	13.4667	1.2e-05	0.106	CCCCCCCCCCCC	Chmp4c	-0.499336	5.09466	0.000719349	0.0471619
	ENSMUSG00000027536	ENSMUST00000029049	350	-	13.4667	1.2e-05	0.106	CCCCCCCCCCCC	Chmp4c	-0.499336	5.09466	0.000719349	0.0471619
	ENSMUSG00000027536	ENSMUST00000029049	349	-	13.4667	1.2e-05	0.106	CCCCCCCCCCCC	Chmp4c	-0.499336	5.09466	0.000719349	0.0471619
	ENSMUSG00000027536	ENSMUST00000029049	348	-	13.4667	1.2e-05	0.106	CCCCCCCCCCCC	Chmp4c	-0.499336	5.09466	0.000719349	0.0471619
	ENSMUSG00000027639	ENSMUST00000057725	131	-	13.5212	5.96e-06	0.106	CCCCCCCACCCC	Samhd1	0.525254	6.47574	0.000760088	0.0476377
	ENSMUSG00000027639	ENSMUST00000123932	355	+	13.503	9.68e-06	0.106	CCGCCCTGCCAC	Samhd1	0.525254	6.47574	0.000760088	0.0476377
	ENSMUSG00000028803	ENSMUST00000102549	925	+	13.4485	1.25e-05	0.106	CCCCCCCTCCCC	Nipal3	-0.493935	4.95057	0.000352321	0.0464388
	ENSMUSG00000029765	ENSMUST00000115096	3830	+	13.5758	2.42e-06	0.106	CCACCCCACCCC	Plxna4	0.984615	2.81977	0.000675384	0.046963
	ENSMUSG00000030409	ENSMUST00000032568	104	+	13.4667	1.2e-05	0.106	CCCCCCCCCCCC	Dmpk	-0.845888	5.97227	0.000564568	0.0465981
	ENSMUSG00000030409	ENSMUST00000108474	103	+	13.4667	1.2e-05	0.106	CCCCCCCCCCCC	Dmpk	-0.845888	5.97227	0.000564568	0.0465981
	ENSMUSG00000030409	ENSMUST00000108474	99	+	13.5091	6.31e-06	0.106	GCGCCCCCCCCC	Dmpk	-0.845888	5.97227	0.000564568	0.0465981
	ENSMUSG00000030409	ENSMUST00000108473	244	+	13.5091	6.31e-06	0.106	GCGCCCCCCCCC	Dmpk	-0.845888	5.97227	0.000564568	0.0465981
	ENSMUSG00000030409	ENSMUST00000108473	251	+	13.4667	1.2e-05	0.106	CCCCCCCCCCCC	Dmpk	-0.845888	5.97227	0.000564568	0.0465981
	ENSMUSG00000030409	ENSMUST00000032568	103	+	13.4667	1.2e-05	0.106	CCCCCCCCCCCC	Dmpk	-0.845888	5.97227	0.000564568	0.0465981
	ENSMUSG00000030409	ENSMUST00000108474	106	+	13.4667	1.2e-05	0.106	CCCCCCCCCCCC	Dmpk	-0.845888	5.97227	0.000564568	0.0465981
	ENSMUSG00000030409	ENSMUST00000154199	338	+	13.5091	6.31e-06	0.106	GCGCCCCCCCCC	Dmpk	-0.845888	5.97227	0.000564568	0.0465981
	ENSMUSG00000030409	ENSMUST00000032568	105	+	13.4667	1.2e-05	0.106	CCCCCCCCCCCC	Dmpk	-0.845888	5.97227	0.000564568	0.0465981
	ENSMUSG00000030409	ENSMUST00000032568	102	+	13.4667	1.2e-05	0.106	CCCCCCCCCCCC	Dmpk	-0.845888	5.97227	0.000564568	0.0465981
	ENSMUSG00000030409	ENSMUST00000108474	102	+	13.4667	1.2e-05	0.106	CCCCCCCCCCCC	Dmpk	-0.845888	5.97227	0.000564568	0.0465981
	ENSMUSG00000030409	ENSMUST00000032568	99	+	13.5091	6.31e-06	0.106	GCGCCCCCCCCC	Dmpk	-0.845888	5.97227	0.000564568	0.0465981
	ENSMUSG00000030409	ENSMUST00000108474	104	+	13.4667	1.2e-05	0.106	CCCCCCCCCCCC	Dmpk	-0.845888	5.97227	0.000564568	0.0465981
	ENSMUSG00000030409	ENSMUST00000108474	105	+	13.4667	1.2e-05	0.106	CCCCCCCCCCCC	Dmpk	-0.845888	5.97227	0.000564568	0.0465981
	ENSMUSG00000030409	ENSMUST00000032568	106	+	13.4667	1.2e-05	0.106	CCCCCCCCCCCC	Dmpk	-0.845888	5.97227	0.000564568	0.0465981
	ENSMUSG00000030409	ENSMUST00000154199	342	+	13.4667	1.2e-05	0.106	CCCCCCCCCCCC	Dmpk	-0.845888	5.97227	0.000564568	0.0465981
	ENSMUSG00000030409	ENSMUST00000108473	248	+	13.4667	1.2e-05	0.106	CCCCCCCCCCCC	Dmpk	-0.845888	5.97227	0.000564568	0.0465981
	ENSMUSG00000030409	ENSMUST00000108473	249	+	13.4667	1.2e-05	0.106	CCCCCCCCCCCC	Dmpk	-0.845888	5.97227	0.000564568	0.0465981
	ENSMUSG00000030409	ENSMUST00000108473	250	+	13.4667	1.2e-05	0.106	CCCCCCCCCCCC	Dmpk	-0.845888	5.97227	0.000564568	0.0465981
	ENSMUSG00000030409	ENSMUST00000154199	345	+	13.4667	1.2e-05	0.106	CCCCCCCCCCCC	Dmpk	-0.845888	5.97227	0.000564568	0.0465981
	ENSMUSG00000030409	ENSMUST00000154199	344	+	13.4667	1.2e-05	0.106	CCCCCCCCCCCC	Dmpk	-0.845888	5.97227	0.000564568	0.0465981
	ENSMUSG00000030409	ENSMUST00000154199	343	+	13.4667	1.2e-05	0.106	CCCCCCCCCCCC	Dmpk	-0.845888	5.97227	0.000564568	0.0465981
	ENSMUSG00000030409	ENSMUST00000154199	341	+	13.4667	1.2e-05	0.106	CCCCCCCCCCCC	Dmpk	-0.845888	5.97227	0.000564568	0.0465981
	ENSMUSG00000030409	ENSMUST00000108473	247	+	13.4667	1.2e-05	0.106	CCCCCCCCCCCC	Dmpk	-0.845888	5.97227	0.000564568	0.0465981
	ENSMUSG00000030729	ENSMUST00000084935	5058	+	13.5758	2.42e-06	0.106	CAGCCCCACCCC	Pgm2l1	-0.715121	4.78158	0.000938751	0.0499024
	ENSMUSG00000030729	ENSMUST00000054436	599	+	13.5758	2.42e-06	0.106	CAGCCCCACCCC	Pgm2l1	-0.715121	4.78158	0.000938751	0.0499024
	ENSMUSG00000031827	ENSMUST00000168698	656	-	13.4667	1.2e-05	0.106	CCCCCCCCCCCC	Cotl1	0.578001	4.7519	0.000538252	0.0465981
	ENSMUSG00000031827	ENSMUST00000168698	660	-	13.4667	1.2e-05	0.106	CCCCCCCCCCCC	Cotl1	0.578001	4.7519	0.000538252	0.0465981
	ENSMUSG00000031827	ENSMUST00000168698	657	-	13.4667	1.2e-05	0.106	CCCCCCCCCCCC	Cotl1	0.578001	4.7519	0.000538252	0.0465981
	ENSMUSG00000031827	ENSMUST00000034285	710	-	13.4667	1.2e-05	0.106	CCCCCCCCCCCC	Cotl1	0.578001	4.7519	0.000538252	0.0465981
	ENSMUSG00000031827	ENSMUST00000034285	711	-	13.4667	1.2e-05	0.106	CCCCCCCCCCCC	Cotl1	0.578001	4.7519	0.000538252	0.0465981
	ENSMUSG00000031827	ENSMUST00000034285	704	-	13.4667	1.2e-05	0.106	CCCCCCCCCCCC	Cotl1	0.578001	4.7519	0.000538252	0.0465981
	ENSMUSG00000031827	ENSMUST00000168698	655	-	13.4667	1.2e-05	0.106	CCCCCCCCCCCC	Cotl1	0.578001	4.7519	0.000538252	0.0465981
	ENSMUSG00000031827	ENSMUST00000168698	658	-	13.4667	1.2e-05	0.106	CCCCCCCCCCCC	Cotl1	0.578001	4.7519	0.000538252	0.0465981
	ENSMUSG00000031827	ENSMUST00000168698	659	-	13.4667	1.2e-05	0.106	CCCCCCCCCCCC	Cotl1	0.578001	4.7519	0.000538252	0.0465981
	ENSMUSG00000031827	ENSMUST00000168698	653	-	13.4667	1.2e-05	0.106	CCCCCCCCCCCC	Cotl1	0.578001	4.7519	0.000538252	0.0465981
	ENSMUSG00000031827	ENSMUST00000168698	654	-	13.4667	1.2e-05	0.106	CCCCCCCCCCCC	Cotl1	0.578001	4.7519	0.000538252	0.0465981
	ENSMUSG00000031827	ENSMUST00000034285	708	-	13.4667	1.2e-05	0.106	CCCCCCCCCCCC	Cotl1	0.578001	4.7519	0.000538252	0.0465981
	ENSMUSG00000031827	ENSMUST00000034285	707	-	13.4667	1.2e-05	0.106	CCCCCCCCCCCC	Cotl1	0.578001	4.7519	0.000538252	0.0465981
	ENSMUSG00000031827	ENSMUST00000034285	709	-	13.4667	1.2e-05	0.106	CCCCCCCCCCCC	Cotl1	0.578001	4.7519	0.000538252	0.0465981
	ENSMUSG00000031827	ENSMUST00000034285	705	-	13.4667	1.2e-05	0.106	CCCCCCCCCCCC	Cotl1	0.578001	4.7519	0.000538252	0.0465981
	ENSMUSG00000031827	ENSMUST00000034285	706	-	13.4667	1.2e-05	0.106	CCCCCCCCCCCC	Cotl1	0.578001	4.7519	0.000538252	0.0465981
	ENSMUSG00000031995	ENSMUST00000034478	108	+	13.4485	1.25e-05	0.106	CCTCCCCCCCCC	St14	-0.519919	7.10491	0.000842006	0.0491226
	ENSMUSG00000032020	ENSMUST00000044155	3093	-	13.5758	2.42e-06	0.106	CAGCCCCACCCC	Ubash3b	0.587713	4.17595	0.000872313	0.0492324
	ENSMUSG00000033697	ENSMUST00000077821	104	+	13.4909	1.2e-05	0.106	CGGCCCCGCCCT	Arhgap39	-0.607019	5.35292	0.000426374	0.0465981
	ENSMUSG00000033697	ENSMUST00000036176	104	+	13.4909	1.2e-05	0.106	CGGCCCCGCCCT	Arhgap39	-0.607019	5.35292	0.000426374	0.0465981
	ENSMUSG00000034659	ENSMUST00000038128	367	+	13.4667	1.2e-05	0.106	CCCCCCCCCCCC	Tmem109	0.592632	6.33306	0.000594045	0.0465981
	ENSMUSG00000034659	ENSMUST00000038128	371	+	13.4667	1.2e-05	0.106	CCCCCCCCCCCC	Tmem109	0.592632	6.33306	0.000594045	0.0465981
	ENSMUSG00000034659	ENSMUST00000038128	369	+	13.4667	1.2e-05	0.106	CCCCCCCCCCCC	Tmem109	0.592632	6.33306	0.000594045	0.0465981
	ENSMUSG00000034659	ENSMUST00000038128	368	+	13.4667	1.2e-05	0.106	CCCCCCCCCCCC	Tmem109	0.592632	6.33306	0.000594045	0.0465981
	ENSMUSG00000034659	ENSMUST00000038128	370	+	13.4667	1.2e-05	0.106	CCCCCCCCCCCC	Tmem109	0.592632	6.33306	0.000594045	0.0465981
	ENSMUSG00000038143	ENSMUST00000110367	4937	+	13.503	9.68e-06	0.106	CCTCCCCACCCC	Stox2	-0.315998	6.52419	0.000582843	0.0465981
	ENSMUSG00000038143	ENSMUST00000079195	4694	+	13.503	9.68e-06	0.106	CCTCCCCACCCC	Stox2	-0.315998	6.52419	0.000582843	0.0465981
	ENSMUSG00000038560	ENSMUST00000107622	51	-	13.4485	1.25e-05	0.106	TCCCCCCGCCCC	Sp6	-0.761322	6.84064	0.000553488	0.0465981
	ENSMUSG00000038560	ENSMUST00000047997	51	-	13.4485	1.25e-05	0.106	TCCCCCCGCCCC	Sp6	-0.761322	6.84064	0.000553488	0.0465981
	ENSMUSG00000038560	ENSMUST00000047997	336	-	13.5758	2.42e-06	0.106	ACGCCCCGACCC	Sp6	-0.761322	6.84064	0.000553488	0.0465981
	ENSMUSG00000038560	ENSMUST00000107622	336	-	13.5758	2.42e-06	0.106	ACGCCCCGACCC	Sp6	-0.761322	6.84064	0.000553488	0.0465981
	ENSMUSG00000038608	ENSMUST00000189486	318	+	13.4667	1.2e-05	0.106	CCCCCCCCCCCC	Dock10	0.437376	5.40919	0.00017022	0.0414255
	ENSMUSG00000038608	ENSMUST00000189486	317	+	13.4667	1.2e-05	0.106	CCCCCCCCCCCC	Dock10	0.437376	5.40919	0.00017022	0.0414255
	ENSMUSG00000042377	ENSMUST00000093019	27	+	13.5758	2.42e-06	0.106	CAACCCCGCCCC	Fam83g	-0.294793	7.67388	0.000594398	0.0465981
	ENSMUSG00000043088	ENSMUST00000058548	354	-	13.5212	5.96e-06	0.106	CCGCCCCCACCC	Il17re	0.635937	4.21657	0.000701431	0.0471619
	ENSMUSG00000043088	ENSMUST00000058548	359	-	13.4485	1.25e-05	0.106	TCCCCCCGCCCC	Il17re	0.635937	4.21657	0.000701431	0.0471619
	ENSMUSG00000046805	ENSMUST00000081035	655	-	13.4667	1.2e-05	0.106	CCCCCCCCCCCC	Mpeg1	0.756658	5.09861	0.000789126	0.0481053
	ENSMUSG00000046805	ENSMUST00000081035	654	-	13.4667	1.2e-05	0.106	CCCCCCCCCCCC	Mpeg1	0.756658	5.09861	0.000789126	0.0481053
	ENSMUSG00000046805	ENSMUST00000081035	652	-	13.4667	1.2e-05	0.106	CCCCCCCCCCCC	Mpeg1	0.756658	5.09861	0.000789126	0.0481053
	ENSMUSG00000046805	ENSMUST00000081035	653	-	13.4667	1.2e-05	0.106	CCCCCCCCCCCC	Mpeg1	0.756658	5.09861	0.000789126	0.0481053
	ENSMUSG00000047793	ENSMUST00000062202	566	+	13.503	9.68e-06	0.106	CCACCCCGCCTC	Sned1	0.739673	6.78518	0.000476826	0.0465981
	ENSMUSG00000049502	ENSMUST00000114885	166	-	13.4485	1.25e-05	0.106	CTCCCCCGCCCC	Dtx3l	0.408997	5.11908	0.000708003	0.0471619
	ENSMUSG00000070780	ENSMUST00000201544	881	+	13.4909	1.2e-05	0.106	CCGCCGTGCCCC	Rbm47	0.766476	4.78516	0.000634782	0.0465981
	ENSMUSG00000070780	ENSMUST00000094757	865	+	13.4909	1.2e-05	0.106	GTGCCCCGCCCC	Rbm47	0.766476	4.78516	0.000634782	0.0465981
	ENSMUSG00000070780	ENSMUST00000113726	881	+	13.4909	1.2e-05	0.106	CCGCCGTGCCCC	Rbm47	0.766476	4.78516	0.000634782	0.0465981
	ENSMUSG00000070780	ENSMUST00000094757	881	+	13.4909	1.2e-05	0.106	CCGCCGTGCCCC	Rbm47	0.766476	4.78516	0.000634782	0.0465981
	ENSMUSG00000070780	ENSMUST00000094757	876	+	13.4909	1.2e-05	0.106	CCGCCCCGCCGT	Rbm47	0.766476	4.78516	0.000634782	0.0465981
	ENSMUSG00000070780	ENSMUST00000167950	865	+	13.4909	1.2e-05	0.106	GTGCCCCGCCCC	Rbm47	0.766476	4.78516	0.000634782	0.0465981
	ENSMUSG00000070780	ENSMUST00000167950	876	+	13.4909	1.2e-05	0.106	CCGCCCCGCCGT	Rbm47	0.766476	4.78516	0.000634782	0.0465981
	ENSMUSG00000070780	ENSMUST00000113726	865	+	13.4909	1.2e-05	0.106	GTGCCCCGCCCC	Rbm47	0.766476	4.78516	0.000634782	0.0465981
	ENSMUSG00000070780	ENSMUST00000094757	870	+	13.5091	6.31e-06	0.106	CCGCCCCCGCCC	Rbm47	0.766476	4.78516	0.000634782	0.0465981
	ENSMUSG00000070780	ENSMUST00000201544	865	+	13.4909	1.2e-05	0.106	GTGCCCCGCCCC	Rbm47	0.766476	4.78516	0.000634782	0.0465981
	ENSMUSG00000070780	ENSMUST00000201544	871	+	13.5091	6.31e-06	0.106	CGCCCCCGCCCC	Rbm47	0.766476	4.78516	0.000634782	0.0465981
	ENSMUSG00000070780	ENSMUST00000201544	870	+	13.5091	6.31e-06	0.106	CCGCCCCCGCCC	Rbm47	0.766476	4.78516	0.000634782	0.0465981
	ENSMUSG00000070780	ENSMUST00000113726	870	+	13.5091	6.31e-06	0.106	CCGCCCCCGCCC	Rbm47	0.766476	4.78516	0.000634782	0.0465981
	ENSMUSG00000070780	ENSMUST00000167950	870	+	13.5091	6.31e-06	0.106	CCGCCCCCGCCC	Rbm47	0.766476	4.78516	0.000634782	0.0465981
	ENSMUSG00000070780	ENSMUST00000113726	876	+	13.4909	1.2e-05	0.106	CCGCCCCGCCGT	Rbm47	0.766476	4.78516	0.000634782	0.0465981
	ENSMUSG00000070780	ENSMUST00000201544	886	+	13.4909	1.2e-05	0.106	GTGCCCCGCCCC	Rbm47	0.766476	4.78516	0.000634782	0.0465981
	ENSMUSG00000070780	ENSMUST00000094757	886	+	13.4909	1.2e-05	0.106	GTGCCCCGCCCC	Rbm47	0.766476	4.78516	0.000634782	0.0465981
	ENSMUSG00000070780	ENSMUST00000201544	876	+	13.4909	1.2e-05	0.106	CCGCCCCGCCGT	Rbm47	0.766476	4.78516	0.000634782	0.0465981
	ENSMUSG00000070780	ENSMUST00000167950	881	+	13.4909	1.2e-05	0.106	CCGCCGTGCCCC	Rbm47	0.766476	4.78516	0.000634782	0.0465981
	ENSMUSG00000070780	ENSMUST00000113726	886	+	13.4909	1.2e-05	0.106	GTGCCCCGCCCC	Rbm47	0.766476	4.78516	0.000634782	0.0465981
	ENSMUSG00000070780	ENSMUST00000167950	886	+	13.4909	1.2e-05	0.106	GTGCCCCGCCCC	Rbm47	0.766476	4.78516	0.000634782	0.0465981
	ENSMUSG00000070780	ENSMUST00000113726	871	+	13.5091	6.31e-06	0.106	CGCCCCCGCCCC	Rbm47	0.766476	4.78516	0.000634782	0.0465981
	ENSMUSG00000070780	ENSMUST00000094757	871	+	13.5091	6.31e-06	0.106	CGCCCCCGCCCC	Rbm47	0.766476	4.78516	0.000634782	0.0465981
	ENSMUSG00000070780	ENSMUST00000167950	871	+	13.5091	6.31e-06	0.106	CGCCCCCGCCCC	Rbm47	0.766476	4.78516	0.000634782	0.0465981
	ENSMUSG00000072620	ENSMUST00000038038	98	+	13.4667	1.2e-05	0.106	CCCCCCCCCCCC	Slfn2	0.680267	3.8494	0.000641399	0.0465981
	ENSMUSG00000079419	ENSMUST00000165310	555	-	13.4667	1.2e-05	0.106	CCCCCCCCCCCC	Ms4a6c	0.803233	3.98061	0.000129834	0.0388598
	ENSMUSG00000016024	ENSMUST00000016168	578	+	13.4303	1.42e-05	0.109	CCGCCCTTCCCC	Lbp	0.543363	4.66648	0.000823766	0.0488862
	ENSMUSG00000021263	ENSMUST00000167978	1829	+	13.4303	1.42e-05	0.109	CTGCCCTGCCCC	Degs2	1.33158	4.00228	0.000100977	0.0380155
	ENSMUSG00000021263	ENSMUST00000167978	1824	+	13.4303	1.42e-05	0.109	CCGCCCTGCCCT	Degs2	1.33158	4.00228	0.000100977	0.0380155
	ENSMUSG00000021998	ENSMUST00000145303	305	+	13.4303	1.42e-05	0.109	CCTCCCCTCCCC	Lcp1	0.626233	6.4816	6.49e-05	0.0380155
	ENSMUSG00000021998	ENSMUST00000131802	305	+	13.4303	1.42e-05	0.109	CCTCCCCTCCCC	Lcp1	0.626233	6.4816	6.49e-05	0.0380155
	ENSMUSG00000021998	ENSMUST00000124499	305	+	13.4303	1.42e-05	0.109	CCTCCCCTCCCC	Lcp1	0.626233	6.4816	6.49e-05	0.0380155
	ENSMUSG00000026923	ENSMUST00000028288	471	+	13.4303	1.42e-05	0.109	CTGCCCCTCCCC	Notch1	-0.430879	8.54662	0.000169073	0.0414255
	ENSMUSG00000026923	ENSMUST00000028288	735	+	13.4303	1.42e-05	0.109	CTGCCCTGCCCC	Notch1	-0.430879	8.54662	0.000169073	0.0414255
	ENSMUSG00000028803	ENSMUST00000102549	2562	-	13.4303	1.42e-05	0.109	CTGCCCTGCCCC	Nipal3	-0.493935	4.95057	0.000352321	0.0464388
	ENSMUSG00000030409	ENSMUST00000108474	119	+	13.4303	1.42e-05	0.109	CCGCTCCGCTCC	Dmpk	-0.845888	5.97227	0.000564568	0.0465981
	ENSMUSG00000030409	ENSMUST00000108473	264	+	13.4303	1.42e-05	0.109	CCGCTCCGCTCC	Dmpk	-0.845888	5.97227	0.000564568	0.0465981
	ENSMUSG00000030409	ENSMUST00000032568	119	+	13.4303	1.42e-05	0.109	CCGCTCCGCTCC	Dmpk	-0.845888	5.97227	0.000564568	0.0465981
	ENSMUSG00000030409	ENSMUST00000154199	358	+	13.4303	1.42e-05	0.109	CCGCTCCGCTCC	Dmpk	-0.845888	5.97227	0.000564568	0.0465981
	ENSMUSG00000038560	ENSMUST00000107622	2092	-	13.4303	1.42e-05	0.109	CCTCCTCGCCCC	Sp6	-0.761322	6.84064	0.000553488	0.0465981
	ENSMUSG00000038560	ENSMUST00000047997	2092	-	13.4303	1.42e-05	0.109	CCTCCTCGCCCC	Sp6	-0.761322	6.84064	0.000553488	0.0465981
	ENSMUSG00000004709	ENSMUST00000004829	756	+	8.10909	2.1e-05	0.149	CCACCCCACCAC	Cd244	0.95231	2.52108	0.00035611	0.0464388
	ENSMUSG00000021275	ENSMUST00000169597	537	-	8.10909	2.1e-05	0.149	CAGCCCCACACC	Tecpr2	-0.3575	5.32889	0.00067187	0.046963
	ENSMUSG00000021275	ENSMUST00000165978	537	-	8.10909	2.1e-05	0.149	CAGCCCCACACC	Tecpr2	-0.3575	5.32889	0.00067187	0.046963
	ENSMUSG00000024610	ENSMUST00000050487	407	+	8.10909	2.1e-05	0.149	AAGCCCCACCCC	Cd74	0.632436	7.84476	0.000503608	0.0465981
	ENSMUSG00000024610	ENSMUST00000167610	350	+	8.10909	2.1e-05	0.149	AAGCCCCACCCC	Cd74	0.632436	7.84476	0.000503608	0.0465981
	ENSMUSG00000024610	ENSMUST00000097563	407	+	8.10909	2.1e-05	0.149	AAGCCCCACCCC	Cd74	0.632436	7.84476	0.000503608	0.0465981
	ENSMUSG00000028803	ENSMUST00000102549	681	-	8.10909	2.1e-05	0.149	ACACCCCACCCC	Nipal3	-0.493935	4.95057	0.000352321	0.0464388
	ENSMUSG00000028874	ENSMUST00000030693	484	+	8.10909	2.1e-05	0.149	CAGCCCAGACCC	Fgr	1.10263	2.58378	0.000626215	0.0465981
	ENSMUSG00000032020	ENSMUST00000044155	3098	-	8.10909	2.1e-05	0.149	CCACACAGCCCC	Ubash3b	0.587713	4.17595	0.000872313	0.0492324
	ENSMUSG00000032091	ENSMUST00000170069	395	-	8.10909	2.1e-05	0.149	CCACCCCACCCA	Tmprss4	0.843745	6.85802	0.00044168	0.0465981
	ENSMUSG00000035376	ENSMUST00000061156	16	+	8.10909	2.1e-05	0.149	CCACACCACCCC	Hacd2	0.895449	6.29562	0.000532527	0.0465981
	ENSMUSG00000040152	ENSMUST00000039559	1410	+	8.10909	2.1e-05	0.149	CCACACCACCCC	Thbs1	0.512462	7.45223	0.000118418	0.0380155
	ENSMUSG00000042228	ENSMUST00000103010	489	+	8.10909	2.1e-05	0.149	CCGCACAACCCC	Lyn	0.513523	4.69399	0.000768126	0.0476377
	ENSMUSG00000042228	ENSMUST00000041377	489	+	8.10909	2.1e-05	0.149	CCGCACAACCCC	Lyn	0.513523	4.69399	0.000768126	0.0476377
	ENSMUSG00000047793	ENSMUST00000062202	1137	+	8.10909	2.1e-05	0.149	CAGCCCAGCACC	Sned1	0.739673	6.78518	0.000476826	0.0465981
M11	Ensembl	X	stop	strand.x	score	p.value	q.value	matched.sequence	Symbol	logFC	AveExpr	P.Value	adj.P.Val		Symbol M11
	ENSMUSG00000020142	ENSMUST00000004634	1208	-	23.1333	4.62e-08	0.0294	CCCAGGAATGTG	Slc1a4	-0.835724	4.51244	0.000139559	0.0397078		Slc1a4	13
	ENSMUSG00000020142	ENSMUST00000109594	1208	-	23.1333	4.62e-08	0.0294	CCCAGGAATGTG	Slc1a4	-0.835724	4.51244	0.000139559	0.0397078		Tmtc1
	ENSMUSG00000030306	ENSMUST00000060095	5097	-	17.9455	1.39e-07	0.0442	CCCAGGAAAGTG	Tmtc1	-0.635812	5.56318	0.000788274	0.0481053		Nipal3
	ENSMUSG00000030306	ENSMUST00000100772	5097	-	17.9455	1.39e-07	0.0442	CCCAGGAAAGTG	Tmtc1	-0.635812	5.56318	0.000788274	0.0481053		Cacna1e
	ENSMUSG00000028803	ENSMUST00000102549	1838	+	17.9273	3.28e-07	0.0837	CCCAGGGATGTG	Nipal3	-0.493935	4.95057	0.000352321	0.0464388		Pik3cg
	ENSMUSG00000004110	ENSMUST00000004214	4357	+	17.5939	1.77e-06	0.149	CCCATGAATGTG	Cacna1e	1.04458	2.94346	0.000124252	0.0380155		Il1rl1
	ENSMUSG00000004110	ENSMUST00000187541	4357	+	17.5939	1.77e-06	0.149	CCCATGAATGTG	Cacna1e	1.04458	2.94346	0.000124252	0.0380155		Inpp5d
	ENSMUSG00000020573	ENSMUST00000053215	1671	-	12.7394	2.12e-06	0.149	CCCAGGGATGAG	Pik3cg	0.65022	4.23231	0.000238504	0.0449825		Ngf
	ENSMUSG00000026069	ENSMUST00000053043	2422	-	12.7394	2.12e-06	0.149	CCCAGGGATGAG	Il1rl1	0.866844	3.11331	0.00050042	0.0465981		Dmpk
	ENSMUSG00000026069	ENSMUST00000097772	2422	-	12.7394	2.12e-06	0.149	CCCAGGGATGAG	Il1rl1	0.866844	3.11331	0.00050042	0.0465981		Arhgap39
	ENSMUSG00000026288	ENSMUST00000072999	55	+	12.7576	1.81e-06	0.149	CCCAGGAAAGAG	Inpp5d	0.70454	4.81176	0.000203555	0.0431161		P4ha3
	ENSMUSG00000027859	ENSMUST00000106925	48	-	12.7394	2.12e-06	0.149	CCCAGGAGAGTG	Ngf	1.01025	1.55581	0.000616959	0.0465981		Elovl7
	ENSMUSG00000027859	ENSMUST00000198644	48	-	12.7394	2.12e-06	0.149	CCCAGGAGAGTG	Ngf	1.01025	1.55581	0.000616959	0.0465981		Pde8a
	ENSMUSG00000030409	ENSMUST00000154199	715	-	12.7394	2.12e-06	0.149	CCCAGGAGTGAG	Dmpk	-0.845888	5.97227	0.000564568	0.0465981
	ENSMUSG00000030409	ENSMUST00000108474	476	-	12.7394	2.12e-06	0.149	CCCAGGAGTGAG	Dmpk	-0.845888	5.97227	0.000564568	0.0465981
	ENSMUSG00000030409	ENSMUST00000032568	476	-	12.7394	2.12e-06	0.149	CCCAGGAGTGAG	Dmpk	-0.845888	5.97227	0.000564568	0.0465981
	ENSMUSG00000030409	ENSMUST00000108473	621	-	12.7394	2.12e-06	0.149	CCCAGGAGTGAG	Dmpk	-0.845888	5.97227	0.000564568	0.0465981
	ENSMUSG00000033697	ENSMUST00000036176	44	+	12.7273	2.33e-06	0.149	CCCGGGAAGGTG	Arhgap39	-0.607019	5.35292	0.000426374	0.0465981
	ENSMUSG00000033697	ENSMUST00000077821	44	+	12.7273	2.33e-06	0.149	CCCGGGAAGGTG	Arhgap39	-0.607019	5.35292	0.000426374	0.0465981
	ENSMUSG00000051048	ENSMUST00000139790	639	+	17.6545	1.19e-06	0.149	GCCAGGAATGTG	P4ha3	1.42777	0.353926	0.00066087	0.046963
	ENSMUSG00000026069	ENSMUST00000053043	1634	+	12.697	2.73e-06	0.158	CCCAGGCAAGTG	Il1rl1	0.866844	3.11331	0.00050042	0.0465981
	ENSMUSG00000026069	ENSMUST00000097772	1634	+	12.697	2.73e-06	0.158	CCCAGGCAAGTG	Il1rl1	0.866844	3.11331	0.00050042	0.0465981
	ENSMUSG00000021696	ENSMUST00000022207	1960	+	12.6788	3.63e-06	0.193	CCCAGGTAAGTG	Elovl7	0.498494	7.50193	0.000468171	0.0465981
	ENSMUSG00000025584	ENSMUST00000026672	229	-	12.6788	3.63e-06	0.193	CCCAGGGCTGTG	Pde8a	0.480874	4.79861	0.00085322	0.0492324
M12	Ensembl	X	stop	strand.x	score	p.value	q.value	matched.sequence	Symbol	logFC	AveExpr	P.Value	adj.P.Val
	ENSMUSG00000004110	ENSMUST00000187541	1505	-	17.103	6.91e-07	0.411	GAATGACTCAGT	Cacna1e	1.04458	2.94346	0.000124252	0.0380155
M13	Ensembl	X	stop	strand.x	score	p.value	q.value	matched.sequence	Symbol	logFC	AveExpr	P.Value	adj.P.Val
	ENSMUSG00000004110	ENSMUST00000187541	4371	+	16.0667	8.13e-06	0.473	GGCAGCCC	Cacna1e	1.04458	2.94346	0.000124252	0.0380155
M14	Ensembl	X	stop	strand.x	score	p.value	q.value	matched.sequence	Symbol	logFC	AveExpr	P.Value	adj.P.Val
	ENSMUSG00000003545	ENSMUST00000003640	1251	+	12.697	4.36e-05	0.556	CCAAATATTT	Fosb	1.95348	1.33165	0.000714593	0.0471619
M15	Ensembl	X	stop	strand.x	score	p.value	q.value	matched.sequence	Symbol	logFC	AveExpr	P.Value	adj.P.Val
	ENSMUSG00000005994	ENSMUST00000102831	114	-	9.78182	3.58e-05	0.634	AAACCACA	Tyrp1	-1.20245	6.79341	0.000745491	0.0476377
M16	Ensembl	X	stop	strand.x	score	p.value	q.value	matched.sequence	Symbol	logFC	AveExpr	P.Value	adj.P.Val		Symbol M12
	ENSMUSG00000020143	ENSMUST00000101364	349	+	19.3212	7.46e-07	0.16	GGTGACGTCA	Dock2	0.523358	5.23456	0.000243266	0.0452606		Dock2	3
	ENSMUSG00000030208	ENSMUST00000032330	246	-	19.3212	7.46e-07	0.16	GGTGACGTCA	Emp1	-0.42456	8.69533	6.05e-05	0.0380155		Emp1
	ENSMUSG00000030208	ENSMUST00000111907	246	-	19.3212	7.46e-07	0.16	GGTGACGTCA	Emp1	-0.42456	8.69533	6.05e-05	0.0380155		Zfp46
	ENSMUSG00000030208	ENSMUST00000154270	714	-	19.3212	7.46e-07	0.16	GGTGACGTCA	Emp1	-0.42456	8.69533	6.05e-05	0.0380155
	ENSMUSG00000030208	ENSMUST00000205156	246	-	19.3212	7.46e-07	0.16	GGTGACGTCA	Emp1	-0.42456	8.69533	6.05e-05	0.0380155
	ENSMUSG00000051351	ENSMUST00000069195	700	+	19.3212	7.46e-07	0.16	GGTGACGTCA	Zfp46	-0.361839	5.58573	0.000543279	0.0465981
M17	Ensembl	X	stop	strand.x	score	p.value	q.value	matched.sequence	Symbol	logFC	AveExpr	P.Value	adj.P.Val		Symbol M13
	ENSMUSG00000024261	ENSMUST00000025110	1296	-	22.8667	5.62e-08	0.0719	CAGGAAATGCCA	Syt4	-1.07882	4.34957	0.000463537	0.0465981		Syt4	7
	ENSMUSG00000030306	ENSMUST00000060095	2074	-	17.6606	3.9e-07	0.122	CAGGAGATGCCA	Tmtc1	-0.635812	5.56318	0.000788274	0.0481053		Tmtc1
	ENSMUSG00000030306	ENSMUST00000100772	2074	-	17.6606	3.9e-07	0.122	CAGGAGATGCCA	Tmtc1	-0.635812	5.56318	0.000788274	0.0481053		Eri1
	ENSMUSG00000031527	ENSMUST00000033927	1913	-	17.6182	6.67e-07	0.122	CAGGCAATGCCA	Eri1	-0.575702	6.20372	0.000366005	0.0464388		Secisbp2l
	ENSMUSG00000035093	ENSMUST00000053699	14	+	17.6606	3.9e-07	0.122	CAGGAAGTGCCA	Secisbp2l	0.708892	8.42477	0.000638188	0.0465981		Dtx3l
	ENSMUSG00000049502	ENSMUST00000081933	888	-	17.6182	6.67e-07	0.122	CAGGCAATGCCA	Dtx3l	0.408997	5.11908	0.000708003	0.0471619		Glis3
	ENSMUSG00000052942	ENSMUST00000065113	422	-	17.6182	6.67e-07	0.122	CAGGAAATGCCC	Glis3	0.675294	3.2445	0.000276375	0.0464388		Psd3
	ENSMUSG00000030465	ENSMUST00000120071	7444	+	17.4	1.36e-06	0.174	CAAGAAATGCCA	Psd3	-0.427051	7.07513	0.000901164	0.0495468
	ENSMUSG00000030465	ENSMUST00000038959	7444	+	17.4	1.36e-06	0.174	CAAGAAATGCCA	Psd3	-0.427051	7.07513	0.000901164	0.0495468
	ENSMUSG00000030465	ENSMUST00000098696	7444	+	17.4	1.36e-06	0.174	CAAGAAATGCCA	Psd3	-0.427051	7.07513	0.000901164	0.0495468
M18	Ensembl	X	stop	strand.x	score	p.value	q.value	matched.sequence	Symbol	logFC	AveExpr	P.Value	adj.P.Val
	ENSMUSG00000000290	ENSMUST00000156644	748	-	14.6727	8.1e-06	0.404	GGCAGCGGCC	Itgb2	0.645263	4.49438	5.39e-05	0.0380155
M19	Ensembl	X	stop	strand.x	score	p.value	q.value	matched.sequence	Symbol	logFC	AveExpr	P.Value	adj.P.Val
	ENSMUSG00000022876	ENSMUST00000114239	534	+	17.1212	3.34e-07	0.213	GCTAAGTAAACA	Samsn1	1.37306	1.8238	0.000763336	0.0476377
M20	Ensembl	X	stop	strand.x	score	p.value	q.value	matched.sequence	Symbol	logFC	AveExpr	P.Value	adj.P.Val
	ENSMUSG00000000290	ENSMUST00000156644	253	-	16.3394	6.67e-06	1	CCCGCCGG	Itgb2	0.645263	4.49438	5.39e-05	0.0380155

## Sheet: motifs_target_genes
Motifs in YAP/TEAD known targets p < 0.0001, q < 0.2)					Motifs in Plau , Plaur, Tgfbr3 p < 0.0001, q < 0.2)
Ctgf	M1	4.54e-05	0.133		Plau	M2	1.24e-06	0.0442
Ctgf	M3	4.24e-05	0.164		Plau	M1	2.12e-05	0.0928
Ctgf	M10	1.2e-05	0.0201		Plau	M11	4.4e-06	0.156
Ctgf	M18	9.02e-05	0.144		Plaur	M3	2.62e-05	0.164
Cyr61	M10	1.2e-05	0.0201		Plaur	M6	1.18e-05	0.00726
Gli2	M1	1.44e-05	0.0747		Plaur	M10	7.42e-05	0.0837
Gli2	M2	1.88e-05	0.187		Plaur	M13	8.13e-06	0.0953
Gli2	M3	2.62e-05	0.164		Plaur	M18	1.8e-05	0.137
Gli2	M6	1.67e-05	0.00757		Plaur	M19	9.72e-06	0.115
Gli2	M10	2.42e-06	0.0201		Tgfbr3	M1	2.12e-05	0.138
Gli2	M13	8.13e-06	0.0953		Tgfbr3	M3	2.62e-05	0.17
Gli2	M18	4.8e-05	0.144		Tgfbr3	M5	2.4e-05	0.155
Inhba	M1	3.66e-06	0.0459		Tgfbr3	M7	4.47e-06	0.0291
Inhba	M3	2.62e-05	0.164		Tgfbr3	M9	2.4e-05	0.1
Inhba	M6	6.56e-07	0.00119		Tgfbr3	M15	1.79e-05	0.0583
Inhba	M10	4.94e-05	0.0619		Tgfbr3	M16	1.41e-05	0.0919
					Tgfbr3	M17	8.41e-06	0.0546
