# Supplementary material for: Plau and Tgfbr3 are YAP-regulated genes that promote keratinocyte proliferation
Source: Cell Death Dis. 2018 Oct 31;9(11):1106. doi: 10.1038/s41419-018-1141-5 (PMC6208416; doi:10.1038/s41419-018-1141-5)
Supplement: Supplementary file 4 — Supplemental Table 4 [file 41419_2018_1141_MOESM4_ESM.xlsx]

## Sheet: Sheet1
edgeR	Symbol	Ensembl	logFC	FC	logCPM	PValue	edgeR FDR		voom adj.p.val
	Fgf5	ENSMUSG00000029337	-1.3313	-2.51629	1.85766	0.000552943	0.00878076		0.0972896
	Msx2	ENSMUSG00000021469	-1.11992	-2.17335	5.91421	5.79629e-06	0.00028199		0.0708321
	Foxn1	ENSMUSG00000002057	-1.10501	-2.151	5.15063	2.77005e-07	2.84659e-05		0.0612511
	Cited4	ENSMUSG00000070803	-0.756441	-1.68932	4.69274	3.47685e-06	0.000193803		0.0581776
	Gadd45a	ENSMUSG00000036390	-0.728817	-1.65728	3.91894	0.000119079	0.0028414		0.0624575
	Ace2	ENSMUSG00000015405	-0.726687	-1.65483	6.80712	3.64605e-06	0.000199778		0.0465981
	Pawr	ENSMUSG00000035873	-0.462702	-1.37812	4.7785	0.00101183	0.0139378		0.0581776
	Bmp4	ENSMUSG00000021835	-0.399577	-1.31912	4.84528	0.00658623	0.0581277		0.0880144
	Tgfbr3	ENSMUSG00000029287	0.3593	1.2828	7.50126	0.0314126	0.179159		0.0736477
	Plau	ENSMUSG00000021822	0.359772	1.28322	5.14416	0.00612052	0.0548615		0.0639742
	Rora	ENSMUSG00000032238	0.54257	1.45656	8.75683	0.0204358	0.133981		0.0814577
	Hgf	ENSMUSG00000028864	0.834287	1.78298	2.90406	4.18756e-05	0.00136621		0.0414255
	Serpinb2	ENSMUSG00000062345	0.966319	1.95385	7.31969	1.43834e-06	0.000100523		0.0569995
	Fgr	ENSMUSG00000028874	1.09074	2.12983	2.72091	3.64325e-06	0.000199778		0.0465981
	Fosl1	ENSMUSG00000024912	1.18872	2.2795	2.05982	5.94513e-05	0.00172685		0.0696924
	Epgn	ENSMUSG00000035020	1.51246	2.85296	4.60002	1.30671e-08	2.49194e-06		0.0803874
	Ptgs2	ENSMUSG00000032487	2.09208	4.26363	3.36604	3.13561e-12	2.27216e-09		0.0623296
