# Supplementary material for: Plau and Tgfbr3 are YAP-regulated genes that promote keratinocyte proliferation
Source: Cell Death Dis. 2018 Oct 31;9(11):1106. doi: 10.1038/s41419-018-1141-5 (PMC6208416; doi:10.1038/s41419-018-1141-5)
Supplement: Supplementary file 5 — Supplemental Table 5 [file 41419_2018_1141_MOESM5_ESM.xlsx]

## Sheet: Sheet1
Antibody	Company	Catalogue#	Host	Dilution
				IF	WB
GAPDH	Sigma	G9545	Rabbit	-	1:5000
phospho-SMAD3	Cell Signaling Technology	9520	Rabbit	1:200	-
PLAU	Sigma	HPA008719	Rabbit	1:100	1:100
TGFBR3	Sigma	HPA008257	Rabbit	1:200	1:100
YAP	Santa Cruz Biotechnology	SC-101199	Mouse	1:200	-
Alexa 594-anti rabbit	Life Technologies	A21207	Donkey	1:200	-
Alexa 488-anti mouse	Life Technologies	A11001	Goat	1:200	-
