# Supplementary material for: Plau and Tgfbr3 are YAP-regulated genes that promote keratinocyte proliferation
Source: Cell Death Dis. 2018 Oct 31;9(11):1106. doi: 10.1038/s41419-018-1141-5 (PMC6208416; doi:10.1038/s41419-018-1141-5)
Supplement: Supplementary file 6 — Supplemental Table 6 [file 41419_2018_1141_MOESM6_ESM.xlsx]

## Sheet: Sheet1
Gene	Sequence	Species
Dsc2-F	5’-TTT GGA GAG CTC TGA TTC GG-3’	Mouse
Dsc2-R	5’-CCA AAT GAA GGG TCG TTC TG-3’	Mouse
Epgn-F	5’-ACA GCA CAG CAG AGC AAC TG-3’	Mouse
Epgn-R	5’-TGG TCT TCC AGA CAA GGA TGA-3’	Mouse
Fgf5-F	5’-CAG CAA CAA ATT TTT AGC GAT GT-3’	Mouse
Fgf5-R	5’-ATC GCG GAC GCA TAG GTA TT-3’	Mouse
Ggt1-F	5’-TTG AGG TTA TCA ATG CCC GT-3’	Mouse
Ggt1-R	5’-TAA CCA CGG ATT TCA CCA GG-3’	Mouse
Mefv-F	5’-TGC ACT ACA GGT TGC ATC AAA T-3’	Mouse
Mefv-R	5’-GGT ATC ACC ACG CAG GTC TC-3’	Mouse
Ptgs2-F	5’-CTC ACG AAG GAA CTC AGC AC-3’	Mouse
Ptgs2-R	5’-GGA TTG GAA CAG CAA GGA TTT G-3’	Mouse
Ptprc-F	5’-GAG GTG TCT GAT GGT GCA AG-3’	Mouse
Ptprc-R	5’-TGT ATT CCA CTA AAG CCT GAT GAA-3’	Mouse
Syt7-F	5’-ACA AGA ATT CCT TGG AGA CGG-3’	Mouse
Syt7-R	5’-TGC TGC ACT GTG CTT TCA TT-3’	Mouse
Tcf23-F	5’-ACA TTG CCC ACC TCA CCC-3’	Mouse
Tcf23-R	5’-TGC ATA GAG ACG AGA TCG CA-3’	Mouse
Tgm3-F	5’-CCA AAT ATG TTT GCC GGG T-3’	Mouse
Tgm3-R	5’-CAT TCC AGG TCC TTG GGT C-3’	Mouse
18S-F	5’-GAT CCA TTG GAG GGC AAG TCT-3’	Mouse
18S-R	5’-CCA AGA TCC AAC TAC GAG CTT TTT-3’	Mouse
ACE2-F	5’-CCA GTG GAT GAA AAA GTG GTG-3’	Human
ACE2-R	5’-GTT TCA TCA TGG GGC ACA G-3’	Human
BMP4-F	5’-CTG CAA CCG TTC AGA GGT C-3’	Human
BMP4-R	5’-TGC TCG GGA TGG CAC TAC-3’	Human
CITED4-F	5’-GGA GGA CAG TTT GGC TTC AC-3’	Human
CITED4-R	5’-ACC AGA GTC CGA AAG CTG AA-3’	Human
EPGN-F	5’-GCC CAG CAG AAC CTA ATT GT-3’	Human
EPGN-R	5’-GAA GCC ATT CGC AGA ATA CAC-3’	Human
FGF5-F	5’-ATT TGC TGT GTC TCA GGG GA-3’	Human
FGF5-R	5’-GAA AAC GCT CCC TGA ACT TG-3’	Human
FGR-F	5’-CTG GGA AAT CCC TCG AGA A-3’	Human
FGR-R	5’-TTT TGT GTT TCC ATT CCA GGT A-3’	Human
FOSL1-F	5’-CAG GCG GAG ACT GAC AAA-3’	Human
FOSL1-R	5’-GGG AAA GGG AGA TAC AAG GT-3’	Human
FOXN1-F	5’-GCC ATT GTT CCC ACA GCC G-3’	Human
FOXN1-R	5’-GGC CAA CCT GTG GAA GTT CTT GTC AC-3’	Human
GADD45A-F	5’-TCA GCG CAC GAT CAC TGT C-3’	Human
GADD45A-R	5’-CCA GCA GGC ACA ACA CCA C-3’	Human
HGF-F	5’-CAA TAG CAT GTC AAG TGG AG-3’	Human
HGF-R	5’-CTG TGT TCG TGT GGT ATC AT-3’	Human
MSX2-F	5’-AGG AAC CCG GCC GAT ATT C-3’	Human
MSX2-R	5’-CGA GGA GCT GGG ATG TGG TA-3’	Human
PAWR-F	5’-GCA GAT ATA AAA GCA CAA CCA GTG-3’	Human
PAWR-R	5’-CAG TGT GCT ACT TGA AAC CAG AGT-3’	Human
PLAU-F	5’-CAC GCA AGG GGA GAT GAA-3’	Human
PLAU-R	5’-ACA GCA TTT TGG TGG TGA CTT-3’	Human
PTGS2-F	5’-CCT GTG CCT GAT GAT TGC-3’	Human
PTGS2-R	5’-CTG ATG CGT GAA GTG CTG-3’	Human
RORA-F	5’-TCA TGG CTG CAA GAA AAG GT-3’	Human
RORA-R	5’-GAG GAA AAT GAA GTC GCA CAA-3’	Human
SERPINB2-F	5’-GGG CTT TAT CCT TTC CGT GTA A-3’	Human
SERPINB2-R	5’-TAG CTT TTC ACG CAA GTA CAT CA-3’	Human
TGFBR3-F	5’-ACA TGG ATA AGA AGC GAT TCA GC-3’	Human
TGFBR3-R	5’-AAC GCA ATG CCC ATC ACG GTT AG-3’	Human
GAPDH-F	5’-CTC CTG CAC CAC CAA CTG CT-3’	Human
GAPDH-R	5’-GGG CCA TCC ACA GTC TTC TG-3’	Human
