# Supplementary material for: Plau and Tgfbr3 are YAP-regulated genes that promote keratinocyte proliferation
Source: Cell Death Dis. 2018 Oct 31;9(11):1106. doi: 10.1038/s41419-018-1141-5 (PMC6208416; doi:10.1038/s41419-018-1141-5)
Supplement: Supplementary file 7 — Supplemental Table 7 [file 41419_2018_1141_MOESM7_ESM.xlsx]

## Sheet: compare edgeR DEGs Walko edgeR
Compare DEGs with Walko Target Genes (NHK)				Compare DEGs with Walko Target Genes (SCC13)				GO analysis of 411 common genes edgeR and SCC13 with DAVID
32 common elements in "edgeR" and "NHK":	1459 elements included exclusively in "edgeR":	609 elements included exclusively in "NHK":		411 common elements in "edgeR" and "SCC13":	1080 elements included exclusively in "edgeR":	5698 elements included exclusively in "SCC13":		Category	Term	Count	%	PValue	Genes	List Total	Pop Hits	Pop Total	Fold Enrichment	Benjamini
ACCS	SPRR1B	YAP1		A4GNT	SPRR1B	DDX18		GOTERM_BP_DIRECT	GO:0006954~inflammatory response	25	6.06796	3.24747e-07	IL1F9, TNFRSF21, PTGS2, CXCL2, CCL8, CCL7, CCL20, MEFV, CYP26B1, BCL6, ADAM8, TPSB2, CSF1R, SPP1, PIK3CG, NFKBIZ, LYN, C4B, IL1RL2, CD163, CYBB, CCR5, CLEC7A, HDAC7, BMP6	382	344	18082	3.44005	0.000692769
AKNA	IL33	RPS27A		ABCC3	LCE3E	RPL19		GOTERM_BP_DIRECT	GO:0045087~innate immune response	26	6.31068	1.38797e-06	IL1F9, MASP1, NLRC5, MAP3K5, TMEM173, MEFV, PGLYRP4, PGLYRP3, FCER1G, CSF1R, TYROBP, MATK, CARD9, LYN, C4B, IL1RL2, CD84, CYBB, TRIM59, IRF1, SLPI, TNK1, CLEC7A, TREM2, NLRP10, SRMS	382	400	18082	3.07678	0.00147986
CDH6	PAQR7	RPL31		ABCC4	LCE3D	CEACAM3		GOTERM_BP_DIRECT	GO:0002376~immune system process	25	6.06796	2.2027e-06	PIK3CG, IL1F9, TNFRSF21, LST1, CARD9, LYN, MASP1, CTPS, IL1RL2, PTPN22, SKAP1, PSMB8, CD84, NLRC5, MAP3K5, TMEM173, PGLYRP4, MEFV, PGLYRP3, IRF1, SLPI, BCL6, NLRP10, PAG1, CSF1R	382	383	18082	3.08976	0.00156563
CLDN12	ADAM8	U2AF1		ABHD3	KRT16	RBM17		GOTERM_BP_DIRECT	GO:0007155~cell adhesion	26	6.31068	3.80208e-05	CADM4, TNC, EPHB1, COL6A6, CTGF, TGFBI, CSF3R, COL8A1, GPNMB, COL8A2, THBS2, THBS4, SPON1, SPP1, FLRT3, PRKCA, CLCA2, NFASC, CD84, LAMA1, DSG4, CYFIP2, RELN, HAS3, ENG, CHL1	382	485	18082	2.53755	0.0200801
COL23A1	LCE3E	RPL35A		ABLIM2	CYP2B10	IARS		GOTERM_BP_DIRECT	GO:0001525~angiogenesis	17	4.12621	5.00478e-05	KLF5, PIK3CG, PRKCA, PTGS2, ELK3, FZD5, EPHB1, EREG, CTGF, EPGN, SERPINE1, TGFBI, COL8A1, ADAM8, COL8A2, TNFAIP2, ENG	382	239	18082	3.36693	0.0211344
DSC2	LCE3D	RPS26		ACACB	LCE3B	MGAT3		GOTERM_BP_DIRECT	GO:0035556~intracellular signal transduction	22	5.33981	0.000122789	PRKCA, ADCY3, PTPN6, NRG4, LYN, PLEK2, BRAF, SMAD7, SPSB4, NFAM1, GUCY2C, MAST3, TIAM2, GAB2, CTGF, RASGRP1, PLCG2, CHN2, STK38L, PLCB2, PAG1, LCP2	382	400	18082	2.60343	0.0322254
EIF2B2	KRT16	EIF4A3		ACAP1	AVPR1A	SOX21		GOTERM_BP_DIRECT	GO:0030593~neutrophil chemotaxis	9	2.18447	9.83391e-05	PRKCA, CCL20, CXCL2, CCL8, NCKAP1L, CSF3R, FCER1G, CCL7, SPP1	382	69	18082	6.17414	0.034373
ERMP1	CYP2B10	SF3B2		ACCS	2610528A11RIK	WDR12		GOTERM_BP_DIRECT	GO:0045576~mast cell activation	5	1.21359	0.000119322	CD48, CHGA, FCER1G, LCP2, RHOH	382	13	18082	18.2058	0.0357247
FAM49A	SLC2A1	USP39		ACSL3	SERPINB6C	FTSJ3		GOTERM_BP_DIRECT	GO:0042060~wound healing	10	2.42718	0.000163603	MSX2, MAP3K5, CCL20, POU2F3, TNC, CXCL2, SERPINE1, TGFB3, ELK3, NBEAL2	382	94	18082	5.03565	0.0380524
KRT4	LCE3B	RPS20		ADAM8	HDC	NUP93		GOTERM_BP_DIRECT	GO:0007169~transmembrane receptor protein tyrosine kinase signaling pathway	10	2.42718	0.000261966	NTF5, LYN, DOK5, TNK1, SRMS, EPHB1, PAG1, CSF1R, LCP2, MATK	382	100	18082	4.73351	0.0543766
LRRC15	AVPR1A	WDR43		ADAMTS4	DEGS2	PET112L		GOTERM_BP_DIRECT	GO:0006629~lipid metabolic process	23	5.58252	0.000314575	EBP, PLD1, PTGS2, LDLR, MVD, CIDEA, ABHD3, FADS2, LSS, GDPD5, ACACB, ASAH2, CYP7B1, MBOAT7, ACAP1, PLCG2, ELOVL7, PLCB2, ACSL3, HSD17B7, DHCR24, PLA2G4D, DEGS1	382	459	18082	2.37191	0.0592116
LRRC20	HSPA2	ARCN1		ADCY3	GSDMC	TFR2		GOTERM_BP_DIRECT	GO:0050729~positive regulation of inflammatory response	8	1.94175	0.000349939	PRKCA, LDLR, CCR5, SERPINE1, CCL8, IL33, ADAM8, CCL7	382	63	18082	6.0108	0.0603443
MGST2	2610528A11RIK	COPB1		ALDH1L2	TEDDM3	LOXL2		GOTERM_BP_DIRECT	GO:0050852~T cell receptor signaling pathway	7	1.69903	0.000680489	TNFRSF21, PTPRC, BRAF, PLCG2, PTPN22, SKAP1, LCP2	382	51	18082	6.49697	0.105726
MOCS2	KRT6B	RPL37A		ANK1	CTSS	GGT2		GOTERM_BP_DIRECT	GO:0010628~positive regulation of gene expression	20	4.85437	0.000858981	WNT16, LDLR, BRAF, LRRC32, TNC, TGFB3, PTPN22, LEF1, IL33, STAT3, MYCN, PLAUR, CCR5, CTGF, SERPINE1, CYP26B1, NFIL3, ENG, NGF, RAB27A	382	399	18082	2.37269	0.122773
NFE2L3	SERPINB6C	TMOD1		AQP3	SLC15A2	CLTC		GOTERM_BP_DIRECT	GO:0042127~regulation of cell proliferation	14	3.39806	0.00109457	BID, PTGS2, BRAF, PRG4, TNC, CXCL2, EGLN3, S100A11, GUCY2C, SERPINE1, TNK1, BCL6, SRMS, MATK	382	227	18082	2.91934	0.135901
NPL	HDC	SF3B3		ARC	STFA1	CDON		GOTERM_BP_DIRECT	GO:0031668~cellular response to extracellular stimulus	5	1.21359	0.00105064	FOS, SLC1A2, LYN, FOSL1, BMP6	382	22	18082	10.758	0.138905
PRG4	DEGS2	SNRPF		ARG1	KLK9	CTRB1		GOTERM_BP_DIRECT	GO:0019344~cysteine biosynthetic process	3	0.728155	0.00130993	CTH, GGT1, CBS	382	3	18082	47.3351	0.151719
RASGEF1B	LPO	RPS5		ARHGAP8	IFI202B	AHCYL1		GOTERM_BP_DIRECT	GO:0007010~cytoskeleton organization	9	2.18447	0.00160218	FMNL1, EPB41L3, ABLIM2, DOCK2, ARC, TAGLN, KRT4, PCLO, CCL7	382	104	18082	4.0963	0.164808
RBM20	PTGS2	SF3A1		ARHGEF17	CXCL16	CR1L		GOTERM_BP_DIRECT	GO:0034097~response to cytokine	8	1.94175	0.00159236	IL12RB2, FOS, CORO1A, PTGS2, OSMR, CD274, FOSL1, STAT3	382	81	18082	4.67507	0.172158
RPS6KA4	GSDMC	PRPF31		ARID3A	GM10100	PRPF31		GOTERM_BP_DIRECT	GO:0001934~positive regulation of protein phosphorylation	12	2.91262	0.00184799	PRKCA, MAP3K5, HSPA2, CTGF, RASGRP1, P2RY1, FZD1, GPNMB, ENG, CSF1R, PLAUR, NGF	382	184	18082	3.08707	0.179108
S100A3	MMP13	RPL36		ASAH2	TRIM40	R3HDM2		GOTERM_BP_DIRECT	GO:0070374~positive regulation of ERK1 and ERK2 cascade	12	2.91262	0.00218827	PRKCA, BRAF, CCL20, CTGF, RASGRP1, P2RY1, PTPN22, CCL8, GPNMB, TREM2, CCL7, CSF1R	382	188	18082	3.02139	0.199576
SH3BGRL3	TEDDM3	RPS18		ATP12A	GM10024	KIAA1217		GOTERM_BP_DIRECT	GO:0032689~negative regulation of interferon-gamma production	5	1.21359	0.00232002	PGLYRP4, IL20RB, PGLYRP3, CD274, IL33	382	27	18082	8.76576	0.201726
SHISA2	CTSS	RPLP0		B3GNT5	CES4A	DMAP1		GOTERM_BP_DIRECT	GO:0008284~positive regulation of cell proliferation	23	5.58252	0.00269492	KLF5, PTPN6, PTGS2, MVD, LYN, OSMR, HCLS1, TNC, LEF1, GAS1, HGF, CBX8, STAT3, MYCN, PTHLH, EREG, GAB2, CTGF, EPGN, SP6, FGFBP1, CSF1R, NGF	382	542	18082	2.00868	0.221494
SLC6A13	SLC15A2	RPS9		B4GALNT1	STFA3	CCT6A		GOTERM_BP_DIRECT	GO:0097284~hepatocyte apoptotic process	4	0.970874	0.00284228	BID, PIK3CG, KRT18, KRT8	382	14	18082	13.5243	0.223599
SOX5	STFA1	EVPL		B4GALT4	IL1F6	FXN		GOTERM_BP_DIRECT	GO:0051279~regulation of release of sequestered calcium ion into cytosol	4	0.970874	0.00284228	PTPN6, CORO1A, LYN, NGF	382	14	18082	13.5243	0.223599
SPIRE1	KLK9	RPL24		BANP	PTGES	ISCA1		GOTERM_BP_DIRECT	GO:0006935~chemotaxis	9	2.18447	0.00353268	PIK3CG, DOCK2, CCR5, CCL20, LYN, CXCL2, CCL8, NCKAP1L, CCL7	382	118	18082	3.6103	0.243995
SPTLC3	IFI202B	COPZ1		BCL2L15	2310007B03RIK	ZNF506		GOTERM_BP_DIRECT	GO:0032481~positive regulation of type I interferon production	4	0.970874	0.00349778	TMEM173, PLCG2, IRF1, PTPN22	382	15	18082	12.6227	0.249931
SRGN	CXCL16	ETF1		BCL3	LCE3F	MRPS31		GOTERM_BP_DIRECT	GO:0008285~negative regulation of cell proliferation	18	4.36893	0.00337454	PRKCA, LYN, PTGS2, TGFB3, GPLD1, SOX7, FZD5, STAT3, MSX2, CTH, EREG, IRF1, BCL6, IGFBP3, FOSL1, CSF1R, RNF41, DHCR24	382	384	18082	2.21883	0.250641
STK17B	GSTA4	RPS29		BCL6	BC100530	STXBP6		GOTERM_BP_DIRECT	GO:0006695~cholesterol biosynthetic process	5	1.21359	0.00437664	EBP, MVD, LSS, HSD17B7, DHCR24	382	32	18082	7.39611	0.275858
TRPM1	GM10100	FAM13A		BID	LCE3C	HSF1		GOTERM_BP_DIRECT	GO:0016125~sterol metabolic process	3	0.728155	0.00424557	EBP, LSS, DHCR24	382	5	18082	28.401	0.276939
UPK1B	TRIM40	RPL21		BMP6	CSF2RB2	SSBP1		GOTERM_BP_DIRECT	GO:0032755~positive regulation of interleukin-6 production	6	1.45631	0.00466774	IL1F9, CARD9, CCR5, IL1RL2, FCER1G, IL33	382	52	18082	5.46174	0.283093
WNT10B	GM10024	RPL23		BNC2	TIMP1	FOXD3		GOTERM_BP_DIRECT	GO:0006955~immune response	14	3.39806	0.00524861	LST1, ENPP1, PRG4, CXCL2, CCL8, CCL7, CCL20, CCR5, IRF8, CD274, SLPI, NFIL3, BMP6, LCP2	382	272	18082	2.43636	0.303898
	CES4A	RPL3		BRAF	GM4559	EIF5B		GOTERM_BP_DIRECT	GO:0042493~response to drug	16	3.8835	0.0057366	CARD9, LYN, PTGS2, FZD1, NCKAP1L, FZD3, ACACB, STAT3, POR, ARG1, FOS, SLC1A2, CYBB, PLIN2, DPYD, FOSL1	382	339	18082	2.2341	0.318638
	STFA3	MS4A13		C4B	AADAC	CENPJ		GOTERM_BP_DIRECT	GO:0050853~B cell receptor signaling pathway	6	1.45631	0.00593616	PTPRC, PTPN6, LYN, PLCG2, NCKAP1L, NFAM1	382	55	18082	5.16383	0.31956
	IL1F6	RPS15A		CACNA1E	DSG1C	LOC338758		GOTERM_BP_DIRECT	GO:0002819~regulation of adaptive immune response	3	0.728155	0.00627981	CD48, IRF1, DUSP10	382	6	18082	23.6675	0.326585
	PTGES	RPL10A		CADM4	FOSB	UTP20		GOTERM_BP_DIRECT	GO:0014070~response to organic cyclic compound	7	1.69903	0.00682642	PLIN2, LYN, ABCC4, ACACB, DPYD, ATP12A, ACSL3	382	80	18082	4.14182	0.333718
	2310007B03RIK	SUPT5H		CAPN12	GM10142	FAM48B1		GOTERM_BP_DIRECT	GO:0048015~phosphatidylinositol-mediated signaling	5	1.21359	0.00671207	PIK3CG, GAB2, GPR143, CSF1R, NGF	382	36	18082	6.57432	0.336764
	LCE3F	MKLN1		CARD10	IL1F8	MFAP3L		GOTERM_BP_DIRECT	GO:0031175~neuron projection development	9	2.18447	0.00931819	FLRT3, LAMA1, CCDC64, EFHD1, LYN, TNC, GDPD5, CHL1, NGF	382	139	18082	3.06486	0.393139
	NDUFA4L2	NHP2L1		CARD9	TRPM6	RPL14		GOTERM_BP_DIRECT	GO:0030216~keratinocyte differentiation	7	1.69903	0.00910683	DSG4, WNT16, PTGS2, SPRR2D, POU2F3, FOXN1, TGM3	382	85	18082	3.89818	0.393827
	LAMA1	ALDH16A1		CASQ2	AKR1B8	MED20		GOTERM_BP_DIRECT	GO:0060561~apoptotic process involved in morphogenesis	3	0.728155	0.00866973	PPP2R1B, LEF1, FZD5	382	7	18082	20.2865	0.39481
	BC100530	TWIST2		CBS	SPRR2A3	RPL5		GOTERM_BP_DIRECT	GO:0042130~negative regulation of T cell proliferation	5	1.21359	0.00975156	TNFRSF21, PTPN6, IL20RB, CD274, GPNMB	382	40	18082	5.91688	0.399533
	LCE3C	DERL1		CBX8	APOL7C	CHERP		GOTERM_BP_DIRECT	GO:0032496~response to lipopolysaccharide	11	2.6699	0.00910301	IL12RB2, TNFRSF21, FOS, IRAK3, PTGS2, IL10RA, PLCG2, CXCL2, DUSP10, PTPN22, SLPI	382	197	18082	2.64308	0.40163
	CSF2RB2	RPL9		CCDC64	SYT4	ANAPC4		GOTERM_BP_DIRECT	GO:0097191~extrinsic apoptotic signaling pathway	5	1.21359	0.0106301	BID, KRT18, KRT8, IL33, RNF41	382	41	18082	5.77257	0.418999
	PLA2G4D	TOPBP1		CCDC88B	TYRP1	RBM10		GOTERM_BP_DIRECT	GO:0002223~stimulatory C-type lectin receptor signaling pathway	3	0.728155	0.0113995	PLCG2, FCER1G, CLEC7A	382	8	18082	17.7507	0.426531
	TIMP1	SNRPG		CCL20	PLEK	ZNF135		GOTERM_BP_DIRECT	GO:0090050~positive regulation of cell migration involved in sprouting angiogenesis	3	0.728155	0.0113995	PTGS2, CCR5, HDAC7	382	8	18082	17.7507	0.426531
	GM4559	RPS16		CCL7	TTLL7	SRCAP		GOTERM_BP_DIRECT	GO:0014068~positive regulation of phosphatidylinositol 3-kinase signaling	6	1.45631	0.0111647	PTPN6, WNT16, HCLS1, PIK3AP1, RELN, HGF	382	64	18082	4.43766	0.427187
	AADAC	RBM39		CCL8	IL1B	CCT3		GOTERM_BP_DIRECT	GO:0019221~cytokine-mediated signaling pathway	9	2.18447	0.0123011	FLRT3, PTPN6, IRAK3, IL1F9, EREG, IL20RB, IL20RA, STAT3, CSF1R	382	146	18082	2.91792	0.443986
	CTH	WBP11		CCR5	SLCO5A1	SNRNP200		GOTERM_BP_DIRECT	GO:0007411~axon guidance	9	2.18447	0.0137737	FLRT3, LAMA1, NFASC, RELN, EFNA4, GAS1, CHL1, EPHB1, CSF1R	382	149	18082	2.85917	0.47451
	DSG1C	CYB5D2		CD163	SPRR2E	TXNL4A		GOTERM_CC_DIRECT	GO:0016020~membrane	191	46.3592	1.37311e-07	ADCY3, CADM4, PTGS2, CHMP4C, OSMR, CTPS, GRIK3, GGT1, DLK2, SYT7, IL17RC, AQP3, CD48, DIRC2, ANK1, GAB2, TIAM2, HTRA1, SLC2A1, CSF3R, IL15RA, ELOVL7, MCOLN2, ADAM8, KLRD1, PAG1, RAB27A, MATK, PIK3CG, OSBP2, CLCA2, TMEFF1, PLD1, ARC, BRAF, MAGI1, NCF4, PSD3, SPIRE1, NAV3, POR, PLAUR, CCR5, ACAP1, VSIG8, CD164L2, HAS3, EFNA4, TM6SF1, LST1, ENPP1, GNAI1, KCNA1, PAQR7, PAQR8, GPR143, ATP12A, EPHB1, I…	395	6998	19662	1.3586	4.20161e-05
	MT4	RPL34		CD164L2	RNASE2B	HTATSF1		GOTERM_CC_DIRECT	GO:0005578~proteinaceous extracellular matrix	22	5.33981	1.79333e-06	WNT16, TNC, NTN4, TGFB3, GPLD1, MMP3, MMP13, LAMA1, COL6A6, CTGF, COL27A1, TGFBI, RELN, TNN, FCGBP, COL8A1, COL8A2, THBS2, CHL1, THBS4, SPON1, ADAMTS4	395	316	19662	3.4655	0.000274342
	FOSB	SNRPE		CD207	SPTLC3	MRPL40		GOTERM_CC_DIRECT	GO:0005576~extracellular region	62	15.0485	1.46839e-05	NRG4, MASP1, TGFB3, GPLD1, MMRN1, MMP3, PGLYRP4, CTGF, HTRA1, PGLYRP3, SERPINE1, TGFBI, IL15RA, TPSB2, SPON1, PRG4, C4B, SPINT1, FGF22, MMP13, CD163, PLAUR, PTHLH, WFDC12, CHGA, EREG, SLPI, RELN, TREM2, CHL1, NGF, ADAMTS4, IL1F9, WNT16, ENPP1, TNC, CXCL2, CCL8, IL33, CCL7, COL6A6, CCL20, COL27A1, TNN, COL8A1, FGFBP1, COL8A2, THBS2, SRGN, SPP1, THBS4, FLRT3, MGAT4A, NTF5, ST6GAL1, NTN4, HGF, LAMA1…	395	1753	19662	1.76052	0.00149665
	B4GALNT1	RPL39		CD274	PLA2G4E	EXOG		GOTERM_CC_DIRECT	GO:0005882~intermediate filament	12	2.91262	2.36109e-05	KRT39, KRT73, KRT82, KRTAP8-1, KRTAP6-2, KRT18, KRT36, KRT8, KRT4, KRTAP5-3, KRT33A, KRT33B	395	117	19662	5.10536	0.00180463
	GM10142	SNRPD1		CD48	TPD52L1	MLLT11		GOTERM_CC_DIRECT	GO:0005829~cytosol	60	14.5631	9.02311e-05	MSR1, CHMP4C, PMAIP1, PEX3, SYT7, MMP3, SKAP1, NLRC5, FOS, MAP3K5, GAB2, CTGF, HTRA1, SLC2A1, PIK3AP1, PLCB2, FOSL1, MT4, DHCR24, RAB27A, FMNL1, PRKCA, BCL2L15, LYN, PFKL, NCF4, PCTP, SPIRE1, PGM2L1, CTH, PANK1, LCP2, BID, GCLC, MVD, HSD17B14, KCNA1, RBP2, HK2, PFN2, HSPA2, PLIN2, RASGRP1, GSTO1, PTPN6, CARD9, MOCS2, SMAD7, NCKAP1L, SAMSN1, PSMB8, STAT3, CORO1A, PLCG2, SP6, TNK1, DPYD, CRYM, CBS,…	395	1784	19662	1.67412	0.00459142
	FGFBP1	EIF3B		CD84	IL18R1	THBS3		GOTERM_CC_DIRECT	GO:0005615~extracellular space	53	12.8641	7.99206e-05	NRG4, MASP1, TGFB3, GPLD1, GGT1, MMP3, KRT33A, KRT33B, CTGF, TGFBI, SERPINE1, IL15RA, CPA3, TPSB2, KLK13, SPON1, PRG4, C4B, SPINT1, MMP13, PTHLH, CTSK, CHGA, EREG, SLPI, RELN, ADAMTS4, NGF, IL1F9, WNT16, ENPP1, TNC, CXCL2, CCL8, IL33, CCL7, ARG1, PCSK1, CCL20, FGFBP1, SRGN, SPP1, THBS4, FLRT3, LPO, S100A11, HGF, LAMA1, EPGN, FJX1, IGFBP3, ENG, BMP6	395	1504	19662	1.75412	0.00487939
	IL1F8	CREB3L4		CDC14B	KRTAP9-5	RREB1		GOTERM_CC_DIRECT	GO:0031012~extracellular matrix	17	4.12621	0.000312347	TNC, TGFB3, MMRN1, MMP3, MMP13, LAMA1, HTRA1, SERPINE1, TGFBI, SLPI, TPSB2, COL8A1, COL8A2, THBS2, THBS4, ADAMTS4, SPON1	395	294	19662	2.87827	0.0135633
	TRPM6	UTP14A		CDC42EP3	TREX2	FOXK1		GOTERM_CC_DIRECT	GO:0009986~cell surface	27	6.5534	0.000428629	LDLR, ENPP1, KCNA1, TGFB3, IQGAP2, IL17RC, SLC1A2, PROCR, HSPA2, P2RY1, FCER1G, TNN, KRT4, ADAM8, FGFBP1, CSF1R, TYROBP, PTPRC, FZD1, FGF22, FZD3, NFAM1, FZD5, CCR5, THSD1, CD274, ENG	395	629	19662	2.1367	0.0162649
	AKR1B8	SDAD1		CDKN1C	GM13177	PSEN2		GOTERM_CC_DIRECT	GO:0005604~basement membrane	9	2.18447	0.000740747	LAMA1, TNC, TGFBI, NTN4, GSTO1, COL8A1, COL8A2, THBS2, THBS4	395	97	19662	4.6185	0.02488
	SPRR2A3	NOP2		CEACAM19	TMEM45B	HNRNPK		GOTERM_CC_DIRECT	GO:0045121~membrane raft	15	3.64078	0.000870732	PRKCA, ADCY3, PPP2R1B, PTPRC, LYN, GNAI1, ARID3A, NFAM1, EPHB1, GJA3, EFHD2, CD48, SLC2A1, FCER1G, PAG1	395	262	19662	2.84984	0.0263039
	APOL7C	KIAA2022		CEP76	SLC1A4	MAPKAPK5		GOTERM_CC_DIRECT	GO:0070062~extracellular exosome	75	18.2039	0.00223218	GDA, CADM4, CHMP4C, GPLD1, IQGAP2, GGT1, DLK2, SYT7, ALDH1L2, KRT33A, KRT33B, CD48, EFHD1, TMEM109, TIAM2, HTRA1, SERPINE1, SLC2A1, TGFBI, SLC25A1, TRPV6, KCNG2, KLK13, RAB27A, FMNL1, PPP2R1B, PRKCA, LYN, PFKL, C4B, SPINT1, PCLO, PLAUR, CD84, CTH, KRT18, SLPI, CHL1, BID, KRT6B, GNAI1, EPHB1, ARG1, DOCK2, PFN2, PROCR, HSPA2, KRT8, TGM3, GSTO1, COL8A1, SPP1, THBS4, LY75, PTPRC, PTPN6, MGAT4A, LPO, …	395	2674	19662	1.39614	0.0553911
	PCTP	RPS23		CHGA	CXCR2	BANF1		GOTERM_CC_DIRECT	GO:0005887~integral component of plasma membrane	38	9.2233	0.00219091	TNFRSF21, CADM4, CLDN4, ENPP1, OSMR, LRRC32, GRIK3, KCNA1, GGT1, PEX3, IL17RC, ATP12A, AQP3, EPHB1, SLC1A2, ICOS, SLC2A1, SLC4A8, FCER1G, SLC4A9, TRPV6, ADAM8, GPNMB, PAG1, SLC28A3, FLRT3, LY75, PTPRC, CLCA2, PLAUR, SLC16A2, CYBB, CD207, EPGN, SLC7A1, ABCC3, TM4SF1, HAS3	395	1126	19662	1.67987	0.0591898
	CTGF	SNRPC		CHL1	STBD1	ZFP28		GOTERM_CC_DIRECT	GO:0016323~basolateral plasma membrane	11	2.6699	0.00802671	LPO, NKD2, LDLR, ENPP1, P2RY1, SLC2A1, ABCC3, ABCC4, SLC4A9, ATP12A, AQP3	395	203	19662	2.69729	0.172792
	SYT4	WDR31		CHMP4C	MMP9	ENTPD6		GOTERM_CC_DIRECT	GO:0042629~mast cell granule	4	0.970874	0.00926779	CHGA, LYN, RASGRP1, SRGN	395	22	19662	9.0504	0.18414
	TYRP1	USP44		CHN2	DMPK	LSM3		GOTERM_CC_DIRECT	GO:0071944~cell periphery	6	1.45631	0.0139274	PTPRC, KRT18, NKD2, THSD1, PANK1, KRT8	395	71	19662	4.20653	0.235271
	PLEK	HIST1H3D		CIDEA	ADAMTS20	PHF15		GOTERM_CC_DIRECT	GO:0005737~cytoplasm	155	37.6214	0.0138878	ADCY3, S100A3, DZIP3, CHMP4C, PTGS2, CEP76, TGFB3, IQGAP2, PTPN22, ALDH1L2, AQP3, NLRC5, MAP3K5, ANK1, GAB2, TIAM2, HTRA1, SERPINE1, SLC2A1, EIF2B2, ADAM8, EIF2B5, MATK, PIK3CG, PLD1, ARC, MAGI1, BRAF, NCF4, DTX3L, PCTP, SPIRE1, PKIB, PTHLH, KRT18, TAGLN, CCR5, HSPB8, RELN, HAS3, CSNK1G3, NFE2L3, LST1, GNAI1, RBP2, DUSP10, CXXC4, SOX7, ELK3, EPHB1, ARG1, IRAK3, DUSP18, DOCK2, PFN2, TFEC, GNMT, ST…	395	6631	19662	1.16355	0.248209
	TTLL7	RPS3		CLCA2	CSF2RB	CCL26		GOTERM_CC_DIRECT	GO:0045095~keratin filament	7	1.69903	0.0160556	KRT73, KRT82, KRT18, KRT6B, KRT8, KRT4, KRTAP5-3	395	101	19662	3.44991	0.252742
	IL1B	RPL17		CLDN14	SERPINB6E	C10ORF82		GOTERM_CC_DIRECT	GO:0042470~melanosome	7	1.69903	0.0160556	SLC2A1, MYH11, SYTL2, GPR143, GPNMB, SYNGR1, RAB27A	395	101	19662	3.44991	0.252742
	SLCO5A1	TRMU		CLDN4	UGT1A1	GPS1		GOTERM_CC_DIRECT	GO:0030424~axon	15	3.64078	0.0177747	PRKCA, TNFRSF21, C4B, GRIK3, KCNA1, NFASC, FZD3, GDPD5, PCLO, EPHB1, SLC1A2, CORO1A, RELN, GSTO1, EIF2B2	395	370	19662	2.018	0.262794
	AQP3	CEP192		CLEC7A	ATP6V0D2	RPL36A		GOTERM_CC_DIRECT	GO:0005911~cell-cell junction	10	2.42718	0.0203933	FLRT3, LAMA1, EPB41L3, PTPN6, CORO1A, SLC2A1, KRT8, SKAP1, AQP3, LCP2	395	201	19662	2.47648	0.282394
	SPRR2E	RPS21		COL27A1	PXMP4	EEFSEC		GOTERM_CC_DIRECT	GO:0033162~melanosome membrane	3	0.728155	0.0231483	SLC45A2, SYTL2, GPR143	395	12	19662	12.4443	0.289133
	RNASE2B	RPL18A		COL6A6	BPGM	HEATR1		GOTERM_CC_DIRECT	GO:0043005~neuron projection	16	3.8835	0.0229134	PRKCA, LZTS1, BRAF, PTGS2, FZD1, PSPH, PCLO, ARG1, FOS, KCNQ4, SLC1A2, ANK1, SLC4A8, CYFIP2, RELN, FOSL1	395	420	19662	1.89627	0.298584
	CXCL2	EIF3D		COL8A1	TM4SF4	ERBB2		GOTERM_CC_DIRECT	GO:0043231~intracellular membrane-bounded organelle	24	5.82524	0.0297516	KLF5, EBP, PLD1, ME2, PTGS2, BRAF, GPLD1, LSS, PEX3, ELK3, ATP12A, POR, CYP4B1, CYP7B1, PPP1R3C, DGAT1, EAF1, PLIN2, CTGF, CYP26B1, COL8A1, TREM2, FOSL1, ACSL3	395	751	19662	1.59075	0.309049
	EPGN	RPS17		COL8A2	EMB	KLHDC2		GOTERM_CC_DIRECT	GO:0009897~external side of plasma membrane	13	3.15534	0.0267616	LY75, PTPRC, LDLR, OSMR, IL12RB2, CD48, MAP3K5, CCR5, ICOS, CD274, FCER1G, KLRD1, ENG	395	317	19662	2.04134	0.31429
	PLA2G4E	DENND2D		CORO1A	SMAD6	OR2L2		GOTERM_CC_DIRECT	GO:0005789~endoplasmic reticulum membrane	23	5.58252	0.0293595	FLRT3, EBP, PLD1, PTGS2, FADS2, LSS, GDPD5, GUCY2C, POR, CYP4B1, CYP7B1, RDH11, TMEM173, DGAT1, TRIM59, XYLT2, RASGRP1, CYP26B1, ELOVL7, SDR16C5, ACSL3, DHCR24, DEGS1	395	710	19662	1.6125	0.316097
	TYROBP	IGF2BP2		CPA3	CCR1	RBM39		GOTERM_CC_DIRECT	GO:0016529~sarcoplasmic reticulum	5	1.21359	0.0288512	TMEM109, ANK1, RASD1, CASQ2, THBS4	395	58	19662	4.29114	0.322599
	TPD52L1	UTP20		CREB5	HACD2	RFC4		GOTERM_CC_DIRECT	GO:0031410~cytoplasmic vesicle	21	5.09709	0.0362562	FMNL1, EBP, NTF5, ARC, MSR1, NKD2, KCNA1, CXXC4, SPIRE1, IL33, SYT7, PCSK1, CHGA, CORO1A, MEFV, ENTPD7, CPA3, IL15RA, GPNMB, NGF, PLA2G4D	395	646	19662	1.61814	0.341991
	IL18R1	HNRNPU		CRLF3	LRRC9	SP100		GOTERM_CC_DIRECT	GO:0033270~paranode region of axon	3	0.728155	0.035404	EPB41L3, KCNA1, NFASC	395	15	19662	9.95544	0.345729
	KRTAP9-5	RPL26		CRYBA4	LILR4B	PHB		GOTERM_CC_DIRECT	GO:0005783~endoplasmic reticulum	37	8.98058	0.0388065	PTGS2, KCNA1, LSS, PEX3, CLDN14, FOS, MAP3K5, TMEM173, TMEM109, XYLT2, RASGRP1, CYP26B1, PHTF2, SDR16C5, ELOVL7, NBEAL2, ACSL3, HSD17B7, THBS4, DHCR24, PRKCA, FLRT3, EBP, ST6GAL1, PLD1, FADS2, GUCY2C, POR, CYP4B1, RNF180, CYP7B1, RDH11, CYBB, DGAT1, TRIM59, SLC27A6, DEGS1	395	1323	19662	1.39211	0.351146
	TREX2	SENP8		CRYM	IL1F10	DDX10		GOTERM_CC_DIRECT	GO:0005886~plasma membrane	114	27.6699	0.0417955	ADCY3, GRIK3, SLC9A2, GGT1, SYT7, IL17RC, AQP3, CD48, ANK1, GAB2, HTRA1, SLC2A1, IL15RA, ADAM8, PAG1, PIK3CG, TMEFF1, CLCA2, ARC, MAGI1, BRAF, PSD3, SPIRE1, PLAUR, CCR5, RELN, EFNA4, GPR146, ENPP1, GNAI1, KCNA1, PAQR7, PAQR8, GPR143, EPHB1, TTYH2, P2RY1, FCER1G, CDC42EP3, CSF1R, TYROBP, KLF5, SMAD7, NTN4, GAS1, GUCY2C, DSG4, CORO1A, SLC7A1, CD274, PLCG2, SYTL2, CLEC7A, NRG4, MSR1, LZTS1, LDLR, CL…	395	4874	19662	1.16426	0.362688
	TM4SF1	SIAH2		CSF1R	DAPL1	MYB		GOTERM_CC_DIRECT	GO:0031234~extrinsic component of cytoplasmic side of plasma membrane	5	1.21359	0.0475062	LYN, TGM3, TNK1, SRMS, MATK	395	68	19662	3.66009	0.391313
	GM13177	DEFA6		CSF3R	CCL9	CORO1C		GOTERM_CC_DIRECT	GO:0030673~axolemma	3	0.728155	0.0547245	EPB41L3, SLC1A2, ANK1	395	19	19662	7.85956	0.42623
	TMEM45B	RPL38		CSNK1G3	SLC7A8	SNX33		GOTERM_CC_DIRECT	GO:0042583~chromaffin granule	2	0.485437	0.0589223	CHGA, SERPINE1	395	3	19662	33.1848	0.440508
	SLC1A4	BRPF3		CTGF	IL18RAP	CPSF3		GOTERM_CC_DIRECT	GO:0005622~intracellular	42	10.1942	0.061448	ADCY3, NRG4, GNAI1, GPLD1, CCDC64, PPP1R3C, DOCK2, FAM49A, ANK1, MEFV, B3GNT5, CCL20, GAB2, RASGRP1, SLC2A1, PLCB2, PAG1, CSF1R, RAB27A, RHOH, PIK3CG, PLD1, BRAF, SMAD7, NFASC, CIDEA, NFAM1, GUCY2C, CARD10, PTHLH, MAST3, RDH11, CYBB, TRIM59, CAPN12, DOK5, EPGN, HSPB8, VSIG8, CHN2, SYTL2, CASQ2	395	1599	19662	1.30747	0.44459
	CXCR2	PWP2		CTH	PLCXD2	HCCS		GOTERM_MF_DIRECT	GO:0001968~fibronectin binding	6	1.45631	0.000334224	CTSK, CTGF, TNC, IGFBP3, MMP13, THBS4	373	29	17446	9.67699	0.18392
	STBD1	RNPS1		CTPS	OAS1F	ZFP91		GOTERM_MF_DIRECT	GO:0008083~growth factor activity	11	2.6699	0.00111029	NRG4, NTF5, EREG, CTGF, EPGN, TGFB3, FGF22, HGF, THBS4, BMP6, NGF	373	145	17446	3.54823	0.201598
	MMP9	RPL7		CTSK	RDH1	PRKAB2		GOTERM_MF_DIRECT	GO:0005198~structural molecule activity	14	3.39806	0.00172442	KRT6B, CLDN4, KRT33A, CLDN14, KRT33B, KRT73, KRT39, EPB41L3, KRT82, KRT18, KRT36, SPRR2D, KRT8, KRT4	373	236	17446	2.77462	0.230749
	DMPK	MDN1		CXCL2	TMPRSS4	CCDC5		GOTERM_MF_DIRECT	GO:0004896~cytokine receptor activity	6	1.45631	0.00260235	IL12RB2, IL20RB, OSMR, IL20RA, IL1RL2, CSF3R	373	45	17446	6.23628	0.271566
	KRT8	TMBIM6		CXXC4	KRTAP31-2	PPM1J		GOTERM_MF_DIRECT	GO:0005509~calcium ion binding	29	7.03883	0.00105711	S100A3, NKD2, LDLR, MASP1, ENPP1, DLK2, SYT7, PSPH, MMP3, MMRN1, EFHD2, EFHD1, RASGRP1, TGM3, ADAM8, THBS2, PLCB2, THBS4, BRAF, S100A11, MMP13, PCLO, DSG4, CAPN12, ITGB1BP2, CACNA1E, SYTL2, MEGF6, CASQ2	373	699	17446	1.94047	0.274962
	ADAMTS20	ZNF713		CYBB	PANX3	CBFA2T3		GOTERM_MF_DIRECT	GO:0005515~protein binding	111	26.9417	0.00356069	ADCY3, GRIK3, PTPN22, SYT7, PMAIP1, IL17RC, CBX8, CD48, MAP3K5, TIAM2, GAB2, HTRA1, SERPINE1, SLC2A1, CSF3R, TPSB2, ADAM8, PAG1, RAB27A, MAGI1, BRAF, NCF4, FGF22, PCLO, PLAUR, KRT18, HSPB8, ADAMTS4, GNAI1, CXXC4, ATP12A, EPHB1, IL12RB2, IRAK3, PFN2, ICOS, FCER1G, CDC42EP3, SRGN, CSF1R, TYROBP, KLF5, PTPN6, CARD9, TAF6, SMAD7, MAOA, ARID3A, CIDEA, GAS1, KLF15, CDKN1C, LAMA1, CORO1A, TRIM59, CD274,…	373	4092	17446	1.26875	0.303342
	CSF2RB	RPS10		CYFIP2	ALS2CL	PIAS2		GOTERM_MF_DIRECT	GO:0004725~protein tyrosine phosphatase activity	8	1.94175	0.00471103	DUSP18, PTPRC, PTPN6, CDC14B, DUSP10, PTPN22, DNAJC6, DUSP8	373	97	17446	3.85749	0.336452
	SERPINB6E	DEF6		CYP26B1	DIO2	GIMAP7		GOTERM_MF_DIRECT	GO:0005178~integrin binding	8	1.94175	0.0055621	LYN, CTGF, TGFBI, ITGB1BP2, TNN, GPNMB, ADAM8, THBS4	373	100	17446	3.74177	0.34551
	UGT1A1	RSHL3		CYP4B1	RNF222	RAD9B		GOTERM_MF_DIRECT	GO:0005518~collagen binding	6	1.45631	0.00837341	CTSK, SMAD7, TGFBI, MMP13, SRGN, THBS4	373	59	17446	4.75649	0.433372
	ATP6V0D2	RNF157		CYP7B1	AWAT2	MOCS1		GOTERM_MF_DIRECT	GO:0004721~phosphoprotein phosphatase activity	9	2.18447	0.00995504	DUSP18, PTPRC, PTPN6, PPP1R3C, CDC14B, DUSP10, PTPN22, DNAJC6, DUSP8	373	139	17446	3.02841	0.455724
	PXMP4	SMCR7L		DACH1	ARHGDIB	TDGF1		GOTERM_MF_DIRECT	GO:0016791~phosphatase activity	8	1.94175	0.013271	DUSP18, PTPRC, PTPN6, CDC14B, DUSP10, PTPN22, PSPH, DUSP8	373	118	17446	3.17099	0.464647
	BPGM	RPL19		DEGS1	DUSP14	MTTP		GOTERM_MF_DIRECT	GO:0005057~receptor signaling protein activity	4	0.970874	0.0124111	BRAF, TIAM2, DOK5, NGF	373	23	17446	8.13428	0.468878
	TM4SF4	NDC80		DGAT1	EIF2B3	TOMM40		GOTERM_MF_DIRECT	GO:0042834~peptidoglycan binding	3	0.728155	0.0147839	PGLYRP4, PGLYRP3, TREM2	373	9	17446	15.5907	0.476299
	CSF3R	NUPL2		DHCR24	MS4A6D	RPLP2		GOTERM_MF_DIRECT	GO:0019838~growth factor binding	5	1.21359	0.0120283	NKD2, OSMR, HTRA1, IGFBP3, FGFBP1	373	42	17446	5.56811	0.487712
	EMB	RFTN1		DHRS7	AHR	AGFG1		KEGG_PATHWAY	mmu04611:Platelet activation	12	2.91262	0.00102631	PIK3CG, ADCY3, LYN, GNAI1, COL27A1, RASGRP1, P2RY1, PLCG2, FCER1G, PLCB2, LCP2, PLA2G4D	216	131	7720	3.27396	0.0397484
	SMAD6	MAB21L2		DIRC2	CD53	FGF21		KEGG_PATHWAY	mmu04015:Rap1 signaling pathway	16	3.8835	0.000910101	PRKCA, ADCY3, PIK3CG, MAGI1, BRAF, GNAI1, FGF22, HGF, SKAP1, PFN2, P2RY1, EFNA4, PLCB2, CSF1R, NGF, LCP2	216	214	7720	2.6722	0.0422403
	CCR1	KIF11		DLK2	BHLHA9	FGD1		KEGG_PATHWAY	mmu04380:Osteoclast differentiation	12	2.91262	0.000742007	PIK3CG, FOS, CYBB, CTSK, GAB2, NCF4, PLCG2, TREM2, FOSL1, CSF1R, LCP2, TYROBP	216	126	7720	3.40388	0.0430271
	HACD2	TOP1P2		DLX3	GSDMC2	DCTN3		KEGG_PATHWAY	mmu04650:Natural killer cell mediated cytotoxicity	11	2.6699	0.000652602	PRKCA, CD48, BID, PIK3CG, PTPN6, BRAF, PLCG2, FCER1G, KLRD1, LCP2, TYROBP	216	105	7720	3.74427	0.0502651
	LRRC9	LAIR1		DNAJC6	AWAT1	DLG4		KEGG_PATHWAY	mmu04151:PI3K-Akt signaling pathway	21	5.09709	0.00179269	PRKCA, PPP2R1B, PIK3CG, OSMR, TNC, CREB5, FGF22, HGF, LAMA1, COL6A6, COL27A1, CSF3R, PIK3AP1, RELN, TNN, EFNA4, THBS2, THBS4, CSF1R, SPP1, NGF	216	351	7720	2.13833	0.0589413
	LILR4B	KIR2DS3		DOCK2	MAGI3	MED12		KEGG_PATHWAY	mmu05200:Pathways in cancer	25	6.06796	0.0002643	PRKCA, BID, PIK3CG, ADCY3, WNT16, PTGS2, BRAF, GNAI1, EGLN3, FZD1, TGFB3, LEF1, FGF22, FZD3, HGF, FZD5, STAT3, LAMA1, FOS, RASGRP1, PLCG2, SLC2A1, CSF3R, PLCB2, CSF1R	216	397	7720	2.25068	0.0607254
	IL1F10	RPLP1		DOK5	RAB3IP	SPG20		KEGG_PATHWAY	mmu04071:Sphingolipid signaling pathway	12	2.91262	0.000648365	PRKCA, BID, PIK3CG, PPP2R1B, PLD1, MAP3K5, GAB2, GNAI1, FCER1G, PLCB2, DEGS1, ASAH2	216	124	7720	3.45878	0.073977
	ATP12A	LSM5		DPEP2	RBM47	MUC13		KEGG_PATHWAY	mmu04512:ECM-receptor interaction	9	2.18447	0.00301732	LAMA1, COL6A6, COL27A1, TNC, TNN, RELN, THBS2, THBS4, SPP1	216	88	7720	3.6553	0.0764923
	IL1F9	SPAG7		DPYD	STRA6	CMIP		KEGG_PATHWAY	mmu04664:Fc epsilon RI signaling pathway	8	1.94175	0.00270319	PRKCA, PIK3CG, LYN, GAB2, PLCG2, FCER1G, LCP2, PLA2G4D	216	68	7720	4.20479	0.0770595
	DHRS7	ARAP3		DSG4	SLC20A2	RPS3		KEGG_PATHWAY	mmu05205:Proteoglycans in cancer	14	3.39806	0.00434928	PRKCA, PIK3CG, PTPN6, WNT16, BRAF, HCLS1, FZD1, FZD3, HGF, FZD5, STAT3, PLAUR, ANK1, PLCG2	216	203	7720	2.46488	0.0981461
	DAPL1	LSM4		DTX3L	GLRX	DDX41		KEGG_PATHWAY	mmu04666:Fc gamma R-mediated phagocytosis	8	1.94175	0.00869627	PRKCA, PIK3CG, PTPRC, DOCK2, PLD1, LYN, GAB2, PLCG2	216	84	7720	3.40388	0.121357
	CCL9	ZNF791		DTX4	GM14137	PJA2		KEGG_PATHWAY	mmu04730:Long-term depression	7	1.69903	0.00674549	PRKCA, PPP2R1B, BRAF, LYN, GNAI1, PLCB2, PLA2G4D	216	61	7720	4.1014	0.125125
	SLC7A8	TMEM151B		DUSP10	FA2H	COX5B		KEGG_PATHWAY	mmu04916:Melanogenesis	9	2.18447	0.00619777	PRKCA, ADCY3, WNT16, GNAI1, FZD1, LEF1, FZD3, FZD5, PLCB2	216	99	7720	3.24916	0.125366
	IL18RAP	GPATCH4		DUSP18	PTGDS	KRT23		KEGG_PATHWAY	mmu04062:Chemokine signaling pathway	13	3.15534	0.00858437	ADCY3, PIK3CG, LYN, BRAF, GNAI1, CXCL2, CCL8, CCL7, STAT3, DOCK2, CCL20, CCR5, PLCB2	216	196	7720	2.37056	0.127348
	PGLYRP3	FAM179B		DUSP8	PDZK1	NAT10		KEGG_PATHWAY	mmu04060:Cytokine-cytokine receptor interaction	15	3.64078	0.00837015	IL12RB2, TNFRSF21, CCR5, CCL20, IL20RB, OSMR, IL20RA, IL10RA, TGFB3, CCL8, CSF3R, IL15RA, HGF, CCL7, CSF1R	216	245	7720	2.18821	0.132631
	PLCXD2	FAM5C		DZIP3	PNPLA5	SULT1B1		KEGG_PATHWAY	mmu04066:HIF-1 signaling pathway	9	2.18447	0.00828872	PRKCA, PIK3CG, CYBB, SLC2A1, PLCG2, SERPINE1, HK2, EGLN3, STAT3	216	104	7720	3.09295	0.140788
	OAS1F	OR10G3		EAF1	CD24A	ITGB4BP		KEGG_PATHWAY	mmu04668:TNF signaling pathway	9	2.18447	0.0108695	PIK3CG, FOS, MAP3K5, PTGS2, CCL20, CXCL2, BCL3, CREB5, MMP3	216	109	7720	2.95107	0.141323
	RDH1	UBAP2		EBP	SLC4A1	ENPP5		KEGG_PATHWAY	mmu05145:Toxoplasmosis	9	2.18447	0.0133287	PIK3CG, LAMA1, HSPA2, LDLR, CCR5, GNAI1, IL10RA, TGFB3, STAT3	216	113	7720	2.84661	0.154118
	TMPRSS4	RPL27		EFHD1	FOXI3	TYK2		KEGG_PATHWAY	mmu04510:Focal adhesion	13	3.15534	0.0129093	PIK3CG, PRKCA, BRAF, TNC, HGF, LAMA1, COL6A6, COL27A1, RELN, TNN, THBS2, THBS4, SPP1	216	207	7720	2.24459	0.157245
	KRTAP31-2	PALM2-AKAP2		EFHD2	GM10061	MED28		KEGG_PATHWAY	mmu00100:Steroid biosynthesis	4	0.970874	0.014848	EBP, LSS, HSD17B7, DHCR24	216	19	7720	7.52437	0.162445
	RASGRP1	NUFIP1		EFNA4	SPRR2H	EIF3D		KEGG_PATHWAY	mmu04310:Wnt signaling pathway	10	2.42718	0.016734	PRKCA, WNT16, NKD2, FZD1, LEF1, FZD3, CXXC4, FZD5, PLCB2, FOSL1	216	141	7720	2.5348	0.173415
	PANX3	CST5		EGLN3	PMEL	PDCD11		KEGG_PATHWAY	mmu04630:Jak-STAT signaling pathway	10	2.42718	0.0197281	IL12RB2, PIK3CG, PTPN6, IL20RB, OSMR, IL20RA, IL10RA, CSF3R, IL15RA, STAT3	216	145	7720	2.46488	0.185611
	ALS2CL	RPL36AL		EIF2B2	URAH	CYP51A1		KEGG_PATHWAY	mmu04913:Ovarian steroidogenesis	6	1.45631	0.0207142	ADCY3, PTGS2, LDLR, HSD17B7, BMP6, PLA2G4D	216	57	7720	3.76218	0.186737
	DIO2	NARG1		EIF2B5	TMEM125	COL25A1		KEGG_PATHWAY	mmu04670:Leukocyte transendothelial migration	9	2.18447	0.0194321	PRKCA, PIK3CG, CYBB, CLDN4, GNAI1, NCF4, PLCG2, CLDN14, RHOH	216	121	7720	2.6584	0.190547
	MMP3	METTL9		ELK3	INPP5D	DHX8		KEGG_PATHWAY	mmu04390:Hippo signaling pathway	10	2.42718	0.0249211	PPP2R1B, WNT16, CTGF, SERPINE1, TGFB3, FZD1, LEF1, FZD3, FZD5, BMP6	216	151	7720	2.36694	0.198703
	RNF222	QSOX1		ELOVL7	CD14	EIF3I		KEGG_PATHWAY	mmu04014:Ras signaling pathway	13	3.15534	0.0260969	PIK3CG, PRKCA, PLD1, FGF22, HGF, GAB2, RASGRP1, PLCG2, RIN1, EFNA4, CSF1R, NGF, PLA2G4D	216	229	7720	2.02895	0.200545
	AWAT2	TCEA1		ENG	DGAT2L6	NPR1		KEGG_PATHWAY	mmu00260:Glycine, serine and threonine metabolism	5	1.21359	0.0244287	CTH, MAOA, GNMT, PSPH, CBS	216	40	7720	4.46759	0.201837
	ARHGDIB	HOXB3		ENPP1	ACOX2	MCM5		KEGG_PATHWAY	mmu04010:MAPK signaling pathway	14	3.39806	0.0242118	PRKCA, FOS, NTF5, MAP3K5, HSPA2, BRAF, RASGRP1, DUSP10, TGFB3, FGF22, CACNA1E, DUSP8, PLA2G4D, NGF	216	253	7720	1.97775	0.207333
	DUSP14	EXOC1		ENTPD7	STAP2	PROM1		KEGG_PATHWAY	mmu05160:Hepatitis C	9	2.18447	0.0358308	PIK3CG, PPP2R1B, IKBKE, BRAF, LDLR, CLDN4, IRF1, STAT3, CLDN14	216	136	7720	2.3652	0.257846
	EIF2B3	ZBTB8A		EPB41L3	PSAT1	ADRA2A		KEGG_PATHWAY	mmu05211:Renal cell carcinoma	6	1.45631	0.0383098	PIK3CG, BRAF, SLC2A1, TGFB3, EGLN3, HGF	216	67	7720	3.20066	0.258175
	PCSK1	ZC3HAV1		EPGN	RNASET2B	ZNF223		KEGG_PATHWAY	mmu04724:Glutamatergic synapse	8	1.94175	0.0411454	PRKCA, ADCY3, SLC1A2, PLD1, GNAI1, GRIK3, PLCB2, PLA2G4D	216	115	7720	2.48631	0.260477
	MS4A6D	ALG10		EPHB1	SLC15A3	ELANE		KEGG_PATHWAY	mmu04530:Tight junction	9	2.18447	0.0399778	PRKCA, PPP2R1B, EPB41L3, MAGI1, CLDN4, GNAI1, HCLS1, MYH11, CLDN14	216	139	7720	2.31415	0.260785
	AHR	KIAA0101		EREG	SPINK7	TCP1		KEGG_PATHWAY	mmu04725:Cholinergic synapse	8	1.94175	0.0379679	PRKCA, PIK3CG, ADCY3, FOS, KCNQ4, GNAI1, CREB5, PLCB2	216	113	7720	2.53032	0.263458
	CD53	EPHA10		FADS2	WNT7B	FADD		KEGG_PATHWAY	mmu04662:B cell receptor signaling pathway	6	1.45631	0.044948	PIK3CG, FOS, PTPN6, LYN, PLCG2, PIK3AP1	216	70	7720	3.06349	0.274268
	FOXN1	RPS27		FAM105A	CAR6	MALAT1		KEGG_PATHWAY	mmu04722:Neurotrophin signaling pathway	8	1.94175	0.0536087	PIK3CG, IRAK3, NTF5, MAP3K5, BRAF, PLCG2, MATK, NGF	216	122	7720	2.34366	0.311404
	BHLHA9	C9ORF47		FAM49A	SNAI3	RRAGB		KEGG_PATHWAY	mmu04915:Estrogen signaling pathway	7	1.69903	0.0552958	PIK3CG, ADCY3, FOS, HSPA2, GNAI1, CREB5, PLCB2	216	98	7720	2.55291	0.312355
	TTC39A	RPL36A		FAM60A	ACSBG1	OSBPL3		KEGG_PATHWAY	mmu05142:Chagas disease (American trypanosomiasis)	7	1.69903	0.0671699	PIK3CG, PPP2R1B, FOS, GNAI1, SERPINE1, TGFB3, PLCB2	216	103	7720	2.42898	0.351868
	GSDMC2	RPS6		FCER1G	KRTAP31-1	CCT4		KEGG_PATHWAY	mmu04660:T cell receptor signaling pathway	7	1.69903	0.0697101	PIK3CG, FOS, PTPRC, PTPN6, RASGRP1, ICOS, LCP2	216	104	7720	2.40563	0.355392
	AWAT1	CPXM2		FCGBP	LPIN3	TRIP6		KEGG_PATHWAY	mmu05217:Basal cell carcinoma	5	1.21359	0.0663097	WNT16, FZD1, LEF1, FZD3, FZD5	216	55	7720	3.24916	0.355627
	MAGI3	ZRANB1		FGD3	STFA2	LILRB2		KEGG_PATHWAY	mmu04931:Insulin resistance	7	1.69903	0.0861035	PIK3CG, PPP1R3C, SLC2A1, SLC27A6, CREB5, ACACB, STAT3	216	110	7720	2.27441	0.405755
	EGLN3	TMEM176B		FGF22	NFKBID	LOC389906		KEGG_PATHWAY	mmu00770:Pantothenate and CoA biosynthesis	3	0.728155	0.0882197	ENPP1, PANK1, DPYD	216	18	7720	5.95679	0.406164
	RAB3IP	C9ORF72		FGFBP1	PLA2G2E	HARS2		KEGG_PATHWAY	mmu04911:Insulin secretion	6	1.45631	0.0912699	PRKCA, ADCY3, SLC2A1, CREB5, PLCB2, PCLO	216	86	7720	2.49354	0.409923
	RBM47	NXF1		FJX1	CASP4	GJB6		KEGG_PATHWAY	mmu04370:VEGF signaling pathway	5	1.21359	0.0853657	PRKCA, PIK3CG, PTGS2, PLCG2, PLA2G4D	216	60	7720	2.9784	0.410626
	CACNA1E	AGFG1		FLRT3	CD99L2	NACC1		KEGG_PATHWAY	mmu04012:ErbB signaling pathway	6	1.45631	0.094764	PRKCA, PIK3CG, NRG4, EREG, BRAF, PLCG2	216	87	7720	2.46488	0.415071
	STRA6	SNRPB		FMNL1	GM11938	CHCHD4		REACTOME_PATHWAY	R-MMU-114604:R-MMU-114604	7	1.69903	0.00240344	PIK3CG, PTPN6, LYN, GAB2, PLCG2, FCER1G, LCP2	215	49	7575	5.03322	0.359286
	SLC20A2	EIF3M		FOS	MS4A6C	EFEMP1		REACTOME_PATHWAY	R-MMU-449147:R-MMU-449147	7	1.69903	0.00136394	IL1F9, OSMR, IL1RL2, CSF3R, IL15RA, IL33, CSF1R	215	44	7575	5.60518	0.396495
	GLRX	AMAC1L2		FOSL1	GM7137	TBXAS1
	GM14137	RPL5		FOXN1	FAM46B	DLEU2L
	FA2H	CNOT1		FOXP4	GM11565	PALB2
	PTGDS	RPL23A		FZD1	TMIGD1	CASC5
	PDZK1	LSM3		FZD3	KRTAP12-1	ZNF319
	PTPRC	ANKRD17		FZD5	KRTAP4-13	MED14
	PNPLA5	ABCF1		GAB2	ANO1	IAPP
	CD24A	SF3B5		GAS1	SERPINB2	YIPF5
	SLC4A1	CEACAM3		GCLC	SLC25A48	BACE1
	FOXI3	PSMD1		GDA	RHPN2	PEX10
	GUCY2C	RPS4X		GDPD5	DUSP1	COLEC12
	GM10061	ZNF676		GGT1	TYR	CCL28
	SPRR2H	RPS24		GJA3	LURAP1L	OPA1
	PMEL	RPL10		GK5	P2RY2	GALR1
	URAH	DSC1		GMCL1	CPS1	TIPRL
	TMEM125	TMEM130		GNAI1	MPEG1	IRF6
	INPP5D	ZNF57		GNMT	NPPC	TERT
	SLC45A2	LILRB2		GPLD1	CDH6	GTPBP4
	CD14	RPL14		GPNMB	CCDC64B	ENOSF1
	DGAT2L6	POLR2J2		GPR143	MORN4	RANBP1
	ACOX2	SLA2		GPR146	LAPTM5	COPB2
	STAP2	SNRPA		GPRC5D	FCGR2B	RNPEP
	PSAT1	TBC1D12		GRIK3	KRTAP5-1	SERBP1
	RNASET2B	MED20		GSTA4	HSD3B6	RNF24
	SLC15A3	KIAA0415		GSTO1	GNG4	KIAA1274
	SPINK7	TAS2R42		GUCY2C	THEM4	HSPA12A
	WNT7B	C14ORF179		HAS3	ACOX3	ZSWIM6
	CAR6	LOC388720		HCLS1	SNED1	WDR26
	SNAI3	SHE		HDAC7	FAR2	NOTCH2NL
	BCL3	NAT12		HES2	SAMD5	TSPAN5
	CYP7B1	GPR110		HGF	CACNA1I	LPPR1
	ACSBG1	SPIC		HK2	FAM162A	STRN4
	CCR5	RRP12		HOXB4	IL13RA2	ZNF606
	KRTAP31-1	RPL15		HOXC13	SLC6A14	QPRT
	LPIN3	EIF5B		HSD17B14	GM3250	PPP4R4
	STFA2	RNASE2		HSD17B7	ITGB2	RPL17
	NFKBID	RPS14		HSPA2	MGST3	EPB42
	PLA2G2E	HSPA13		HSPB8	BCAS1	OR10C1
	CASP4	FGF21		HTRA1	SH2D5	LCN2
	CD99L2	TPST2		ICOS	ELF5	DDX49
	GM11938	MPP6		IGFBP3	VAV1	PIGK
	MS4A6C	NLRP12		IKBKE	SLC38A3	LPPR4
	CBS	NUF2		IKZF2	LCP1	MTUS1
	GM7137	MYO3B		IL10RA	FAM213A	RPL24
	FAM46B	PLEKHF2		IL12RB2	ARHGAP30	TRPV4
	GM11565	PCGF1		IL15RA	CITED4	DDIT4
	TMIGD1	ANKRD49		IL17RC	CCL22	RTF1
	CHN2	CCDC62		IL1F9	FGR	MAD2L1
	KRTAP12-1	NHP2		IL1RL2	ACE2	SH2D4A
	KRTAP4-13	CALU		IL20RA	SLC24A5	GPR62
	ANO1	SF3A2		IL20RB	WFDC17	PPM1G
	SERPINB2	TRIM39		IL33	SLC1A3	CHRNA5
	SLC25A48	YTHDC1		IQGAP2	LILRB4A	GUCA1C
	RHPN2	N4BP1		IRAK3	6430571L13RIK	VPS18
	DUSP1	ORC6L		IRF1	KRTAP27-1	BFSP1
	SAMSN1	FBXO5		IRF8	H60C	PSMD4
	TYR	TRAPPC10		ITGB1BP2	SCT	TIPARP
	LURAP1L	RFFL		KCNA1	PIRB	LETMD1
	P2RY2	SCARA3		KCNG2	CLCA3A1	MDN1
	CPS1	CBR4		KCNQ4	GRIA2	HNRPM
	MPEG1	SLBP		KLF15	CLK3	LCTL
	NPPC	QDPR		KLF5	CYP4F39	TIAL1
	CCDC64B	UBASH3A		KLK13	MITF	BAHD1
	MORN4	DLEU2L		KLRD1	PIK3R3	NPB
	LAPTM5	JARID1D		KRT18	CRISPLD2	DEFA3
	MSI1	CDC5L		KRT33A	GAS2L3	ALDH1A1
	FCGR2B	ATL1		KRT33B	NCKAP5	TTLL1
	KRTAP5-1	NAPA		KRT36	CERS5	UBE2V1
	OSBP2	YWHAE		KRT39	CSDC2	TPR
	HSD3B6	SV2A		KRT4	PLXNA4	SLC25A28
	GNG4	C11ORF63		KRT6B	EPRS	DDX46
	THEM4	LMBRD1		KRT73	CCL27A	PDLIM2
	ACOX3	MTF2		KRT8	KLK6	TMPRSS11A
	EFHD1	CPLX4		KRT82	SPI1	LPPR2
	SNED1	HIST1H3E		KRTAP5-3	CYBRD1	ZNF148
	NCKAP1L	HIST1H2BM		KRTAP6-2	ARHGAP39	OR56A1
	FAR2	TAS2R38		KRTAP8-1	ATP6V1B1	LAMA2
	SAMD5	UBE2D4		LAMA1	RARRES1	MRPS35
	CACNA1I	RPS13		LCP2	NHS	PCNA
	FAM162A	TBC1D19		LDLR	SLC16A1	ALKBH2
	IL13RA2	OR5AC2		LEF1	PRSS27	EIF3F
	GGT1	MLF2		LPO	DNASE1L3	WNK1
	SLPI	RPL30		LRCH2	LRP2	PRG2
	SLC6A14	RPS25		LRRC20	ACAT2	KIF14
	GM3250	HABP2		LRRC32	CHAC1	CWF19L2
	ITGB2	ZNF408		LSS	H2-Q7	GPATCH3
	MGST3	HEATR1		LST1	DCT	PROKR2
	BCAS1	SNRNP200		LY75	ID3	SFXN3
	SH2D5	C1ORF14		LYN	IL1RL1	UBE2I
	ELF5	RPL11		LZTS1	MLANA	FCRL5
	VAV1	KIAA0649		MAGI1	TMTC1	CA8
	SDR16C5	SMC2		MAOA	DSC2	HPX
	KRT18	RSL24D1		MAP3K5	ALOX8	EYA2
	SP6	RDH10		MASP1	UTP14B	NDUFA1
	SLC38A3	KHDRBS3		MAST3	RNASEL	WDR82
	LCP1	MTERFD3		MATK	TBC1D30	NUP155
	FAM213A	ZCCHC10		MBOAT7	SOAT1	LSM4
	ARHGAP30	PRSS38		MCOLN2	ENTPD1	FNBP1L
	ENPP1	DISP1		ME2	SESN3	ADAM17
	NAV3	RTN2		MEFV	CTNS	LGTN
	CITED4	RNF133		MEGF6	SGPP2	INTS1
	ARHGAP8	ZNF682		METTL6	RNF34	MEPCE
	CCL22	CORO7		MGAT4A	RNF182	TTC26
	FGR	SMC1A		MMP13	KRT84	C9
	ACE2	DDX46		MMP3	GM11564	ADPGK
	SLC24A5	PPRC1		MMRN1	GM13124	OR2H2
	WFDC17	EIF2S2		MOCS2	AADACL2	MFN2
	CCL20	SMC3		MS4A7	CD52	C17ORF42
	SLC1A3	SLC4A1AP		MSI1	LIPN	TSPAN14
	LILRB4A	RPL41		MSR1	SLC25A37	C19ORF26
	6430571L13RIK	TM9SF3		MSX2	GGCT	TCERG1
	KRTAP27-1	SLAMF6		MT4	ACTC1	BRAP
	NRIP3	KCMF1		MVD	LDAH	LRRC16A
	H60C	SLC25A28		MYCN	2310061N02RIK	CASC3
	FZD3	USP7		MYH11	GM11937	SELI
	IKZF2	TAF7		NAV3	SPTSSA	OR2D2
	SCT	OGN		NBEAL2	ERI1	LIN7A
	PIRB	MAGOH		NCF4	PDSS1	NDUFAB1
	IL12RB2	EIF3G		NCKAP1L	CYSTM1	LOC387876
	LRRC32	TASP1		NDUFA4L2	SELE	SLC30A9
	CLCA3A1	TMED8		NFAM1	SEC14L4	SNAPC1
	TRPV6	MRPL1		NFASC	RTKN2	SMU1
	RDH11	C20ORF111		NFE2L3	GABRP	ZMYND10
	GRIA2	RPL4		NFIL3	FXYD5	SPIC
	CLK3	IGSF10		NFKBIZ	FOXQ1	SSRP1
	CYP4F39	CSTB		NGF	CLCA3A2	LOC619207
	ICOS	PMS2L5		NKD2	OTUB2	POLR2D
	TGM3	SCEL		NLRC5	GOLGA7B	SUDS3
	MITF	MED30		NLRP10	ENGASE	VDAC1
	PIK3R3	NUCKS1		NRG4	RET	DCTN1
	CRISPLD2	SNRPD2		NRIP3	BIRC3	C7ORF36
	GAS2L3	MTX1		NTF5	CMA1	NDUFAF2
	NCKAP5	TWISTNB		NTN4	KIF26A	ZNF829
	CERS5	RIOK1		OSBP2	H2-AA	ZBTB46
	SLAIN1	PHYH		OSMR	SDR42E1	ZBTB2
	CSDC2	LRSAM1		P2RY1	CYP1A1	GFOD1
	MSX2	LRRC19		PAG1	PLOD2	LOC220930
	RHOV	RPP40		PANK1	CD244	RTEL1
	PLXNA4	UBE2T		PAPSS2	TSPAN6	SPG7
	EPRS	PTPRV		PAQR7	IL13RA1	RNPS1
	CCL27A	CACNB3		PAQR8	H2-EB1	RYR1
	KLK6	CEP68		PCLO	HK1	HSPD1
	SPI1	CCDC14		PCSK1	CYP2J8	PDE4A
	CYBRD1	C18ORF1		PCTP	STEAP2	SLC4A10
	ARHGAP39	RCE1		PDE12	SELPLG	GLYCTK
	ATP6V1B1	PODNL1		PEX3	TRPM1	MAG
	RARRES1	CEP152		PFKL	ACOXL	UBR5
	PGM2L1	MYOCD		PFN2	RAB15	FAM10A4
	NHS	USP31		PGLYRP3	CCR2	ZNF415
	SLC16A1	PLCXD3		PGLYRP4	ALOX12E	CCNDBP1
	THBS4	SRGAP2		PGM2L1	COTL1	FEZF2
	PRSS27	ENKUR		PHTF2	ZFP618	CLDN20
	DNASE1L3	NECAB2		PIK3AP1	CERS4	APOBEC1
	LRP2	KIRREL2		PIK3CG	DDAH1	OVOL1
	ACAT2	ZSCAN5A		PITRM1	SECTM1A	KPNA5
	CLEC7A	WBP2		PKIB	GM5538	SCP2
	PEX3	POLR2B		PLA2G4D	HPGDS	HPCAL1
	PPP1R3C	SAMD1		PLAUR	COL23A1	SPTLC2
	CHAC1	CYP27C1		PLCB2	CXCL14	LOC283143
	H2-Q7	ILKAP		PLCG2	MCPT4	TWSG1
	DCT	SCGB1D4		PLD1	C3AR1	RPL10
	ID3	MUC6		PLEK2	MAP3K14	URB1
	IL1RL1	NOL7		PLEKHG1	OCA2	FILIP1L
	MLANA	ZNF469		PLIN2	IPMK	PCDHB14
	TMTC1	C9ORF150		PMAIP1	NCF2	GPT
	ALOX8	ERO1L		POR	SBNO2	STK35
	SYT7	ALX4		POU2F3	PSORS1C2	SRD5A2
	UTP14B	PEF1		PPP1R13B	CHIL3	DRD1
	RNASEL	PSCD2		PPP1R3C	COL6A5	RPRD1B
	DNAJC6	SPG20		PPP2R1B	FYB	ARFIP2
	TBC1D30	AIDA		PRG4	HCAR2	ATP8A2
	SOAT1	PDCD11		PRKCA	SLCO4C1	SET
	ACSL3	LBXCOR1		PROCR	GM11596	SLC16A7
	ENTPD1	VSIG2		PSD3	ITGAM	MED15
	SESN3	CALR3		PSMB8	IFITM1	LHFP
	CTNS	SFRS3		PSPH	ELOVL6	ABI2
	SGPP2	SPINK5		PTGS2	UST	ROD1
	RNF34	PKP3		PTHLH	CYTH4	STC2
	RNF182	MPV17L2		PTPN22	CCDC155	NARG1
	KRT84	NEGR1		PTPN6	CD101	SEL1L
	GM11564	CXORF21		PTPRC	SLC27A3	CTNNBL1
	GM13124	GOLGA3		RAB27A	CD300LD	BHLHB3
	ACACB	DCP2		RASD1	TYRO3	SAP18
	AADACL2	SMN2		RASGRP1	GCAT	SNURF
	CD52	RASA2		RASL11A	GADL1	TBCE
	LIPN	IL26		RBM20	CYTIP	EPN1
	SLC25A37	MED16		RBP2	PITHD1	ZNF480
	GGCT	SUDS3		RDH11	UPK1B	OR4C13
	ACTC1	WDR49		RELN	AADACL3	ITGB1
	ADAMTS4	ZNF577		RHOH	TLR1	ACVRL1
	LDAH	C19ORF29		RHOV	HOXC8	HARS
	2310061N02RIK	PPP2R3A		RIN1	FBP1	CTGLF1
	GM11937	CENPO		RNF180	IL4RA	UBASH3A
	PANK1	DPP9		RNF39	ZDHHC13	CYB5D2
	SPTSSA	MIRH1		RNF41	MST1R	YWHAE
	ERI1	HRASLS2		S100A11	LRRC1	WAC
	PDSS1	C11ORF46		S100A3	PLEKHO2	HOXD13
	CYSTM1	C12ORF29		SAMSN1	BEAN1	LIMA1
	SELE	COMMD7		SCN4B	PCDH8	IGFALS
	SERPINE1	OSTF1		SDR16C5	CCSER1	PELI3
	SEC14L4	ZDHHC5		SERPINE1	GM438	CAMTA1
	PGLYRP4	ZNF792		SKAP1	ITGAX	UTP3
	CYBB	LOC552889		SLAIN1	IL17RE	PRSS8
	RTKN2	C14ORF37		SLC16A2	4930438A08RIK	DSG2
	GABRP	EXOSC9		SLC1A2	ZFP385B	PRPF40A
	FXYD5	TMEM25		SLC25A1	SDR16C6	AKAP5
	FOXQ1	INTS4		SLC27A6	NAV2	PFDN2
	CLCA3A2	RPS6KA6		SLC28A3	TMPRSS11E	LRRC8D
	OTUB2	TXNL4A		SLC2A1	SELENBP1	CAPZB
	GOLGA7B	PHF7		SLC45A2	SERPINB11	NLRP12
	ENGASE	COX7B		SLC4A8	IFITM3	LRRC17
	RET	MN1		SLC4A9	DOK4	TRIP10
	BIRC3	ARHGEF9		SLC7A1	HAVCR2	ROPN1L
	CMA1	TMEM135		SLC9A2	CFAP57	ZHX3
	KIF26A	AGR3		SLPI	SERPINA3I	ARL2
	H2-AA	TEAD4		SMAD7	GUCA1B	ADSSL1
	SDR42E1	HEATR3		SOX7	AU018091	KCNJ13
	CYP1A1	ZYX		SP6	KRT40	FBXL11
	PLOD2	OR5P3		SPINT1	CLCA1	TGFBR2
	GK5	PRSS36		SPIRE1	AKNA	ZNF676
	CORO1A	MYH14		SPON1	SERINC2	MBP
	DTX4	CRTC2		SPP1	CAPN8	POFUT1
	CD244	MYO3A		SPRR2D	PRICKLE1	GCN1L1
	PIK3CG	PPP4R4		SPSB4	PM20D1	E4F1
	TSPAN6	KHDRBS1		SRGN	LRRC25	AKT3
	CTPS	ZSWIM1		SRMS	P4HA3	LILRA2
	IL13RA1	C17ORF48		ST6GAL1	TLCD2	LHFPL2
	H2-EB1	MALAT1		ST8SIA6	TNFAIP6	TMED3
	HK1	VASH2		STAT3	KCNE1	ARMCX2
	CYP2J8	C20ORF46		STK38L	AKR1C18	IWS1
	STEAP2	FRMD7		SYNGR1	MINPP1	RAB20
	SELPLG	RAPGEF3		SYT7	H2-M2	TACSTD2
	TMEM109	OR10J1		SYTL2	CMAH	NPPA
	ACOXL	CHERP		TAF6	S100A4	RAD17
	RAB15	DOC2A		TAGLN	H2-Q6	MAGOH
	SPSB4	PITPNA		TCF23	METTL7B	C1QA
	IL17RC	C2CD2		TFEC	CDC14A	C14ORF43
	CCR2	TRIB2		TGFB3	TTC7B	SPRY1
	HSD17B7	PSG7		TGFBI	ADRBK2	RPL35A
	ALOX12E	C6ORF62		TGM3	TMEM64	HMBS
	COTL1	ACOT1		THBS2	AOX4	DSC1
	ZFP618	C1ORF58		THBS4	SLFN2	TRAM2
	CERS4	PUF60		THSD1	CLEC4N	ERGIC1
	DDAH1	PAR1		TIAM2	KRTAP5-4	RLN2
	SECTM1A	C7ORF50		TM4SF1	DCLK3	PKDREJ
	GM5538	TSPYL4		TM6SF1	SLC40A1	SAFB
	HPGDS	NKG7		TMEFF1	KRTAP17-1	TUBA3D
	CXCL14	VPREB3		TMEM109	DENND1C	MRTO4
	MCPT4	COPS6		TMEM173	MMP11	KCNB2
	BANP	CLPB		TMPRSS7	SLC24A4	ZFP42
	TCF23	OR10T2		TNC	SCIN	CARM1
	C3AR1	ARMCX6		TNFAIP2	ADTRP	ADD3
	MAP3K14	CETN1		TNFRSF21	ACSM3	P2RY6
	OCA2	GPR37L1		TNIP3	SLC7A11	YWHAZ
	POU2F3	PEG10		TNK1	KLK8	EGLN1
	GDPD5	ZNF181		TNN	SH3BGRL3	CALM3
	IPMK	CXORF40B		TPSB2	SLC5A9	TBC1D8
	NCF2	H2AFV		TREM2	KRT6A	RBBP4
	COL8A2	MMS19L		TRIM59	GM3233	NCRNA00164
	FCGBP	GPR6		TRPV6	GM19668	FOXO4
	SBNO2	CRYZ		TTC39A	PGM1	TMPO
	MS4A7	RGSL1		TTYH2	FHOD3	OGN
	PSORS1C2	ZNF473		TYROBP	SERPINB1C	NFKBIE
	CHIL3	ZNF789		UPP1	KRTAP1-3	TOPBP1
	COL6A5	SERF2		VSIG8	CAR12	FAM20C
	LDLR	C21ORF7		WDR47	PRSS35	FNDC3A
	FYB	NPVF		WFDC12	LHPP	SLC17A7
	HCAR2	ZMYND8		WNT16	WDR78	MPP6
	SLCO4C1	CASZ1		XYLT2	6430548M08RIK	NCBP2
	NLRP10	ZNF771			TMEM45A	ATP2A1
	HGF	SPRYD3			CDK6	PIGA
	GM11596	CPNE5			SKINT1	PSTPIP2
	ITGAM	C9ORF80			BC117090	THAP1
	IFITM1	TBC1D8			CES2G	GFPT2
	ELOVL6	FOXR2			OXCT2A	GNB4
	UST	OR2F2			SLC45A3	ERCC8
	CYTH4	AMOTL2			SLC6A19	CCNH
	CCDC155	NDUFA4			KCNH1	DDX21
	CD101	OSBPL11			NR4A3	MYCL1
	SLC27A3	TMEM171			GADD45A	MLF1IP
	CD300LD	JOSD2			ARHGEF28	GSTA1
	TYRO3	ARAP1			MS4A6B	ZNF79
	GCAT	ANKRD13C			KALRN	GPR87
	ARC	NRARP			SPECC1	CYLC1
	GADL1	ZNF212			PXYLP1	OR52B6
	CYTIP	PNPLA1			KRTAP5-2	RTDR1
	ABHD3	SSX3			KRT32	FUT3
	PITHD1	MDFIC			CYP2W1	DPYS
	CHGA	KIAA0467			FAAH	KIAA0586
	SPRR2D	MAGEA5			ALAS2	SH3GLB1
	SMAD7	CNOT8			PTGER4	VCAN
	CAPN12	PAPOLB			CSGALNACT1	TNFRSF19
	CCL7	OR10J5			CYP2G1	SEC24C
	AADACL3	ZNF229			MSMO1	KDM5A
	SYTL2	EHBP1			LPCAT3	IL24
	TLR1	ODF2L			ID4	RPS24
	HOXC8	KIAA0284			CLU	COL22A1
	HOXC13	NARF			FAM81A	RBM19
	FBP1	DVL1			FAP	ETFDH
	IL4RA	HIST1H1E			DHRS9	RBX1
	ZDHHC13	ENDOD1			TRPV3	NIPBL
	MST1R	PSG1			H2-AB1	RGR
	ABCC4	EGFL7			LYPD6B	REM1
	LRRC1	ACRBP			HMHA1	NHP2
	PLEKHO2	PRRT3			BCL11B	TBL3
	BEAN1	NDOR1			GPX2	DZIP1
	PCDH8	CPA6			LBP	ISG20
	CCSER1	PRDM14			KRTAP26-1	ZNF566
	GM438	TM9SF1			TNFRSF18	BRI3BP
	ITGAX	BAIAP3			UBASH3B	RFC5
	PPP1R13B	C11ORF21			5031414D18RIK	RCE1
	IL17RE	UMODL1			LDHB	GRHL2
	4930438A08RIK	DCHS1			KRTAP4-9	RAG1AP1
	ZFP385B	TRAF7			FADS3	CDT1
	SDR16C6	LMTK3			CSNK1E	AGPAT5
	NAV2	NDUFS5			SCCPDH	OR13H1
	TMPRSS11E	SLC25A23			KRT75	KCNH7
	SELENBP1	CLPP			KRTAP1-4	BRD7P3
	MSR1	C15ORF44			GALNT14	OR2A5
	FOSL1	KIAA1429			WNT10B	FBXO45
	SERPINB11	SAP30			SOD3	ADARB1
	EIF2B5	E2F5			GLIS3	MYO3B
	PLIN2	UNC84B			WNT5A	SRA1
	IFITM3	ZNF703			SARDH	RPGRIP1
	LEF1	GAPDH			KRTAP3-2	RCN3
	DOK4	WSB2			BMP8A	ZNF57
	HAVCR2	KCNJ14			TAL1	SF3B4
	CFAP57	MNDA			NRROS	PHPT1
	SERPINA3I	OR2L8			CHRNA4	PRKACA
	GUCA1B	GOLGA8B			LDLRAD3	SLC19A1
	KRTAP5-3	WDR34			RPTN	FOXD4L1
	AU018091	PDCL			TAGLN3	UBE2E1
	KRT40	OR2AE1			SKINT11	ILKAP
	CLCA1	FAM124B			TMEM164	EIF2AK2
	SERINC2	SAP30L			ARNTL2	VAX2
	LCP2	LDLRAD2			GAS2L1	INPP5F
	CAPN8	SERPINB8			NFATC1	CHRNA6
	IL1RL2	CSNK1G2			PIK3CD	APOA4
	PRICKLE1	CD86			PLB1	ASTN2
	PM20D1	ZBTB9			CORIN	PHF7
	LRRC25	RIN3			KRTAP2-4	COX4I1
	TIAM2	LOC440295			ADCK4	LOC339535
	P4HA3	TCP10L			NIPAL3	CYP26C1
	TLCD2	NFRKB			ASS1	GPR110
	TNFAIP6	RUFY3			TNFRSF9	NPFFR1
	DOCK2	OR2H1			PRSS53	COPZ2
	KCNE1	CASP9			CIITA	ZNF616
	AKR1C18	OR4F5			PRR13	RMI1
	CIDEA	EMILIN2			GLB1L2	ALAS1
	MINPP1	PLVAP			MID1	NANOG
	H2-M2	CA5BP			IL18	MYF5
	CMAH	COG2			RASGEF1B	TRIP13
	MASP1	FOXS1			TSPAN7	ZNF155
	S100A4	TROVE2			CNFN	CLEC4C
	H2-Q6	FCN3			ETS1	EML1
	METTL7B	FBXO44			STAT5A	NCAPD2
	CDC14A	HIST1H3H			SDCBP2	DARS2
	PSMB8	USP47			8430408G22RIK	STRN
	TTC7B	KDM2B			KRT78	MPPED1
	ADRBK2	OR2A14			PROKR1	FASTKD3
	TMEM64	COPS3			LAT2	CRYBB1
	RBP2	CHORDC1			SAMHD1	FLI1
	CYP4B1	WDR46			GM11595	APOL2
	GNMT	C20ORF71			PF4	ARIH2
	AOX4	KIAA1522			TLR13	ARHGDIA
	SLFN2	IGSF11			MST1	PLXND1
	CLEC4N	RUFY1			SCGB1B27	SLC37A4
	NTN4	PRRX2			PROSER2	NAGS
	KRTAP5-4	FBXL19			TGM5	UTF1
	SPINT1	VPS45			CSTA1	CACNG4
	DCLK3	HS3ST4			LPAR6	CCS
	SLC40A1	LOC440354			VNN1	SEMA3B
	KRTAP17-1	IL18BP			LAP3	GPR26
	DENND1C	HEXIM2			ATP2C2	KCNJ15
	FGF22	UBL4B			LRRC15	RAMP1
	MMP11	MORF4L1			TSPAN10	OR4L1
	SLC24A4	ZNF784			ABHD12B	TDRD3
	KLK13	UPK3B			TXLNG	KIRREL3
	BCL2L15	HMBOX1			APOBEC3	MPHOSPH6
	SCIN	AGRN			SEMA6A	ZCCHC10
	ADTRP	KIAA1539			BAMBI	TMBIM4
	ARID3A	ZCCHC24			KRTAP13-1	SNRPG
	FGD3	SGK1			PADI4	LOC440354
	HK2	PARVG			FXYD4	PTPN7
	GSTO1	ANKRD55			SERPINB1A	ZBED1
	ACSM3	OBFC2A			ICAM1	IL1RAP
	SLC7A11	ANAPC1			ZC3H12A	STAC
	KLK8	OR51S1			UNC5B	PFAS
	STK38L	CLEC4E			EDNRB	PQBP1
	LZTS1	TMEM127			NKD1	SNCB
	CD274	ZBTB33			BTG3	HCRTR1
	SLC5A9	OR3A4			HBB-BT	SMC2
	CPA3	POU3F1			NUDT17	DNAH5
	KRT6A	LRRC28			HHEX	CCNL1
	GM3233	TBC1D24			D230025D16RIK	RPS29
	GM19668	YIF1A			TMEM229B	MED16
	PGM1	KCNIP2			HECW2	PLS3
	FHOD3	BCAP29			MYO1F	GPR68
	SERPINB1C	SETX			SIRPB1C	GLRX2
	KRTAP1-3	PSMD5			IGSF6	KIAA1524
	CAR12	PATZ1			IPCEF1	SLC13A3
	TMPRSS7	ERAL1			SPRR4	LRCH1
	PRSS35	NYNRIN			FCGR3	SIN3A
	LHPP	USP21			SLC6A13	ZNF513
	WDR78	CNGA2			CYP3A57	PDE2A
	6430548M08RIK	FBXL17			CLEC2G	SPINK9
	MYCN	S100A5			SOCS3	AIFM1
	TMEM45A	SYS1			TUBB3	PSD
	CDK6	FKBP14			RASA3	F2RL1
	SKINT1	RICS			MTCL1	CSNK2B
	BC117090	OR11G2			IL1A	ASPN
	CES2G	TPCN2			ALB	ANXA2P2
	OXCT2A	C20ORF118			RGS14	XPO1
	SLC45A3	PSD4			THEMIS2	NDUFS1
	SLC6A19	EPN3			RDH12	HRB
	KCNH1	KLHL23			D8ERTD82E	BTN3A3
	NR4A3	UCN3			GM11562	SELP
	GPR143	PIK4CA			SLC6A20A	SPAM1
	GADD45A	ACBD7			TSPAN13	EEF2
	ARHGEF28	DRP2			PDE8A	UBE2N
	MS4A6B	ZNF419			TMEM62	ALDOC
	CLCA2	UGT2B15			EMC9	TSHZ1
	KALRN	ZNF534			EYA1	EFTUD1
	RNF180	OR1J2			CLDN8	MUC5AC
	SPECC1	HISPPD1			PPP2R2C	C4A
	PXYLP1	PRODH2			TWF1	C9ORF119
	KRTAP5-2	TBC1D7			DUSP2	SUPV3L1
	KRT32	TTYH1			ATG9B	IMP4
	CYP2W1	COX7A2L			CLSTN3	ZNF300
	EREG	SETD2			KLK5	XRCC3
	TNN	FREQ			APOBR	ICT1
	FAAH	REEP2			LIPK	CENPO
	ALAS2	LOC541473			SLC35F5	SMAP1
	PTGER4	NAAA			IL34	GUCY2D
	CSGALNACT1	PGAP3			TLR9	TUFT1
	CYP2G1	BAZ2A			AB124611	NRXN3
	MSMO1	COPS7A			LY6G6D	USP36
	GPNMB	SHOX2			PDZD7	PSMB7
	LPCAT3	FOXA2			CCL6	ZFX
	PRKCA	TAS2R31			H2-T22	TPST2
	ID4	KAT5			MGST2	TAS2R14
	CLU	DYNC2H1			GM11567	FHIT
	RNF39	OR7G1			HIST2H3B	TMED2
	SLC27A6	CELA3B			FCGR4	OR5AS1
	FAM81A	OR5D14			SLFN4	NSMCE4A
	FAP	NUP88			TUBB6	SLC22A3
	DHRS9	ZNF628			CPNE2	SERINC3
	TRPV3	FCHO1			LOXL4	STARD4
	H2-AB1	PTGR1			MARCKSL1	CEP135
	LYPD6B	ENY2			CXCL10	DKC1
	HMHA1	PTP4A3			DOCK10	POLS
	CCL8	NLRP6			FAM107B	RPA2
	FCER1G	BAIAP2L2			TMEM221	ST13
	BCL11B	BCAR3			RNF149	MAGEL2
	GPX2	C22ORF9			OPLAH	KNTC1
	PROCR	ARHGEF15			CCR4	DPT
	LBP	TTC3			MROH4	EIF3B
	KRTAP26-1	LOC401097			FAM227A	MCOLN3
	TNFRSF18	ANKRD11			BBOX1	OR2T29
	UBASH3B	TMEM121			MMP19	LCAT
	NLRC5	CLEC4D			ACKR1	CEP152
	GRIK3	FBN2			KCTD11	FAM111B
	5031414D18RIK	SLC34A2			PLEKHA8	THOC1
	LDHB	SSR1			PLEKHH1	TM2D3
	KRTAP4-9	ZNF774			CRISP1	TJP3
	FADS3	S1PR4			HUNK	ZCCHC12
	CSNK1E	HIST1H4E			BIN2	TUFM
	SCCPDH				NUPR1	EIF3H
	KRT75				GM14548	RPL36AL
	KRTAP1-4				FAM26E	EEF1G
	CHL1				KRTAP9-3	CASP5
	FZD5				RNF224	AQP9
	GALNT14				SHISA5	YTHDC1
	BMP6				MAL2	RPF2
	SOD3				EIF2B4	GABRA5
	GLIS3				DLX4	APOB
	WNT5A				STK26	CCL4L2
	SARDH				TAP2	CTSC
	KRTAP3-2				KRTAP24-1	KLHL14
	LYN				ZBED4	ZNF469
	MGAT4A				TGM6	MED11
	BMP8A				CREG1	FDX1
	PITRM1				CSF1	AP1G2
	TAL1				PDLIM7	NDUFC1
	NRROS				ALDH3A1	PSME3
	CHRNA4				LITAF	CRB1
	LDLRAD3				FGF5	U2AF1
	RPTN				VOPP1	FRAP1
	TAGLN3				RARRES2	RPLP1
	SKINT11				GPM6B	PPIH
	TMEM164				PLD2	DCAKD
	ARNTL2				A430105I19RIK	IFI27L2
	GAS2L1				SLC7A2	PPP1R3B
	NFATC1				PRR5L	MYBBP1A
	PIK3CD				SPRR2I	NADSYN1
	PLB1				TMEM180	SCYL1BP1
	CORIN				KRTAP4-8	ARPC5
	KRTAP2-4				SPHK1	CD22
	NGF				MYO1G	ZBTB17
	ADCK4				B4GALT5	LIPC
	NIPAL3				GM7138	ACADS
	ASS1				NAIP2	PAXIP1
	TNFRSF9				ALOX12B	NCOA7
	PRSS53				FAM26D	KIAA0895
	NKD2				KRT34	TOLLIP
	CIITA				KRTAP5-5	FAM123A
	PRR13				ARHGAP15	DNAJC2
	GLB1L2				NREP	PSMA1
	MID1				GM11710	UXT
	IL18				KRTAP10-4	DNAJC14
	CHMP4C				ABLIM3	DOPEY1
	TSPAN7				TRPS1	SLC4A5
	CNFN				CD74	HTT
	ETS1				JMY	SLC16A6
	STAT5A				EPHB3	SLC5A1
	IL20RA				PDZRN3	HNF4G
	DSG4				CLEC4A2	NUMA1
	TM6SF1				CD200R1	ECM1
	SDCBP2				ABTB2	RASSF2
	8430408G22RIK				VANGL2	NDUFB10
	SPP1				KRTAP7-1	LAIR2
	MEFV				ACSL4	CNKSR2
	KRT78				GALNT7	SMAD4
	PROKR1				KRT83	ONECUT2
	KRT39				S100A7A	FERMT2
	WDR47				GM11559	GABRA4
	LAT2				ELOVL4	MYH14
	SAMHD1				KRT86	ANXA10
	GM11595				ORM1	ZNF254
	PF4				CYP4F18	COBRA1
	DACH1				GPRIN3	QRSL1
	TLR13				KRTAP4-16	BLOC1S1
	MST1				MMP28	CPT1B
	SCGB1B27				CRABP1	ANAPC10
	PROSER2				PTGFR	GFRA1
	TGM5				NPL	TIMP3
	IRF1				ST14	GNB2
	CSTA1				SH3BP1	CDK4
	CD207				SDR9C7	CPSF4
	ME2				MSX1	MRPL33
	LPAR6				HSD17B12	ATXN7
	VNN1				CROT	MESP1
	LAP3				EPSTI1	ZFP95
	ATP2C2				CLMP	GDF2
	TSPAN10				GATA2	POMP
	ABHD12B				PINLYP	ARID5B
	TXLNG				KRT31	TAOK1
	APOBEC3				KRT81	PAN3
	CSF1R				KRT28	MYL12A
	SEMA6A				S100A1	IVL
	DUSP10				UOX	PTPRD
	BAMBI				SAA3	MTSS1
	KRTAP13-1				CKMT1	IFI44L
	PLCG2				NCKAP5L	IGFBPL1
	PADI4				FCGR1	MED13
	PAQR8				NPDC1	DUOXA2
	FXYD4				ORMDL1	ASMT
	LY75				SGK3	RPL23A
	SERPINB1A				NSG1	MMP1
	ICAM1				KRTAP4-6	IL19
	ZC3H12A				PTGS1	CRYGD
	UNC5B				PIK3R5	IQGAP3
	EDNRB				PDPN	COPS8
	NKD1				SHISA2	RPS21
	BTG3				IDI1	SNTG1
	PLEK2				SECISBP2L	NOBOX
	ABLIM2				MARK1	TCFL5
	VSIG8				GPR160	EHMT1
	EPB41L3				FLT1	TFAP2B
	HBB-BT				SKINT3	FIP1L1
	NUDT17				GK	RECK
	CTSK				MLF1	UBA1
	KRT36				CRHR1	ARHGEF15
	HHEX				5430421N21RIK	CRYGA
	D230025D16RIK				DRC1	CKLF
	TMEM229B				FAM198B	MAPKAPK2
	HECW2				GM11568	NBPF1
	S100A11				KLK11	METAP1
	MYO1F				KCNK16	ZNF652
	TAGLN				HMGCS2	SPAG16
	KRT82				TNFRSF11A	UBA6
	SIRPB1C				ACTBL2	MCM2
	PTPN6				TPRG	PSMD7
	IGSF6				MDGA1	HBG1
	IPCEF1				ENO1	SPACA1
	SPRR4				PAWR	CDC42SE2
	MCOLN2				LYG2	NOC2L
	FCGR3				CTIF	TXNL4B
	CYP3A57				DCLK2	SNRPE
	TGFBI				NEURL1B	ATP7B
	CLEC2G				CRNN	NRF1
	OSMR				ADORA2B	ENO3
	TPSB2				GM13178	CD58
	SOCS3				HSPA14	CYLC2
	TUBB3				CTSE	C19ORF12
	RASA3				WFDC5	RFTN1
	MTCL1				PLA2G4F	CCT5
	IL1A				PMVK	PYGO2
	KRT33B				FST	IGSF8
	CRYBA4				KRTAP3-1	DNM3
	ALB				TAP1	AGTR2
	RGS14				ADAMTS18	OR5F1
	THEMIS2				SPATA1	ASCC2
	GPLD1				TRIM25	SLU7
	RDH12				H2-T23	KIAA1539
	D8ERTD82E				STK17B	PPP1R12B
	GM11562				STX11	ZNF517
	ABCC3				SATB1	KIAA1109
	SLC6A20A				THBS1	PRPF3
	TSPAN13				IFI204	DHX37
	PDE8A				P2RX4	NVL
	TMEM62				CLEC4A3	FBXO21
	EMC9				SLC1A1	ZBTB11
	EYA1				NT5E	KRT1
	CLDN8				PLGRKT	PLLP
	CYP26B1				PXDC1	ZIK1
	ENG				PIWIL2	SAMD1
	BNC2				MSTN	SIP1
	PPP2R2C				RPS6KA4	RAD51
	TWF1				RHOB	PGR
	DUSP2				CPTP	ZNF650
	ATG9B				VIMP	NAPG
	CLSTN3				PPT2	GRIP2
	KLK5				KRTAP22-2	RYR2
	APOBR				KRTAP11-1	DTNA
	CLDN4				ENTPD3	TLR6
	LIPK				SLC6A4	ACOX1
	ST8SIA6				SLC16A14	ZNF628
	CRYM				IL2RG	CLDND1
	SLC35F5				MAP3K6	SFN
	FADS2				IQSEC3	CAMK2B
	IL34				SASH3	CDH10
	TLR9				KRT72	FDXR
	SLC4A8				KRTAP6-5	NCDN
	AB124611				PARP14	MYOM1
	HOXB4				KRTAP14	FAM44A
	NFIL3				NETO2	PIP5K1B
	LY6G6D				MYCL	HMG20B
	PDZD7				C1QTNF1	EPOR
	FOS				ACSL5	FGD6
	GJA3				TMPRSS11G	NOL4
	CCL6				GSG1L	YY1
	H2-T22				ATP6V1C2	OR5M8
	SRMS				KRTAP19-9B	PPP4R2
	GM11567				4930553J12RIK	TRPC6
	HIST2H3B				SELL	CDKL5
	FCGR4				FOXE1	KCNJ8
	SLFN4				RNASET2A	C19ORF33
	TUBB6				HEPHL1	DERA
	CPNE2				NIPAL4	PRPH2
	LOXL4				SLITRK6	HNRNPA0
	MARCKSL1				TCEAL7	MAP3K7IP1
	DUSP8				KRTAP9-1	EIF3C
	CLDN14				NIM1K	AASDHPPT
	CXCL10				PTK6	TLE2
	DOCK10				FAM3B	FAM83A
	NTF5				SLC39A10	ANK2
	IL15RA				KLHDC8A	TUBA1B
	FAM107B				TMPRSS2	RPS17
	TMEM221				KRTAP4-1	CDKN2BAS
	MVD				D6ERTD527E	CAMK2A
	RNF149				SPACA6	OR4S1
	ALDH1L2				IL7R	PYDC1
	OPLAH				CLDN12	OLFM2
	CCR4				TNFRSF1A	AMOT
	MROH4				KRT26	TRAT1
	FAM227A				IL16	TNFSF4
	TNC				ZFP872	CORO6
	BBOX1				CD2	TFAP2A
	MMP19				SERPINB3B	GPR27
	CARD10				MAPRE3	GNL3
	ACKR1				KRTAP3-3	C17ORF108
	KCTD11				MGLL	CIT
	PLEKHA8				ETV4	HNRPK
	PLEKHH1				KRTAP19-1	FBXO6
	NCF4				DEFB6	PIAS4
	CRISP1				H2-T10	TSC22D1
	HUNK				ELN	ARL3
	CADM4				GRHL3	NOP2
	BIN2				PADI1	NT5DC2
	NUPR1				KRTAP16-1	SLC7A5P1
	GM14548				CNPY4	AEBP2
	BCL6				EML4	SHB
	FAM26E				DHCR7	BCORL1
	KRTAP9-3				VAT1L	TMBIM6
	RNF224				KCNK2	FOXM1
	SHISA5				KRT35	SFXN4
	MAL2				KRTAP4-2	MAFF
	EAF1				MID1IP1	ZNF766
	EIF2B4				SQLE	WDR91
	DLX4				AEN	HNRNPH3
	STK26				TBX1	DCD
	TAP2				MEX3A	NKX1-2
	KRTAP24-1				KRTAP4-7	RDH14
	IQGAP2				CRIP3	ITPA
	ZBED4				GM11563	PNRC2
	TGM6				AMPD1	ADAM2
	CREG1				WDFY4	KIAA1333
	CSF1				CD33	CDCA8
	PDLIM7				GLI3	OR1J1
	ALDH3A1				SERPINA3N	SLC4A7
	LITAF				PADI3	MSLN
	FGF5				KRTAP6-1	ORMDL2
	VOPP1				CYP2J6	LGALS7
	RARRES2				GM3238	BTLA
	GPM6B				AKNAD1	STT3A
	TGFB3				TMEM154	RBM42
	PLD2				ZFP827	SSR2
	A430105I19RIK				TBC1D20	RSHL3
	SLC7A2				FTH1	CCDC50
	PRR5L				GCNT1	TKT
	SPRR2I				SLA	ABCB7
	TMEM180				2010109I03RIK	ZP4
	KRTAP4-8				IL22RA1	AKAP8L
	SPHK1				GRAMD4	OR52N2
	PSPH				NSMAF	STAT6
	MYO1G				CHDH	SCARA3
	B4GALT5				CYP51	ATHL1
	GM7138				LAMC2	RG9MTD2
	NAIP2				PREX1	ZNF611
	CD84				1110025L11RIK	CD79B
	ALOX12B				KRTAP1-5	GMPR
	SLC16A2				SPRR2A2	ANKRD46
	FAM26D				RELB	SEC63
	KRT34				PARP9	JAG2
	KRTAP5-5				CLDN10	EPB49
	ARHGAP15				CRYL1	CASC1
	NREP				MVP	UCP2
	GM11710				TC2N	RRM2
	KRTAP10-4				TTC39B	DRAM1
	RELN				CCDC68	THEG
	FMNL1				CBR3	AJAP1
	ABLIM3				BAG2	BCAT2
	TRPS1				PCSK5	SCML1
	SLC28A3				RAC2	MIB2
	CD74				SESTD1	CCDC58
	TREM2				AI661453	SPRR2C
	JMY				P3H4	MCMDC1
	EPHB3				SLC27A4	GDF15
	GCLC				USP54	CHD5
	PDZRN3				SERPINA1E	MANSC1
	CLEC4A2				SLC19A2	PCBP2
	CD200R1				GM11992	C1ORF158
	ABTB2				SMYD2	UBAP2L
	VANGL2				DDIT4L	EXOSC8
	KRTAP7-1				KRTAP19-4	RNF138
	ACSL4				CHP2	NOVA1
	PCLO				H2-Q4	ATPGD1
	GALNT7				CLDN3	SPN
	MAP3K5				FAM57B	ANKMY2
	KRT83				ALDH1A3	NEK2
	S100A7A				GALNS	MAP2K6
	GM11559				COCH	KRT12
	ELOVL4				OPHN1	ASNA1
	GPRC5D				RASSF6	GPC6
	KRT86				PIP4K2A	VEGFA
	ORM1				BCO1	C20ORF185
	CYP4F18				GM2A	PIH1D1
	GPRIN3				NEU2	DCX
	KRTAP4-16				GM10229	CDK5RAP3
	MMP28				GRTP1	TRIM13
	CRABP1				R3HCC1	RING1
	PTGFR				IL22RA2	GPR109B
	NFASC				2700097O09RIK	MFSD5
	PPP2R1B				ABCG3	TNFRSF1B
	MAGI1				SH3D21	TNRC6C
	ST14				MAP1A	CPXM2
	SH3BP1				RBM18	TCN2
	RASL11A				SCAI	TCEB1
	ASAH2				NPY	KLF4
	CD163				HILPDA	TTC27
	ST6GAL1				HK3	PI16
	SDR9C7				IL6RA	OR2C1
	MSX1				SKINT8	TMEM8B
	TNK1				PGAM5	RSPRY1
	HSD17B12				ABHD13	KLHDC8B
	CROT				TPM1	BRPF1
	EPSTI1				C77080	DLD
	SYNGR1				ISM1	PI4KAP2
	CLMP				LYZ2	ZFP112
	GATA2				PVALB	HIST1H2BG
	PINLYP				MRC1	OR2M5
	KRT31				MFSD2A	VCX3A
	KRT81				ADGRE1	VHLL
	KRT28				LRRC75B	CHAF1A
	S100A1				H2-DMA	TBC1D10A
	SPON1				JPH2	GPA33
	UOX				ZFP553	CYC1
	SAA3				GM10228	SDF2
	CKMT1				TCP11L2	CPT1C
	NCKAP5L				SOX5	PPP1R14A
	FCGR1				PIRA2	KIR3DX1
	IRF8				PTH1R	GPR123
	NPDC1				SPTSSB	GBP2
	CDC42EP3				GM19402	BRCA1
	ORMDL1				PRICKLE2	CYP11B1
	GNAI1				GRRP1	LOC151162
	SLC1A2				ZFP217	PIN4
	SGK3				TLN2	TM9SF3
	NSG1				ANKRD37	PPP4C
	KRTAP4-6				SLC5A5	PHTF1
	PTGS1				KRTAP16-3	GPR101
	PIK3R5				CCDC3	NT5C1A
	B3GNT5				PLA2G3	BATF2
	BRAF				KRTAP21-1	HRAS
	PDPN				ST8SIA1	TEX12
	KRT33A				ZDHHC21	GATAD2A
	IDI1				RNPEPL1	CDCA4
	SECISBP2L				OAS3	CYP4Z1
	MARK1				KLK10	MGAT4B
	GPR160				BAHCC1	ESPL1
	GDA				RARB	EMG1
	FLT1				STOX1	UBE2D3
	SKINT3				KRTDAP	TCL1A
	GK				MS4A2	SGCE
	SLC9A2				SLC22A4	FRMPD3
	MLF1				I830077J02RIK	CDCA2
	DLX3				TLR5	TH
	CRHR1				PTGIR	RFTN2
	5430421N21RIK				FAM214B	ELMO2
	DRC1				SLC30A1	ZC3H3
	FAM198B				ZFAT	MYO18B
	GM11568				ATP13A5	LOXL3
	KLK11				FIGF	GTF2E2
	KCNK16				HPSE	POLG2
	HMGCS2				FES	LRRC19
	NFKBIZ				CALCB	PTPRH
	TNFRSF11A				FAM126A	PREX2
	ACTBL2				NUDT13	CTF1
	TPRG				IL1R2	PRNP
	MDGA1				GM13212	IFI27L1
	ENO1				CACNA2D3	CKAP5
	PAWR				TRIM8	UGCG
	LYG2				FAM83C	SLC35C2
	CTIF				KRTAP19-3	MACF1
	ACAP1				NAT8L	C19ORF20
	HES2				ELOVL3	LSM7
	DCLK2				CPM	KIR2DS3
	NEURL1B				ELF3	MCF2
	CRNN				CCL21A	HIVEP2
	ADORA2B				CHCHD7	TAT
	GM13178				WNT11	GPC5
	FJX1				HBB-BS	PAFAH1B2
	CSNK1G3				ZFP667	ITGA9
	HSPA14				GPR183	TFDP1
	P2RY1				IFT57	HAVCR1
	CTSE				STAT1	KCNK15
	WFDC5				LILRA6	FRMD4B
	PKIB				APBB1IP	PHC1
	PLA2G4F				9430007A20RIK	C17ORF59
	PMVK				LIMCH1	PRRG1
	PHTF2				PI15	OR5AK2
	FST				EXTL1	HSD17B13
	KRTAP3-1				CYP2B23	TNKS2
	TAP1				ABCB1B	ARHGDIG
	ADAMTS18				YIF1B	TMEM119
	SPATA1				ZFP46	TMEM151B
	IL20RB				LTB4R1	ARHGAP1
	CYFIP2				TMEM8	NCALD
	TRIM25				SCX	PRSS37
	H2-T23				C1QB	C21ORF128
	HSD17B14				F10	C2
	STX11				ANKRD35	KIAA0196
	SATB1				CYSRT1	FGD4
	THBS1				NBL1	EIF3A
	IFI204				PFKP	TSPYL1
	P2RX4				2001-03-01	KIF23
	CLEC4A3				PSMB9	SCGB2A1
	SLC1A1				CALM4	RIF1
	NT5E				SLC6A9	SPAG5
	PLGRKT				ZFP772	SNORD22
	RHOH				EDN1	ANP32A
	PXDC1				GLB1	EIF4EBP2
	PIK3AP1				IKZF1	DOCK8
	EPHB1				P3H2	CES8
	DUSP18				DAPK1	CUL2
	PIWIL2				1810037I17RIK	EIF4ENIF1
	MSTN				LRAT	DUSP5
	RHOB				EPB41L1	IRS2
	CPTP				KRTAP19-5	GRHPR
	HAS3				PRKCB	GLMN
	VIMP				ZFP334	LAX1
	PPT2				PDGFRB	KCMF1
	KRTAP22-2				ACOT5	TSTD2
	KRTAP11-1				KLF10	RGMA
	DGAT1				FYN	RMND5B
	ENTPD3				B3GALT5	CABLES2
	IGFBP3				CD300LB	SFI1
	IL10RA				TECPR2	MSRA
	SLC6A4				TCHHL1	RGPD8
	SLC16A14				ARHGAP4	UBR4
	IL2RG				ADAMTS14	EPHA10
	MAP3K6				TSPAN11	NOL7
	IQSEC3				MT1	CCAR1
	KRTAP8-1				HBA-A1	SOAT2
	SASH3				WHRN	ELF2
	POR				RAB3D	ANTXR1
	KRT72				NXN	RAF1
	KRTAP6-5				HHATL	FCGRT
	CARD9				EML5	WDR43
	PARP14				BVES	TOP2A
	KRTAP14				ITGA5	OR5V1
	FOXP4				BZW2	N6AMT1
	NETO2				TULP3	SLC32A1
	MYCL				ASB16	VAMP8
	HTRA1				PRR9	NUFIP1
	C1QTNF1				FAM101A	SEMA3G
	LSS				LYPLA2	YIPF2
	ACSL5				ECHDC1	NR3C1
	WFDC12				SERINC5	SMAD9
	TMPRSS11G				BC021614	UROD
	GAB2				ERMP1	GPIHBP1
	GSG1L				ZFP768	MCTP1
	ATP6V1C2				LOXL1	RAB12
	DTX3L				MT2	COMMD6
	KRTAP19-9B				SERPINB7	TMEM37
	CDC14B				CAMK2D	KLHDC4
	4930553J12RIK				SLC3A2	OLA1
	SELL				HTR1D	C11ORF60
	FOXE1				WDFY2	GPR45
	RNASET2A				MAOB	GLB1L
	HEPHL1				TTPA	CD27
	NIPAL4				LRRN2	GPRASP1
	SLITRK6				ATP8B4	TRAPPC3
	TCEAL7				2001-09-01	KDM6B
	KRTAP9-1				5730409E04RIK	ZNF781
	NIM1K				DTNB	KCTD20
	PTK6				CCDC92	CPLX4
	FAM3B				ICA1L	DPM3
	SLC39A10				MUP17	OR5K4
	FAM105A				CALD1	PPIG
	KLHDC8A				RANGRF	COX7A2
	TMPRSS2				DAB2	TAC3
	NFAM1				TGFA	NACA
	KRTAP4-1				CCDC117	DDX3Y
	D6ERTD527E				AIF1	GOLGA8B
	SPACA6				EVA1C	ATP6AP2
	XYLT2				CKB	CHGB
	IL7R					RORA
	TNFRSF1A					L3MBTL
	KRT26					ELL2
	IL16					LIMS2
	ZFP872					ZNF793
	CD2					FUT2
	SERPINB3B					JAM2
	A4GNT					SLAMF7
	MAPRE3					FBXO36
	SCN4B					B4GALT3
	KRTAP3-3					ZNF321
	MGLL					RFT1
	ETV4					ANKRD30A
	KRTAP19-1					ATXN2L
	DEFB6					PSMD14
	KCNG2					FSHR
	H2-T10					STH
	ELN					ZNF648
	GRHL3					FBL
	EFHD2					ZNF516
	PADI1					ZBTB39
	KRTAP16-1					NGLY1
	GPR146					PMS2L1
	CNPY4					U2AF2
	DOK5					CSTA
	EML4					EVI2B
	DHCR7					EHHADH
	VAT1L					FABP5
	KCNK2					SAMD7
	KRT35					GUCA1A
	KRTAP4-2					RASSF7
	GMCL1					CNGA3
	MID1IP1					LYPD1
	SQLE					RAD1
	AEN					GNPDA2
	CASQ2					TMEM51
	NBEAL2					OR6C3
	TBX1					NLN
	MEX3A					FNDC4
	TRIM59					ESPN
	KRTAP4-7					FIG4
	CRIP3					RAET1E
	GM11563					PES1
	WNT16					DDX47
	AMPD1					CATSPER3
	DLK2					PBX2
	WDFY4					RTP1
	CEP76					SRRM1
	CD33					BTN2A3
	RASD1					SCLT1
	COL8A1					FRMD4A
	CDKN1C					VPS37A
	GLI3					ZNF613
	SERPINA3N					ILF2
	PADI3					TRMT1
	THBS2					KREMEN1
	KRTAP6-1					MTPN
	CYP2J6					MRPL15
	GM3238					HIST2H2AA4
	MEGF6					PHB2
	AKNAD1					UBE4B
	TMEM154					SLC35C1
	ZFP827					NUP133
	TBC1D20					NRM
	FTH1					LARS
	GCNT1					OR6N2
	SLA					GAD1
	2010109I03RIK					C18ORF1
	NRG4					AZU1
	IL22RA1					VAC14
	KLRD1					C1ORF52
	GRAMD4					BCCIP
	NSMAF					FMN2
	CHDH					TMC8
	CYP51					SLC22A11
	LAMC2					RIMS3
	COL27A1					SEC14L3
	GAS1					LOC646747
	PREX1					MANBA
	1110025L11RIK					CRYZ
	KRTAP1-5					ZNF222
	SPRR2A2					TANK
	RELB					KIAA1210
	PARP9					ADM2
	TNIP3					EXOC8
	SKAP1					SNX2
	CLDN10					ZNHIT3
	CRYL1					STEAP3
	KRT73					MAMLD1
	MVP					TESC
	TC2N					OR6W1P
	PAG1					C6ORF97
	TTC39B					PIGT
	CCDC68					G0S2
	CBR3					AMH
	CBX8					MRPS16
	BAG2					KRT13
	PCSK5					PFN4
	RAC2					CBLL1
	SESTD1					BSN
	AI661453					KIF6
	P3H4					ACOT6
	TNFRSF21					CASKIN2
	SLC27A4					ISX
	USP54					NFATC3
	SERPINA1E					VAMP7
	TFEC					PEX16
	SLC19A2					WDR36
	GM11992					LMO7
	SMYD2					ACADVL
	ELOVL7					SLC25A20
	DDIT4L					MRPS27
	MBOAT7					TNFAIP8L2
	KRTAP19-4					RIC8A
	PLEKHG1					C1ORF54
	CHP2					EXOSC9
	H2-Q4					SNRPC
	KCNA1					RNF19B
	HCLS1					AKAP2
	CLDN3					MAST1
	FAM57B					OR4K14
	ALDH1A3					LIN28
	PTHLH					KLK14
	GALNS					MRGPRX2
	COCH					XIAP
	OPHN1					C20ORF141
	RASSF6					CA5A
	PIP4K2A					CEP290
	BCO1					LSMD1
	MATK					MRPL12
	PAPSS2					ADIPOQ
	GM2A					REEP2
	NEU2					CRAT
	GM10229					ST3GAL5
	GRTP1					LMOD3
	PTPN22					COX6B1
	R3HCC1					RANBP2
	IL22RA2					BTRC
	2700097O09RIK					C1ORF103
	ABCG3					KIAA0100
	SH3D21					VTA1
	IRAK3					C19ORF52
	PLCB2					HOOK2
	MAP1A					OSTBETA
	RBM18					GFRA3
	SCAI					MNX1
	NPY					DHX9
	HILPDA					KAL1
	BID					NKX2-3
	HK3					SNAPC5
	ENTPD7					OSCAR
	IL6RA					FLAD1
	SKINT8					IGF1
	PGAM5					PSMC6
	HSPB8					LDLRAP1
	ABHD13					SPATA16
	TPM1					CITED1
	C77080					PPP1R14B
	ISM1					GARS
	LYZ2					RNF216
	PVALB					DCPS
	MRC1					CUL9
	MFSD2A					ARHGAP21
	DPEP2					POLD1
	RNF41					OR7G2
	FLRT3					H1F0
	ADGRE1					CDK2
	LRRC75B					GCNT3
	H2-DMA					ORMDL3
	JPH2					CECR1
	ZFP553					ZFP36
	STAT3					GPR156
	CEACAM19					USP25
	GM10228					HLA-DQB1
	TCP11L2					STAU2
	KRTAP6-2					DCAF12L2
	PIRA2					DBC1
	PTH1R					ANAPC5
	ELK3					ARHGAP25
	SPTSSB					OR51D1
	GM19402					HIST1H2AK
	PRICKLE2					ATXN7L3
	GRRP1					P2RY13
	ZFP217					RP11-529I10.4
	FAM60A					FAH
	TLN2					JUND
	PFKL					DDX58
	ANKRD37					C1ORF77
	SLC5A5					ARNTL
	KRTAP16-3					TAF1D
	CCDC3					C20ORF199
	PLA2G3					KATNAL1
	KRTAP21-1					BLOC1S2
	ST8SIA1					ZNF574
	ZDHHC21					PDCD6IP
	CCDC88B					C5ORF4
	CCDC64					RCC2
	RNPEPL1					KATNB1
	OAS3					ZNF18
	SLC7A1					SNRPA1
	METTL6					CCNB2
	KLK10					XPOT
	SLC4A9					OBFC2B
	BAHCC1					UPK3B
	RARB					GPR83
	STOX1					GHITM
	KRTDAP					CUX2
	MS4A2					ITGB7
	SLC22A4					C4ORF27
	I830077J02RIK					EIF6
	DIRC2					MTX1
	TLR5					DBR1
	PTGIR					TRAFD1
	FAM214B					FANCB
	SLC30A1					CD70
	ZFAT					SDAD1
	IKBKE					TAF1
	FZD1					HSD17B1
	TNFAIP2					C8ORF30A
	ATP13A5					XCL1
	FIGF					VHL
	HPSE					SCAND3
	FES					PGAM4
	CALCB					GLIS2
	FAM126A					STRAP
	NUDT13					TRAF3
	IL1R2					CPN2
	GM13212					WDR44
	KCNQ4					SKP1A
	ANK1					NDST4
	CACNA2D3					BIK
	KLF5					SOD2
	TRIM8					ERICH1
	FAM83C					ATP8B1
	KRTAP19-3					SIAH2
	PLAUR					RNF125
	NAT8L					CPSF3L
	ELOVL3					SMG1
	CPM					TMEM149
	ELF3					PTOV1
	TMEM173					HSD17B6
	CCL21A					OFD1
	ADCY3					PRKRA
	CHCHD7					GNG5
	ARG1					FFAR2
	WNT11					RIOK2
	HBB-BS					ABI1
	ZFP667					IL11
	GPR183					KIAA1244
	IFT57					SH2D6
	STAT1					PRMT3
	LILRA6					LIMS1
	APBB1IP					C1ORF61
	9430007A20RIK					PSMC2
	LIMCH1					MTUS2
	PI15					C12ORF45
	EXTL1					VSX2
	CYP2B23					ARAP3
	ABCB1B					CENPA
	YIF1B					GALNT3
	CD48					HAX1
	ZFP46					ABHD12
	SLC25A1					TRPC4AP
	LTB4R1					CALML4
	TMEM8					MST1P2
	MAST3					TOMM22
	SCX					SIAH1
	C1QB					TASP1
	F10					S100A6
	ANKRD35					ZDHHC24
	CYSRT1					SNW1
	LST1					EIF4A3
	TTYH2					TAS2R38
	NBL1					BRIP1
	PFKP					THYN1
	2001-03-01					SCAPER
	MYH11					RPP38
	COL6A6					ERAP1
	B4GALT4					NYX
	PSMB9					CHAF1B
	CALM4					FXYD1
	SLC6A9					DENR
	ZFP772					TMEM126A
	EDN1					OR6C70
	LRCH2					LMNB1
	GLB1					DOK7
	IKZF1					GTF3C4
	P3H2					GLI2
	DAPK1					MORN5
	DEGS1					NUBPL
	1810037I17RIK					SV2C
	PSD3					SRGAP2
	LRAT					ANKRD28
	EPB41L1					TMEM100
	KRTAP19-5					OR11H4
	SOX7					FAT1
	EFNA4					GAPDH
	PFN2					CYB5R4
	PRKCB					MGST1
	ZFP334					ABCF3
	PDGFRB					ZC3H11A
	ACOT5					DNAJC5
	CREB5					HLA-DRB1
	KLF10					OR4F15
	FYN					CABYR
	B3GALT5					IPO4
	CD300LB					MYOM2
	TECPR2					PEX26
	TCHHL1					BDNF
	DPYD					JAK1
	ARHGAP4					FAM102B
	ADAMTS14					PRSS12
	TSPAN11					SLC34A3
	PDE12					CGB5
	MT1					AMAC1L2
	THSD1					OR10W1
	HBA-A1					CDH22
	MAOA					DDEF2
	UPP1					GZMM
	CD164L2					TMEM158
	TAF6					C11ORF63
	WHRN					MST4
	RAB3D					ZNF532
	TMEFF1					HIST2H3A
	NXN					MDH2
	HHATL					ARPC4
	EML5					YWHAB
	KLF15					SLC47A1
	BVES					CDKAL1
	ITGA5					RPL6
	BZW2					C19ORF10
	PMAIP1					ETF1
	TULP3					PIWIL3
	ASB16					IER3IP1
	PRR9					ZNF615
	FAM101A					ATP5A1
	LYPLA2					ATP5J
	ECHDC1					DOCK4
	SERINC5					OR10H3
	BC021614					FBXO32
	ARHGEF17					DHX15
	ZFP768					EIF3M
	RAB27A					KCNH6
	LOXL1					MS4A13
	DZIP3					RNF141
	MT2					FKBP6
	CXXC4					SULT1E1
	MMRN1					NPNT
	HDAC7					TAF5
	SERPINB7					FGF12
	CAMK2D					GLYAT
	SLC3A2					AKAP9
	HTR1D					TMEM93
	WDFY2					RRAS
	MAOB					HYLS1
	DHCR24					KLF3
	TTPA					PDCL
	LRRN2					TPX2
	ATP8B4					DDX56
	CRLF3					C20ORF114
	2001-09-01					EYS
	5730409E04RIK					ZWILCH
	DTNB					B3GNT8
	CCDC92					ARMC10
	ICA1L					IFIT1L
	MUP17					SAP30L
	ITGB1BP2					NAE1
	CALD1					CD5
	RANGRF					SSX2
	RIN1					ZNF600
	EBP					TLE1
	DAB2					C6ORF203
	TGFA					FBXL2
	CCDC117					XAF1
	PLD1					TRIM16
	AIF1					IPO13
	EVA1C					ARPC5L
	C4B					VASH2
	CKB					SMYD1
						ZNF705A
						RNASE1
						ECHS1
						FKBP11
						IL26
						HMGCL
						NT5C2
						POLE4
						ZC3H14
						GPR139
						AP3D1
						TMEM189
						HNRNPA1L2
						C20ORF111
						GNE
						FLJ10803
						CYB561D2
						TWISTNB
						IER2
						PSG1
						SH3GL3
						ACBD7
						PAPOLA
						RASL11B
						CACNG7
						CCNJ
						MGC39372
						UNC50
						MMAB
						HAUS6
						PITPNC1
						TRIB1
						TMED7
						RFFL
						NR4A2
						ASB8
						MAF1
						PTCH1
						SIGIRR
						DSCR3
						VPS13A
						OR8H1
						ELL3
						LOC283155
						RGS5
						COMMD1
						TREH
						OXCT2
						CASP3
						HAUS4
						ATF7
						C21ORF96
						POPDC3
						FAM188A
						TOP1P2
						ADAMTS16
						IRS4
						BEX2
						RPL26
						CAPNS2
						AKR1A1
						CCDC86
						TMEM176B
						EEPD1
						SSX1
						ITSN2
						DIDO1
						CDC42EP1
						CHSY3
						ARHGEF9
						DAXX
						AK3
						TSHZ3
						VBP1
						SMN2
						OR10T2
						GARNL3
						CORO7
						LAMB4
						CNTN2
						DFFB
						C14ORF148
						ADD1
						AIF1L
						APOL6
						CNNM4
						TPBG
						AACS
						PSMD5
						BEGAIN
						GALNT9
						OR2T12
						SYN3
						TPM3
						PDGFRL
						FSIP1
						SSR4
						BRD4
						ADAM12
						HUWE1
						GFRA2
						TK1
						SDCCAG8
						LOC441996
						OR56B1
						C6ORF173
						RBM15
						OR4F21
						RGS9
						ISCU
						NR4A1
						PTPRB
						RNF148
						C12ORF35
						MBNL1
						PRKAA1
						VDR
						KIF15
						PPP1R9B
						TRPV2
						GALR3
						NUP85
						METTL11A
						FCHO2
						MYH9
						ATG2B
						NRIP2
						KIAA1958
						MAP3K7IP2
						CNTF
						TAF13
						FRAT1
						FAM40B
						OR5D14
						RYK
						RPS27
						WISP3
						USPL1
						PGRMC2
						C7ORF47
						LRRTM3
						SCAND1
						UBE2C
						CNGA1
						DCBLD2
						ZNF552
						EMP1
						ATP10D
						TBC1D5
						INSL4
						NCAPD3
						PCP4
						SHROOM2
						SOD1
						DTD1
						GRIPAP1
						LOC285053
						ZNRF2
						PGBD1
						IPO8
						MUC5B
						SF3B2
						C9ORF78
						KDM3B
						FLT4
						UCHL5IP
						DOC2A
						MFAP5
						BST1
						RPS2
						GPR56
						GSTK1
						REV3L
						TCEB3
						SNX27
						LDHC
						CD300LF
						TAF4
						CCDC102A
						TAF6L
						CDK7
						SLC35D2
						CEP70
						ZNF831
						STK17A
						SNTG2
						PELP1
						NPFF
						GRIN1
						GPR153
						RDX
						KIAA1543
						ACADL
						TH1L
						PARS2
						F2R
						ATP2C1
						NDUFS2
						PIGH
						PIGV
						NFATC2IP
						CST3
						CSH1
						GCA
						RLN1
						UBB
						GAB1
						RPL3
						ZNF670
						IRF2
						INTS8
						UQCRC1
						GSTCD
						IP6K1
						CABP1
						ANKS3
						CCL19
						IER3
						RBMXL2
						AOC3
						RPS6KB1
						RPL12
						TLE3
						ANXA6
						MRPL51
						CUL5
						TAL2
						SCARF2
						RNF7
						C10ORF10
						PSMD9
						OR51F1
						STAM
						PURB
						GNG10
						IDI2
						DFNB59
						SLC2A4RG
						ZNF81
						MYT1L
						CHRM1
						BRUNOL4
						ZFPM2
						NODAL
						TTC23
						COL18A1
						ZNF573
						VCX
						SELM
						FLJ42709
						TRIM60
						CYP2C9
						PSD4
						EXOC6
						GIF
						GLTSCR2
						UNCX
						EFHA2
						MOSPD2
						GABPB2
						SERPINB1
						RALB
						CENPE
						ZNF157
						MOG
						PSMC3
						MYNN
						KCND3
						DEK
						FGF3
						PHF6
						EPN2
						TCN1
						KIAA0146
						TBC1D12
						WASF2
						SVIP
						LHX6
						KHDRBS3
						RBCK1
						WDR49
						GRAP2
						RAB18
						SENP7
						UQCRB
						STAB1
						MKI67IP
						GMFG
						BRPF3
						FAM70A
						NECAB2
						DHRS2
						LOC644623
						LGR6
						OR6C74
						ARHGEF11
						PDE3A
						SLA2
						UBAP2
						EEF1A1
						TREX1
						HBQ1
						SLC8A1
						MEGF9
						GPR157
						CXCL5
						ZNF687
						GIT2
						CYB5B
						ZBTB45
						ATRX
						JAM3
						IFIT3
						PCDH18
						FBLIM1
						SYTL4
						PRIM1
						TMED8
						COG1
						NFKBIA
						PSKH2
						PRC1
						RPS15
						N4BP2L1
						MAP3K13
						RANBP9
						MED22
						HIST1H3F
						SLC18A1
						TFF1
						PDE6D
						SCFD1
						C15ORF29
						IRGQ
						GAP43
						RPS6KL1
						FCGR2A
						AVEN
						EMR4P
						PAFAH1B1
						AVPR2
						CRYBA1
						ZNF582
						CACNB3
						PSMD12
						C9ORF6
						TIMM8A
						TNFSF10
						MPV17L
						ICK
						DCLRE1A
						PI4K2A
						MON1A
						ADAR
						POPDC2
						SLC17A5
						MPP2
						ANXA7
						XRCC5
						ACCN2
						MS4A14
						FARP2
						GNLY
						SEC23A
						LYPD6
						CSTF2
						SLC24A6
						RPL13A
						USP48
						TIMM17B
						SGTA
						SPIN2B
						BUD31
						OGDH
						AGMAT
						MIP
						DHFRL1
						KDM5B
						ZNF788
						MLX
						C5ORF28
						KIF9
						FBLN1
						PBEF1
						C19ORF50
						SF3B3
						PTPLAD1
						DAG1
						UBP1
						ATG4D
						CRADD
						KLHL26
						SUMO2
						PRSS36
						ZNF684
						WNT3
						C10ORF90
						RAB34
						FHL5
						ZNF507
						UBQLN3
						C2ORF3
						TNKS1BP1
						SLAMF6
						PCIF1
						LAMB2
						FAM13A
						SP140
						GPR128
						ARPP19
						CYTH1
						FGF17
						ALDH1B1
						ENAM
						YRDC
						GPR6
						AMN
						CRY2
						OR2L1P
						TMEM87A
						PNPLA6
						ZAN
						LIPM
						TMPRSS6
						ULK3
						LSP1
						SORBS3
						MGA
						ARIH1
						PHCA
						TP53RK
						MAPK13
						WNT2
						TSEN2
						ONECUT3
						SLC30A2
						LOC25845
						FHOD1
						HNRNPF
						SLCO1B1
						PREPL
						ZMYND19
						KCNK3
						C6ORF120
						DEPDC5
						C19ORF29
						MOAP1
						R3HDM1
						DHX36
						NPAT
						C9ORF64
						HEYL
						TUBB2C
						BTBD11
						AHCYL2
						PCBP1
						TRERF1
						NQO1
						TDP1
						CLRN3
						DHRS1
						ZNF567
						XAGE1D
						TMPRSS12
						HIST3H3
						ACCN5
						ACOT12
						RECQL5
						RPL37
						ARAP2
						PLEKHG4
						NFKBIB
						SYMPK
						PTCHD2
						TRIM43B
						ATP9B
						TUBG1
						ZMAT3
						SH3KBP1
						PNPO
						HIST1H4L
						KLK12
						POLR3G
						AKR1D1
						SCG3
						BBS5
						PRKRIR
						ECT2
						SMPX
						MTA2
						AKR1C3
						MYL1
						LOC643837
						GPM6A
						ZCWPW1
						MTBP
						CRABP2
						OR4D9
						UBE2Q2
						SDHAF1
						GCK
						FOLH1
						NTRK1
						APOLD1
						HERC3
						GRPEL1
						TRIM62
						MPP4
						MBOAT2
						FGF1
						TBX15
						TRIM48
						DFNA5
						CFHR3
						RPS5
						ATP5D
						CRTC3
						LRRC24
						CHD4
						PKD1L1
						CIRBP
						PCAF
						TLR10
						SCHIP1
						KIAA0101
						CDKL2
						OR3A3
						SOX1
						B3GALNT2
						FCAMR
						PSEN1
						UGT2B15
						KIAA0226
						MFNG
						FAM100A
						FANCA
						TELO2
						NOXO1
						FBXO22
[truncated: 3,700 more rows]
